# Supplementary material for: A quantitative model for the rate-limiting process of UGA alternative assignments to stop and selenocysteine codons
Source: PLoS Comput Biol. 2017 Feb 8;13(2):e1005367. doi: 10.1371/journal.pcbi.1005367 (PMC5323020; doi:10.1371/journal.pcbi.1005367)
Supplement: S2 File — (ZIP) [file pcbi.1005367.s012.zip]

Archive with 23 entries (20 files):
- 1_DataProcess/
- 1_DataProcess/genRandomFractionFACSData.m
- 1_DataProcess/highDensDataFACS.m
- 1_DataProcess/SEPHS2_0.csv
- 1_DataProcess/ToProcesFACS.m
- 1_DataProcess/uniqueMean.m
- 2_ParaEstimation/
- 2_ParaEstimation/catBestSolution.m
- 2_ParaEstimation/getQ_sV2.m
- 2_ParaEstimation/gradDesDivCon4_SV2_12B.m
- 2_ParaEstimation/HD3KSe5_GPX1.mat
- 2_ParaEstimation/HD3KSe5_SELK.mat
- 2_ParaEstimation/HD3KSe5_SEPHS2.mat
- 2_ParaEstimation/HD3KSe5_SEPW1.mat
- 2_ParaEstimation/HD3KSe5_SEPX1.mat
- 2_ParaEstimation/ToGradDesDivCon4_SV2_MultiRhop_12B.m
- 3_modelValidation/
- 3_modelValidation/HD3KSe5_Sim5Protein.mat
- 3_modelValidation/ToValidateModel.m
- 3_modelValidation/ugaModel.m
- 3_modelValidation/ugaModelToFACS.m
- README.rtf
- README.txt
