# Supplementary material for: A quantitative model for the rate-limiting process of UGA alternative assignments to stop and selenocysteine codons
Source: PLoS Comput Biol. 2017 Feb 8;13(2):e1005367. doi: 10.1371/journal.pcbi.1005367 (PMC5323020; doi:10.1371/journal.pcbi.1005367)
Supplement: S2 File — (ZIP) [file pcbi.1005367.s012.zip › 1_DataProcess/genRandomFractionFACSData.m]

function [selData] = genRandomFractionFACSData (rawData, fraction, randomOn)
% Select FACS data (GFP, mCherry) by given ratio, and reserve the distribution properties
% Input: rawData. FACS data (GFP, mCherry)
% fraction: sampling fraction (0.0 - 1.0) % 4e-3
% randomOn: randomly select data. start at random position, 1: on, 0: off
%
% Example commands
% [UTR_250.sel] = genRandomFractionFACSData (UTR_250.sampleCalibRe0, 1e-2, 0);
% [UTR_150.sel] = genRandomFractionFACSData (UTR_150.sampleCalibRe0, 1e-2, 0);
% [UTR_100.sel] = genRandomFractionFACSData (UTR_100.sampleCalibRe0, 1e-2, 0);
% [UTR_040.sel] = genRandomFractionFACSData (UTR_040.sampleCalibRe0, 1e-2, 0);
% [UTR_010.sel] = genRandomFractionFACSData (UTR_010.sampleCalibRe0, 1e-2, 0);
% [UTR_000.sel] = genRandomFractionFACSData (UTR_000.sampleCalibRe0, 1e-2, 0);

total  = size(rawData, 1);
totalReduce = floor(total*fraction); 
interval = floor(total/totalReduce);
selData = zeros(totalReduce, 2);    
idx2 = 1;
startP = 1;
    
if randomOn
    startP = round(rand()*(0.5*interval));
end

for idx = startP: interval: total
    selData(idx2, 1:2) = rawData(idx, 1:2);
    idx2 = idx2 + 1;
end
        
end
