# Supplementary material for: A quantitative model for the rate-limiting process of UGA alternative assignments to stop and selenocysteine codons
Source: PLoS Comput Biol. 2017 Feb 8;13(2):e1005367. doi: 10.1371/journal.pcbi.1005367 (PMC5323020; doi:10.1371/journal.pcbi.1005367)
Supplement: S2 File — (ZIP) [file pcbi.1005367.s012.zip › 1_DataProcess/highDensDataFACS.m]

function [datHD] = highDensDataFACS(FACSdat, nIntervals, densCutOff)
% Extracting FACS data [GFP RFP] with low uncertainty
% 
% Input : FACSdata with only [GFP RFP] signals. Data format [gfp rfp]
% Output: Filtered FACSdata with low uncertainty, [GFPp RFPp]
%
% nIntervals = 2000 % grid resolution
% densCutOff = 30;  % lowest density in the grid
% Ex:
% [FACSHD1] = HighDensDataFACS([FACS(1).gfp FACS(1).mch], 2000, 30);

nDots = length(FACSdat(:,1)); %number of data point
FACSdat(find(FACSdat(:)<0))=0;   %trim negative signal
xRange = [min(FACSdat(:,1)) max(FACSdat(:,1))]; xRange(1,1) = max(xRange(1,1), 0); %xmax, xmin, gfp
yRange = [min(FACSdat(:,2)) max(FACSdat(:,2))]; yRange(1,1) = max(yRange(1,1), 0); %ymax, ymin, mch

gridResolutionX = ceil((xRange(2)-xRange(1))/nIntervals); %linear segmentation
gridResolutionY = ceil((yRange(2)-yRange(1))/nIntervals); %linear segmentation

% Count the density of each grid.
coarseData = -1*ones(nDots,2);
coarseData(:,1) = floor((FACSdat(:,1)-xRange(1,1))/gridResolutionX) + 1; %find the position of every point ex point1 on grid(1,1), point2 on grid(1,1), point3 on grid(1,2).....
coarseData(:,2) = floor((FACSdat(:,2)-yRange(1,1))/gridResolutionY) + 1;
coarseData(find(coarseData(:,1)<=0), 1) = 1;
coarseData(find(coarseData(:,2)<=0), 2) = 1;
densityMap = zeros(nIntervals+1, nIntervals+1);

%calculate the density of each grid by coarseData location
for n = 1:nDots     
    i = coarseData(n, 1); 
    j = coarseData(n, 2); %e.g. point1 is in grid(1,1), than the valuve in grid(1,1)+1;
    densityMap(i,j) = densityMap(i,j) + 1; %[densityGFP densityRFP]
end

% scan grid with density >= assigned frequency
xInd = 0; yInd = 0;
xyInd = zeros(2);

for i = 1:nIntervals
    %find the grids with high density through one dimension first
    %xind is a N X nintervals matrix
    xInd(1:length(find(densityMap(:,i)>=densCutOff)),i) = find(densityMap(:,i)>=densCutOff); 
end;                                                                                  

n = 1;
for i = 1:size(xInd,1);                                                                %size(xind,1)will return n 
    yInd = find(xInd(i,:));                                                            %find the y if according to each xind
    
    for j = 1:length(yInd)
        xyInd(n,:) = [xInd(i,yInd(j)),yInd(j)];         %xyind record the coordinate of the grids with HD
        n = n+1;
    end
end;

xyInd = xyInd(find(xyInd(:,1)>0),:); %eliminate zero value

% %validate xyind
% for i = 1:length(xyind)
%     densvalid(i) = density(xyind(i,1),xyind(i,2));
% end

xbk = xyInd(:,1); %x block cooridinate
ybk = xyInd(:,2); %y block cooridinate
xlb = (xbk-1).*gridResolutionX + xRange(1); %find the boundary of "original data" of each block
xub = (xbk).*gridResolutionX + xRange(1);
ylb = (ybk-1).*gridResolutionY + yRange(1);
yub = (ybk).*gridResolutionY + yRange(1);
dataIndf = [];  dataInd =[]; %for parameter used in parfor
%dataIndf = zeros;
parfor i = 1:length(xyInd) %find data points in the doundary of each grids
    dataInd = find(FACSdat(:,1)> xlb(i) & FACSdat(:,1)< xub(i) & FACSdat(:,2) > ylb(i) & FACSdat(:,2)< yub(i));
    dataIndf = [dataIndf; dataInd];
end
dataInd = dataIndf(2:end); %index of data with HD

datHD = zeros(2);
datHD = FACSdat(dataInd,:); %collect all data points back
end
