# Supplementary material for: A quantitative model for the rate-limiting process of UGA alternative assignments to stop and selenocysteine codons
Source: PLoS Comput Biol. 2017 Feb 8;13(2):e1005367. doi: 10.1371/journal.pcbi.1005367 (PMC5323020; doi:10.1371/journal.pcbi.1005367)
Supplement: S2 File — (ZIP) [file pcbi.1005367.s012.zip › 1_DataProcess/SEPHS2_0.csv]

GFP-A	"mCherry-A"
10.8	10.8
13.5	13.5
4.5	4.5
8.1	8.1
9.9	9.9
9	9
9	9
9	9
12.6	12.6
9.9	9.9
2.7	2.7
10.8	10.8
12.6	12.6
8.1	8.1
3.6	3.6
10.8	10.8
8.1	8.1
4.5	4.5
5.4	5.4
2.7	2.7
8.1	8.1
9.9	9.9
9	9
4.5	4.5
0.9	0.9
3.6	3.6
9.9	9.9
12.6	12.6
9	9
3.6	3.6
8.1	8.1
4.5	4.5
9	9
8.1	8.1
6.3	6.3
9	9
7.2	7.2
4.5	4.5
12.6	12.6
13.5	13.5
5.4	5.4
4.5	4.5
8.1	8.1
6.3	6.3
6.3	6.3
0.9	0.9
8.1	8.1
0.9	0.9
13.5	13.5
10.8	10.8
10.8	10.8
13.5	13.5
7.2	7.2
9.9	9.9
3.6	3.6
8.1	8.1
11.7	11.7
12.6	12.6
3.6	3.6
9	9
9.9	9.9
10.8	10.8
4.5	4.5
2.7	2.7
9	9
1.8	1.8
6.3	6.3
3.6	3.6
11.7	11.7
9	9
12.6	12.6
9	9
9.9	9.9
7.2	7.2
4.5	4.5
10.8	10.8
4.5	4.5
8.1	8.1
7.2	7.2
10.8	10.8
9.9	9.9
9.9	9.9
4.5	4.5
10.8	10.8
11.7	11.7
13.5	13.5
10.8	10.8
9.9	9.9
10.8	10.8
11.7	11.7
12.6	12.6
9.9	9.9
11.7	11.7
13.5	13.5
8.1	8.1
7.2	7.2
10.8	10.8
2.7	2.7
9.9	9.9
5.4	5.4
9.9	9.9
10.8	10.8
10.8	10.8
6.3	6.3
12.6	12.6
2.7	2.7
1.8	1.8
6.3	6.3
7.2	7.2
9.9	9.9
12.6	12.6
10.8	10.8
6.3	6.3
8.1	8.1
2.7	2.7
7.2	7.2
5.4	5.4
5.4	5.4
12.6	12.6
5.4	5.4
4.5	4.5
13.5	13.5
2.7	2.7
11.7	11.7
7.2	7.2
8.1	8.1
4.5	4.5
11.7	11.7
8.1	8.1
13.5	13.5
3.6	3.6
8.1	8.1
13.5	13.5
7.2	7.2
7.2	7.2
13.5	13.5
8.1	8.1
7.2	7.2
7.2	7.2
2.7	2.7
10.8	10.8
8.1	8.1
10.8	10.8
3.6	3.6
8.1	8.1
10.8	10.8
13.5	13.5
7.2	7.2
13.5	13.5
7.2	7.2
9.9	9.9
0.9	0.9
12.6	12.6
11.7	11.7
11.7	11.7
10.8	10.8
10.8	10.8
4.5	4.5
3.6	3.6
7.2	7.2
10.8	10.8
6.3	6.3
3.6	3.6
12.6	12.6
12.6	12.6
9.9	9.9
4.5	4.5
3.6	3.6
0.9	0.9
10.8	10.8
7.2	7.2
1.8	1.8
12.6	12.6
9	9
5.4	5.4
12.6	12.6
11.7	11.7
13.5	13.5
9	9
11.7	11.7
11.7	11.7
3.6	3.6
9.9	9.9
8.1	8.1
5.4	5.4
9.9	9.9
9.9	9.9
9	9
5.4	5.4
9.9	9.9
3.6	3.6
10.8	10.8
0.9	0.9
9	9
8.1	8.1
10.8	10.8
4.5	4.5
9	9
8.1	8.1
9	9
6.3	6.3
3.6	3.6
6.3	6.3
9	9
9	9
11.7	11.7
11.7	11.7
5.4	5.4
7.2	7.2
10.8	10.8
7.2	7.2
6.3	6.3
13.5	13.5
9.9	9.9
2.7	2.7
7.2	7.2
11.7	11.7
8.1	8.1
4.5	4.5
8.1	8.1
10.8	10.8
8.1	8.1
12.6	12.6
13.5	13.5
7.2	7.2
13.5	13.5
0.9	0.9
6.3	6.3
12.6	12.6
2.7	2.7
7.2	7.2
7.2	7.2
6.3	6.3
8.1	8.1
9	9
7.2	7.2
13.5	13.5
6.3	6.3
0.9	0.9
6.3	6.3
10.8	10.8
0.9	0.9
7.2	7.2
9.9	9.9
3.6	3.6
9.9	9.9
7.2	7.2
2.7	2.7
5.4	5.4
12.6	12.6
9	9
13.5	13.5
11.7	11.7
11.7	11.7
6.3	6.3
8.1	8.1
4.5	4.5
11.7	11.7
6.3	6.3
7.2	7.2
4.5	4.5
3.6	3.6
10.8	10.8
9	9
9.9	9.9
8.1	8.1
11.7	11.7
8.1	8.1
13.5	13.5
6.3	6.3
13.5	13.5
5.4	5.4
4.5	4.5
3.6	3.6
12.6	12.6
9	9
0.9	0.9
9.9	9.9
10.8	10.8
13.5	13.5
7.2	7.2
2.7	2.7
10.8	10.8
9.9	9.9
12.6	12.6
1.8	1.8
10.8	10.8
9.9	9.9
9	9
12.6	12.6
9	9
7.2	7.2
3.6	3.6
5.4	5.4
12.6	12.6
0.9	0.9
11.7	11.7
12.6	12.6
3.6	3.6
1.8	1.8
9	9
8.1	8.1
8.1	8.1
2.7	2.7
7.2	7.2
12.6	12.6
9	9
1.8	1.8
7.2	7.2
13.5	13.5
8.1	8.1
12.6	12.6
12.6	12.6
9.9	9.9
0.9	0.9
5.4	5.4
12.6	12.6
13.5	13.5
2.7	2.7
11.7	11.7
9.9	9.9
2.7	2.7
6.3	6.3
11.7	11.7
11.7	11.7
6.3	6.3
7.2	7.2
4.5	4.5
4.5	4.5
4.5	4.5
3.6	3.6
7.2	7.2
7.2	7.2
11.7	11.7
9	9
8.1	8.1
11.7	11.7
3.6	3.6
11.7	11.7
13.5	13.5
11.7	11.7
3.6	3.6
2.7	2.7
12.6	12.6
12.6	12.6
6.3	6.3
2.7	2.7
13.5	13.5
9	9
1.8	1.8
8.1	8.1
5.4	5.4
12.6	12.6
9.9	9.9
8.1	8.1
10.8	10.8
5.4	5.4
13.5	13.5
9	9
1.8	1.8
12.6	12.6
2.7	2.7
11.7	11.7
9	9
9	9
6.3	6.3
7.2	7.2
9.9	9.9
11.7	11.7
3.6	3.6
9.9	9.9
8.1	8.1
12.6	12.6
13.5	13.5
12.6	12.6
1.8	1.8
12.6	12.6
9	9
12.6	12.6
8.1	8.1
9.9	9.9
9	9
9.9	9.9
4.5	4.5
6.3	6.3
0.9	0.9
2.7	2.7
9	9
13.5	13.5
8.1	8.1
9	9
13.5	13.5
13.5	13.5
4.5	4.5
11.7	11.7
12.6	12.6
9	9
10.8	10.8
12.6	12.6
9.9	9.9
9	9
10.8	10.8
13.5	13.5
12.6	12.6
13.5	13.5
13.5	13.5
13.5	13.5
13.5	13.5
11.7	11.7
2.7	2.7
3.6	3.6
10.8	10.8
6.3	6.3
0.9	0.9
13.5	13.5
7.2	7.2
10.8	10.8
6.3	6.3
4.5	4.5
4.5	4.5
8.1	8.1
3.6	3.6
13.5	13.5
9.9	9.9
0.9	0.9
9	9
9.9	9.9
9.9	9.9
3.6	3.6
7.2	7.2
9	9
11.7	11.7
3.6	3.6
4.5	4.5
13.5	13.5
11.7	11.7
9	9
9.9	9.9
9.9	9.9
13.5	13.5
5.4	5.4
3.6	3.6
13.5	13.5
12.6	12.6
4.5	4.5
6.3	6.3
12.6	12.6
11.7	11.7
12.6	12.6
8.1	8.1
5.4	5.4
3.6	3.6
12.6	12.6
11.7	11.7
13.5	13.5
11.7	11.7
5.4	5.4
8.1	8.1
13.5	13.5
13.5	13.5
10.8	10.8
10.8	10.8
11.7	11.7
9	9
6.3	6.3
8.1	8.1
2.7	2.7
12.6	12.6
12.6	12.6
7.2	7.2
9.9	9.9
7.2	7.2
9.9	9.9
2.7	2.7
9.9	9.9
7.2	7.2
4.5	4.5
3.6	3.6
10.8	10.8
7.2	7.2
1.8	1.8
8.1	8.1
13.5	13.5
10.8	10.8
11.7	11.7
8.1	8.1
1.8	1.8
5.4	5.4
13.5	13.5
6.3	6.3
11.7	11.7
9	9
13.5	13.5
12.6	12.6
9	9
5.4	5.4
0.9	0.9
1.8	1.8
9.9	9.9
10.8	10.8
3.6	3.6
6.3	6.3
1.8	1.8
1.8	1.8
3.6	3.6
12.6	12.6
13.5	13.5
1.8	1.8
9.9	9.9
11.7	11.7
5.4	5.4
11.7	11.7
0.9	0.9
9	9
10.8	10.8
9	9
9	9
8.1	8.1
9	9
12.6	12.6
11.7	11.7
11.7	11.7
0.9	0.9
9	9
0.9	0.9
1.8	1.8
10.8	10.8
10.8	10.8
6.3	6.3
2.7	2.7
9.9	9.9
13.5	13.5
8.1	8.1
0.9	0.9
11.7	11.7
6.3	6.3
9	9
7.2	7.2
3.6	3.6
10.8	10.8
10.8	10.8
9	9
8.1	8.1
7.2	7.2
1.8	1.8
9	9
12.6	12.6
4.5	4.5
12.6	12.6
4.5	4.5
7.2	7.2
9.9	9.9
10.8	10.8
9	9
11.7	11.7
7.2	7.2
3.6	3.6
7.2	7.2
13.5	13.5
9.9	9.9
6.3	6.3
7.2	7.2
9	9
9	9
8.1	8.1
9.9	9.9
10.8	10.8
1.8	1.8
5.4	5.4
5.4	5.4
10.8	10.8
0.9	0.9
8.1	8.1
12.6	12.6
4.5	4.5
13.5	13.5
4.5	4.5
12.6	12.6
13.5	13.5
10.8	10.8
12.6	12.6
9.9	9.9
4.5	4.5
1.8	1.8
13.5	13.5
11.7	11.7
9.9	9.9
11.7	11.7
8.1	8.1
0.9	0.9
1.8	1.8
12.6	12.6
9	9
9.9	9.9
1.8	1.8
1.8	1.8
0.9	0.9
12.6	12.6
9.9	9.9
9	9
0.9	0.9
8.1	8.1
1.8	1.8
10.8	10.8
0.9	0.9
2.7	2.7
10.8	10.8
8.1	8.1
6.3	6.3
11.7	11.7
1.8	1.8
12.6	12.6
11.7	11.7
5.4	5.4
2.7	2.7
2.7	2.7
11.7	11.7
2.7	2.7
7.2	7.2
7.2	7.2
8.1	8.1
1.8	1.8
1.8	1.8
13.5	13.5
13.5	13.5
6.3	6.3
0.9	0.9
7.2	7.2
8.1	8.1
13.5	13.5
5.4	5.4
10.8	10.8
13.5	13.5
11.7	11.7
3.6	3.6
10.8	10.8
9.9	9.9
0.9	0.9
12.6	12.6
11.7	11.7
5.4	5.4
11.7	11.7
7.2	7.2
5.4	5.4
6.3	6.3
0.9	0.9
4.5	4.5
12.6	12.6
9.9	9.9
5.4	5.4
12.6	12.6
0.9	0.9
10.8	10.8
10.8	10.8
4.5	4.5
12.6	12.6
2.7	2.7
9.9	9.9
13.5	13.5
5.4	5.4
7.2	7.2
6.3	6.3
9	9
9.9	9.9
13.5	13.5
4.5	4.5
3.6	3.6
10.8	10.8
10.8	10.8
1.8	1.8
1.8	1.8
9	9
12.6	12.6
4.5	4.5
9	9
12.6	12.6
6.3	6.3
8.1	8.1
13.5	13.5
9.9	9.9
1.8	1.8
13.5	13.5
8.1	8.1
11.7	11.7
13.5	13.5
5.4	5.4
10.8	10.8
9	9
3.6	3.6
7.2	7.2
4.5	4.5
1.8	1.8
9	9
12.6	12.6
11.7	11.7
8.1	8.1
11.7	11.7
9.9	9.9
9.9	9.9
10.8	10.8
13.5	13.5
6.3	6.3
3.6	3.6
7.2	7.2
12.6	12.6
0.9	0.9
3.6	3.6
9.9	9.9
6.3	6.3
11.7	11.7
7.2	7.2
9.9	9.9
6.3	6.3
6.3	6.3
13.5	13.5
9.9	9.9
8.1	8.1
9.9	9.9
12.6	12.6
13.5	13.5
1.8	1.8
8.1	8.1
9.9	9.9
1.8	1.8
0.9	0.9
5.4	5.4
3.6	3.6
9	9
0.9	0.9
11.7	11.7
9	9
0.9	0.9
7.2	7.2
4.5	4.5
11.7	11.7
13.5	13.5
10.8	10.8
3.6	3.6
6.3	6.3
11.7	11.7
13.5	13.5
3.6	3.6
9	9
11.7	11.7
5.4	5.4
0.9	0.9
12.6	12.6
13.5	13.5
9	9
2.7	2.7
9.9	9.9
13.5	13.5
5.4	5.4
10.8	10.8
13.5	13.5
7.2	7.2
9.9	9.9
1.8	1.8
9.9	9.9
9	9
9.9	9.9
5.4	5.4
11.7	11.7
11.7	11.7
0.9	0.9
5.4	5.4
10.8	10.8
8.1	8.1
9.9	9.9
6.3	6.3
13.5	13.5
13.5	13.5
8.1	8.1
11.7	11.7
9.9	9.9
9	9
9.9	9.9
0.9	0.9
6.3	6.3
10.8	10.8
10.8	10.8
10.8	10.8
12.6	12.6
10.8	10.8
9.9	9.9
9	9
9	9
12.6	12.6
13.5	13.5
2.7	2.7
9	9
9.9	9.9
12.6	12.6
4.5	4.5
1.8	1.8
10.8	10.8
12.6	12.6
13.5	13.5
1.8	1.8
6.3	6.3
13.5	13.5
9.9	9.9
12.6	12.6
2.7	2.7
10.8	10.8
9	9
4.5	4.5
10.8	10.8
7.2	7.2
0.9	0.9
9	9
10.8	10.8
11.7	11.7
7.2	7.2
8.1	8.1
12.6	12.6
5.4	5.4
2.7	2.7
12.6	12.6
7.2	7.2
5.4	5.4
0.9	0.9
12.6	12.6
7.2	7.2
12.6	12.6
0.9	0.9
10.8	10.8
9	9
9.9	9.9
5.4	5.4
2.7	2.7
6.3	6.3
7.2	7.2
7.2	7.2
9.9	9.9
9.9	9.9
3.6	3.6
10.8	10.8
1.8	1.8
8.1	8.1
13.5	13.5
6.3	6.3
13.5	13.5
10.8	10.8
11.7	11.7
12.6	12.6
8.1	8.1
11.7	11.7
10.8	10.8
9	9
13.5	13.5
8.1	8.1
4.5	4.5
10.8	10.8
13.5	13.5
9.9	9.9
3.6	3.6
9	9
0.9	0.9
12.6	12.6
10.8	10.8
9	9
12.6	12.6
13.5	13.5
12.6	12.6
6.3	6.3
3.6	3.6
1.8	1.8
8.1	8.1
11.7	11.7
5.4	5.4
8.1	8.1
1.8	1.8
7.2	7.2
12.6	12.6
11.7	11.7
4.5	4.5
8.1	8.1
10.8	10.8
7.2	7.2
9	9
6.3	6.3
1.8	1.8
3.6	3.6
5.4	5.4
0.9	0.9
9.9	9.9
7.2	7.2
0.9	0.9
11.7	11.7
5.4	5.4
11.7	11.7
0.9	0.9
9	9
11.7	11.7
6.3	6.3
9	9
9	9
5.4	5.4
6.3	6.3
3.6	3.6
5.4	5.4
13.5	13.5
9	9
13.5	13.5
12.6	12.6
0.9	0.9
12.6	12.6
9.9	9.9
9.9	9.9
11.7	11.7
12.6	12.6
11.7	11.7
1.8	1.8
10.8	10.8
13.5	13.5
1.8	1.8
13.5	13.5
11.7	11.7
13.5	13.5
6.3	6.3
2.7	2.7
10.8	10.8
4.5	4.5
7.2	7.2
8.1	8.1
9.9	9.9
2.7	2.7
0.9	0.9
5.4	5.4
9.9	9.9
0.9	0.9
6.3	6.3
9.9	9.9
5.4	5.4
1.8	1.8
6.3	6.3
13.5	13.5
9	9
1.8	1.8
5.4	5.4
11.7	11.7
9	9
9	9
5.4	5.4
4.5	4.5
10.8	10.8
8.1	8.1
5.4	5.4
13.5	13.5
11.7	11.7
10.8	10.8
13.5	13.5
8.1	8.1
9.9	9.9
8.1	8.1
3.6	3.6
13.5	13.5
10.8	10.8
13.5	13.5
4.5	4.5
9	9
8.1	8.1
13.5	13.5
11.7	11.7
7.2	7.2
13.5	13.5
10.8	10.8
7.2	7.2
5.4	5.4
9	9
8.1	8.1
2.7	2.7
13.5	13.5
5.4	5.4
9.9	9.9
6.3	6.3
9	9
7.2	7.2
9.9	9.9
1.8	1.8
9	9
11.7	11.7
10.8	10.8
0.9	0.9
7.2	7.2
6.3	6.3
13.5	13.5
9	9
9	9
5.4	5.4
13.5	13.5
13.5	13.5
7.2	7.2
4.5	4.5
13.5	13.5
11.7	11.7
9	9
12.6	12.6
12.6	12.6
9.9	9.9
6.3	6.3
11.7	11.7
6.3	6.3
0.9	0.9
12.6	12.6
3.6	3.6
9.9	9.9
9	9
4.5	4.5
6.3	6.3
13.5	13.5
6.3	6.3
10.8	10.8
11.7	11.7
9	9
12.6	12.6
10.8	10.8
7.2	7.2
8.1	8.1
10.8	10.8
9	9
6.3	6.3
12.6	12.6
1.8	1.8
9.9	9.9
9	9
3.6	3.6
1.8	1.8
8.1	8.1
8.1	8.1
0.9	0.9
6.3	6.3
9	9
7.2	7.2
13.5	13.5
7.2	7.2
9	9
9.9	9.9
9.9	9.9
6.3	6.3
5.4	5.4
10.8	10.8
9	9
8.1	8.1
10.8	10.8
9	9
2.7	2.7
8.1	8.1
2.7	2.7
13.5	13.5
7.2	7.2
9	9
2.7	2.7
8.1	8.1
3.6	3.6
8.1	8.1
7.2	7.2
0.9	0.9
10.8	10.8
6.3	6.3
12.6	12.6
9	9
2.7	2.7
10.8	10.8
9	9
6.3	6.3
2.7	2.7
0.9	0.9
7.2	7.2
11.7	11.7
12.6	12.6
12.6	12.6
10.8	10.8
9	9
8.1	8.1
7.2	7.2
12.6	12.6
13.5	13.5
9	9
9	9
6.3	6.3
10.8	10.8
10.8	10.8
9	9
9.9	9.9
13.5	13.5
13.5	13.5
9	9
9.9	9.9
10.8	10.8
10.8	10.8
13.5	13.5
8.1	8.1
8.1	8.1
10.8	10.8
5.4	5.4
13.5	13.5
13.5	13.5
0.9	0.9
4.5	4.5
8.1	8.1
11.7	11.7
5.4	5.4
7.2	7.2
9	9
7.2	7.2
5.4	5.4
4.5	4.5
12.6	12.6
6.3	6.3
0.9	0.9
6.3	6.3
9.9	9.9
9.9	9.9
12.6	12.6
2.7	2.7
10.8	10.8
11.7	11.7
8.1	8.1
0.9	0.9
12.6	12.6
10.8	10.8
9	9
13.5	13.5
11.7	11.7
10.8	10.8
11.7	11.7
7.2	7.2
12.6	12.6
1.8	1.8
7.2	7.2
8.1	8.1
11.7	11.7
8.1	8.1
0.9	0.9
13.5	13.5
13.5	13.5
2.7	2.7
13.5	13.5
9.9	9.9
9	9
4.5	4.5
9.9	9.9
2.7	2.7
10.8	10.8
1.8	1.8
4.5	4.5
12.6	12.6
0.9	0.9
8.1	8.1
3.6	3.6
10.8	10.8
13.5	13.5
13.5	13.5
9.9	9.9
7.2	7.2
9.9	9.9
12.6	12.6
13.5	13.5
10.8	10.8
13.5	13.5
10.8	10.8
12.6	12.6
3.6	3.6
13.5	13.5
13.5	13.5
6.3	6.3
8.1	8.1
7.2	7.2
9.9	9.9
8.1	8.1
13.5	13.5
9	9
11.7	11.7
9	9
12.6	12.6
9.9	9.9
6.3	6.3
5.4	5.4
9.9	9.9
11.7	11.7
10.8	10.8
12.6	12.6
9.9	9.9
13.5	13.5
6.3	6.3
7.2	7.2
8.1	8.1
11.7	11.7
11.7	11.7
9	9
3.6	3.6
4.5	4.5
2.7	2.7
11.7	11.7
13.5	13.5
6.3	6.3
4.5	4.5
11.7	11.7
5.4	5.4
6.3	6.3
0.9	0.9
4.5	4.5
13.5	13.5
13.5	13.5
9	9
8.1	8.1
10.8	10.8
2.7	2.7
9	9
9	9
4.5	4.5
13.5	13.5
5.4	5.4
8.1	8.1
5.4	5.4
6.3	6.3
7.2	7.2
9.9	9.9
8.1	8.1
4.5	4.5
5.4	5.4
6.3	6.3
13.5	13.5
9	9
4.5	4.5
0.9	0.9
7.2	7.2
1.8	1.8
8.1	8.1
0.9	0.9
10.8	10.8
2.7	2.7
13.5	13.5
6.3	6.3
3.6	3.6
6.3	6.3
4.5	4.5
2.7	2.7
7.2	7.2
0.9	0.9
9	9
10.8	10.8
13.5	13.5
6.3	6.3
1.8	1.8
11.7	11.7
0.9	0.9
13.5	13.5
10.8	10.8
5.4	5.4
5.4	5.4
5.4	5.4
10.8	10.8
9	9
12.6	12.6
12.6	12.6
12.6	12.6
7.2	7.2
9	9
10.8	10.8
4.5	4.5
9.9	9.9
13.5	13.5
6.3	6.3
13.5	13.5
8.1	8.1
7.2	7.2
9	9
9	9
9	9
3.6	3.6
13.5	13.5
5.4	5.4
1.8	1.8
11.7	11.7
10.8	10.8
12.6	12.6
2.7	2.7
10.8	10.8
1.8	1.8
6.3	6.3
9.9	9.9
8.1	8.1
8.1	8.1
2.7	2.7
2.7	2.7
5.4	5.4
9	9
7.2	7.2
12.6	12.6
4.5	4.5
9.9	9.9
13.5	13.5
4.5	4.5
6.3	6.3
2.7	2.7
13.5	13.5
13.5	13.5
11.7	11.7
9.9	9.9
12.6	12.6
9	9
9	9
2.7	2.7
4.5	4.5
4.5	4.5
11.7	11.7
8.1	8.1
0.9	0.9
2.7	2.7
8.1	8.1
2.7	2.7
11.7	11.7
9.9	9.9
1.8	1.8
0.9	0.9
8.1	8.1
7.2	7.2
13.5	13.5
9.9	9.9
8.1	8.1
11.7	11.7
7.2	7.2
1.8	1.8
7.2	7.2
13.5	13.5
1.8	1.8
9	9
5.4	5.4
7.2	7.2
4.5	4.5
4.5	4.5
1.8	1.8
9.9	9.9
12.6	12.6
12.6	12.6
2.7	2.7
3.6	3.6
6.3	6.3
2.7	2.7
4.5	4.5
2.7	2.7
1.8	1.8
6.3	6.3
2.7	2.7
8.1	8.1
3.6	3.6
5.4	5.4
1.8	1.8
13.5	13.5
9	9
7.2	7.2
11.7	11.7
11.7	11.7
13.5	13.5
7.2	7.2
9	9
7.2	7.2
11.7	11.7
4.5	4.5
8.1	8.1
9.9	9.9
2.7	2.7
12.6	12.6
9.9	9.9
8.1	8.1
0.9	0.9
7.2	7.2
1.8	1.8
9	9
2.7	2.7
9	9
1.8	1.8
9	9
10.8	10.8
2.7	2.7
6.3	6.3
10.8	10.8
9	9
6.3	6.3
11.7	11.7
11.7	11.7
7.2	7.2
6.3	6.3
7.2	7.2
5.4	5.4
8.1	8.1
5.4	5.4
2.7	2.7
10.8	10.8
9.9	9.9
7.2	7.2
1.8	1.8
13.5	13.5
9	9
10.8	10.8
2.7	2.7
6.3	6.3
2.7	2.7
9	9
13.5	13.5
2.7	2.7
5.4	5.4
9	9
5.4	5.4
8.1	8.1
7.2	7.2
3.6	3.6
2.7	2.7
13.5	13.5
9.9	9.9
9	9
13.5	13.5
8.1	8.1
2.7	2.7
13.5	13.5
9	9
4.5	4.5
12.6	12.6
0.9	0.9
11.7	11.7
1.8	1.8
5.4	5.4
13.5	13.5
11.7	11.7
9	9
9	9
4.5	4.5
9	9
9	9
4.5	4.5
2.7	2.7
9	9
9	9
10.8	10.8
8.1	8.1
9.9	9.9
5.4	5.4
11.7	11.7
9	9
3.6	3.6
1.8	1.8
9.9	9.9
8.1	8.1
13.5	13.5
0.9	0.9
11.7	11.7
6.3	6.3
4.5	4.5
6.3	6.3
8.1	8.1
10.8	10.8
2.7	2.7
10.8	10.8
4.5	4.5
8.1	8.1
0.9	0.9
11.7	11.7
8.1	8.1
10.8	10.8
8.1	8.1
4.5	4.5
1.8	1.8
10.8	10.8
7.2	7.2
2.7	2.7
6.3	6.3
9.9	9.9
11.7	11.7
9.9	9.9
0.9	0.9
10.8	10.8
9	9
11.7	11.7
12.6	12.6
10.8	10.8
10.8	10.8
10.8	10.8
7.2	7.2
10.8	10.8
6.3	6.3
10.8	10.8
11.7	11.7
11.7	11.7
11.7	11.7
8.1	8.1
4.5	4.5
13.5	13.5
8.1	8.1
9.9	9.9
8.1	8.1
10.8	10.8
0.9	0.9
9	9
12.6	12.6
2.7	2.7
5.4	5.4
10.8	10.8
8.1	8.1
0.9	0.9
8.1	8.1
13.5	13.5
9	9
7.2	7.2
11.7	11.7
2.7	2.7
11.7	11.7
1.8	1.8
9.9	9.9
7.2	7.2
13.5	13.5
5.4	5.4
9.9	9.9
7.2	7.2
7.2	7.2
13.5	13.5
1.8	1.8
7.2	7.2
13.5	13.5
8.1	8.1
4.5	4.5
9	9
13.5	13.5
2.7	2.7
10.8	10.8
9	9
3.6	3.6
9.9	9.9
0.9	0.9
3.6	3.6
2.7	2.7
6.3	6.3
6.3	6.3
2.7	2.7
9	9
10.8	10.8
4.5	4.5
7.2	7.2
8.1	8.1
11.7	11.7
9	9
9.9	9.9
13.5	13.5
9	9
9	9
10.8	10.8
13.5	13.5
12.6	12.6
10.8	10.8
13.5	13.5
2.7	2.7
10.8	10.8
0.9	0.9
4.5	4.5
9.9	9.9
13.5	13.5
8.1	8.1
10.8	10.8
5.4	5.4
0.9	0.9
9	9
4.5	4.5
6.3	6.3
12.6	12.6
8.1	8.1
10.8	10.8
3.6	3.6
11.7	11.7
4.5	4.5
4.5	4.5
10.8	10.8
11.7	11.7
10.8	10.8
10.8	10.8
5.4	5.4
1.8	1.8
7.2	7.2
8.1	8.1
9	9
12.6	12.6
5.4	5.4
6.3	6.3
13.5	13.5
5.4	5.4
9	9
12.6	12.6
8.1	8.1
10.8	10.8
1.8	1.8
5.4	5.4
4.5	4.5
6.3	6.3
8.1	8.1
9.9	9.9
10.8	10.8
4.5	4.5
9	9
8.1	8.1
0.9	0.9
13.5	13.5
3.6	3.6
11.7	11.7
12.6	12.6
11.7	11.7
13.5	13.5
2.7	2.7
9	9
8.1	8.1
4.5	4.5
10.8	10.8
13.5	13.5
3.6	3.6
1.8	1.8
10.8	10.8
11.7	11.7
2.7	2.7
10.8	10.8
10.8	10.8
12.6	12.6
2.7	2.7
9.9	9.9
5.4	5.4
11.7	11.7
9	9
3.6	3.6
11.7	11.7
11.7	11.7
9.9	9.9
2.7	2.7
13.5	13.5
0.9	0.9
10.8	10.8
6.3	6.3
12.6	12.6
11.7	11.7
0.9	0.9
10.8	10.8
2.7	2.7
8.1	8.1
12.6	12.6
10.8	10.8
5.4	5.4
12.6	12.6
7.2	7.2
9.9	9.9
9.9	9.9
11.7	11.7
1.8	1.8
9.9	9.9
0.9	0.9
2.7	2.7
12.6	12.6
13.5	13.5
7.2	7.2
11.7	11.7
7.2	7.2
10.8	10.8
0.9	0.9
13.5	13.5
7.2	7.2
8.1	8.1
6.3	6.3
3.6	3.6
7.2	7.2
9.9	9.9
9.9	9.9
12.6	12.6
4.5	4.5
2.7	2.7
9	9
2.7	2.7
10.8	10.8
9	9
4.5	4.5
7.2	7.2
0.9	0.9
13.5	13.5
11.7	11.7
5.4	5.4
2.7	2.7
12.6	12.6
9	9
12.6	12.6
13.5	13.5
8.1	8.1
1.8	1.8
7.2	7.2
0.9	0.9
12.6	12.6
9	9
8.1	8.1
13.5	13.5
5.4	5.4
0.9	0.9
0.9	0.9
0.9	0.9
13.5	13.5
2.7	2.7
9	9
10.8	10.8
11.7	11.7
9.9	9.9
12.6	12.6
11.7	11.7
3.6	3.6
5.4	5.4
6.3	6.3
7.2	7.2
3.6	3.6
4.5	4.5
5.4	5.4
6.3	6.3
1.8	1.8
12.6	12.6
4.5	4.5
4.5	4.5
9	9
8.1	8.1
7.2	7.2
13.5	13.5
5.4	5.4
12.6	12.6
7.2	7.2
11.7	11.7
7.2	7.2
1.8	1.8
7.2	7.2
0.9	0.9
10.8	10.8
6.3	6.3
6.3	6.3
10.8	10.8
11.7	11.7
6.3	6.3
10.8	10.8
13.5	13.5
11.7	11.7
4.5	4.5
10.8	10.8
13.5	13.5
8.1	8.1
0.9	0.9
11.7	11.7
8.1	8.1
13.5	13.5
10.8	10.8
1.8	1.8
13.5	13.5
8.1	8.1
1.8	1.8
13.5	13.5
0.9	0.9
9.9	9.9
11.7	11.7
5.4	5.4
13.5	13.5
8.1	8.1
12.6	12.6
12.6	12.6
10.8	10.8
7.2	7.2
6.3	6.3
9	9
11.7	11.7
4.5	4.5
12.6	12.6
7.2	7.2
12.6	12.6
0.9	0.9
8.1	8.1
6.3	6.3
8.1	8.1
12.6	12.6
7.2	7.2
5.4	5.4
4.5	4.5
12.6	12.6
11.7	11.7
11.7	11.7
12.6	12.6
9.9	9.9
10.8	10.8
13.5	13.5
6.3	6.3
3.6	3.6
12.6	12.6
9.9	9.9
5.4	5.4
9	9
12.6	12.6
0.9	0.9
3.6	3.6
1.8	1.8
6.3	6.3
9	9
11.7	11.7
13.5	13.5
11.7	11.7
10.8	10.8
11.7	11.7
9.9	9.9
2.7	2.7
8.1	8.1
12.6	12.6
11.7	11.7
3.6	3.6
8.1	8.1
8.1	8.1
10.8	10.8
4.5	4.5
12.6	12.6
2.7	2.7
9.9	9.9
0.9	0.9
10.8	10.8
12.6	12.6
12.6	12.6
7.2	7.2
3.6	3.6
7.2	7.2
8.1	8.1
4.5	4.5
2.7	2.7
8.1	8.1
9.9	9.9
2.7	2.7
6.3	6.3
1.8	1.8
13.5	13.5
7.2	7.2
7.2	7.2
1.8	1.8
0.9	0.9
9.9	9.9
9.9	9.9
10.8	10.8
7.2	7.2
10.8	10.8
8.1	8.1
13.5	13.5
8.1	8.1
1.8	1.8
10.8	10.8
9.9	9.9
11.7	11.7
2.7	2.7
7.2	7.2
9	9
5.4	5.4
11.7	11.7
4.5	4.5
0.9	0.9
6.3	6.3
4.5	4.5
4.5	4.5
9.9	9.9
7.2	7.2
7.2	7.2
8.1	8.1
6.3	6.3
5.4	5.4
3.6	3.6
1.8	1.8
9.9	9.9
8.1	8.1
8.1	8.1
11.7	11.7
3.6	3.6
2.7	2.7
9.9	9.9
9.9	9.9
9	9
2.7	2.7
2.7	2.7
8.1	8.1
10.8	10.8
10.8	10.8
6.3	6.3
5.4	5.4
13.5	13.5
2.7	2.7
1.8	1.8
9.9	9.9
6.3	6.3
1.8	1.8
7.2	7.2
2.7	2.7
7.2	7.2
11.7	11.7
3.6	3.6
10.8	10.8
11.7	11.7
10.8	10.8
11.7	11.7
2.7	2.7
6.3	6.3
8.1	8.1
4.5	4.5
9.9	9.9
11.7	11.7
5.4	5.4
12.6	12.6
5.4	5.4
1.8	1.8
5.4	5.4
8.1	8.1
3.6	3.6
12.6	12.6
9	9
11.7	11.7
3.6	3.6
0.9	0.9
12.6	12.6
7.2	7.2
3.6	3.6
10.8	10.8
6.3	6.3
7.2	7.2
10.8	10.8
5.4	5.4
7.2	7.2
9	9
9	9
3.6	3.6
5.4	5.4
9	9
4.5	4.5
9	9
12.6	12.6
8.1	8.1
7.2	7.2
3.6	3.6
5.4	5.4
7.2	7.2
9	9
12.6	12.6
13.5	13.5
9	9
9.9	9.9
7.2	7.2
3.6	3.6
11.7	11.7
0.9	0.9
9.9	9.9
13.5	13.5
9	9
10.8	10.8
6.3	6.3
12.6	12.6
12.6	12.6
2.7	2.7
8.1	8.1
12.6	12.6
11.7	11.7
12.6	12.6
1.8	1.8
2.7	2.7
10.8	10.8
10.8	10.8
9.9	9.9
7.2	7.2
5.4	5.4
9	9
5.4	5.4
9	9
13.5	13.5
6.3	6.3
9.9	9.9
10.8	10.8
0.9	0.9
3.6	3.6
11.7	11.7
8.1	8.1
3.6	3.6
13.5	13.5
11.7	11.7
9.9	9.9
12.6	12.6
0.9	0.9
0.9	0.9
5.4	5.4
13.5	13.5
4.5	4.5
10.8	10.8
9	9
6.3	6.3
10.8	10.8
9.9	9.9
7.2	7.2
5.4	5.4
9.9	9.9
9.9	9.9
9	9
6.3	6.3
8.1	8.1
1.8	1.8
12.6	12.6
[truncated: 824,883 more rows]
