# Supplementary material for: A quantitative model for the rate-limiting process of UGA alternative assignments to stop and selenocysteine codons
Source: PLoS Comput Biol. 2017 Feb 8;13(2):e1005367. doi: 10.1371/journal.pcbi.1005367 (PMC5323020; doi:10.1371/journal.pcbi.1005367)
Supplement: S2 File — (ZIP) [file pcbi.1005367.s012.zip › 1_DataProcess/ToProcesFACS.m]

% Example codes of data process

%load FACS data from .csv file
dat = dlmread('SEPHS2_0.csv', ',' , 2);
FACS(1).gfp = dat(:,1);
FACS(1).mch = dat(:,2);

% generate high density data with grid size = 2000, and density >= 30
[FACSHDt] = HighDensDataFACS([FACS(1).gfp FACS(1).mch], 2000, 30);
FACSHD.gfp = FACSHDt(:,1); 
FACSHD.mch = FACSHDt(:,2);

% generate random fraction set from FACS signals. Reduced to 4e-3
[FACSHD3Kt] = genRandomFractionFACSData ([FACSHD.gfp FACSHD.mch], 4e-3, 0);      
FACSHD3K.gfp = FACSHD3Kt(:,1); 
FACSHD3K.mch = FACSHD3Kt(:,2);

% generate mean and statistics of FACS signal
[FACSHD3K(1,1).mchStat  FACSHD3K(1,1).mchMean FACSHD3K(1,1).gfpMean] = uniqueMean (FACSHD3K(1,1).mch, FACSHD3K(1,1).gfp); 
