# Supplementary material for: A quantitative model for the rate-limiting process of UGA alternative assignments to stop and selenocysteine codons
Source: PLoS Comput Biol. 2017 Feb 8;13(2):e1005367. doi: 10.1371/journal.pcbi.1005367 (PMC5323020; doi:10.1371/journal.pcbi.1005367)
Supplement: S2 File — (ZIP) [file pcbi.1005367.s012.zip › 1_DataProcess/uniqueMean.m]

function [xStat, xAvg, yAvg] = uniqueMean (x, y)
% Given (mCherry, GFP) data to summarize as (unique_mCherry, mean_GFP) 
% mCherry: xStat = [xUnique, yCount, yMedian, yMean, yStd]; xAvg = xUnique
% GFP: yAvg

% Example
% [FACS(1,1).mchStat  FACS(1,1).mchMean FACS(1,1).gfpMean] = uniqueMean (FACS(1,1).mch, FACS(1,1).gfp);
% [FACS(1,2).mchStat  FACS(1,2).mchMean FACS(1,2).gfpMean] = uniqueMean (FACS(1,2).mch, FACS(1,2).gfp);
% [FACS(1,3).mchStat  FACS(1,3).mchMean FACS(1,3).gfpMean] = uniqueMean (FACS(1,3).mch, FACS(1,3).gfp);
% [FACS(1,4).mchStat  FACS(1,4).mchMean FACS(1,4).gfpMean] = uniqueMean (FACS(1,4).mch, FACS(1,4).gfp);
% [FACS(1,5).mchStat  FACS(1,5).mchMean FACS(1,5).gfpMean] = uniqueMean (FACS(1,5).mch, FACS(1,5).gfp);
% [FACS(1,6).mchStat  FACS(1,6).mchMean FACS(1,6).gfpMean] = uniqueMean (FACS(1,6).mch, FACS(1,6).gfp);
% [FACS(1,7).mchStat  FACS(1,7).mchMean FACS(1,7).gfpMean] = uniqueMean (FACS(1,7).mch, FACS(1,7).gfp);
% [FACS(1,8).mchStat  FACS(1,8).mchMean FACS(1,8).gfpMean] = uniqueMean (FACS(1,8).mch, FACS(1,8).gfp);

repDot = 30;

tmp = [x y]; % sort mCherry & GFP
tmp = sort(tmp,1);
x = tmp(:,1); y = tmp(:,2); 
xUni = unique(x); % generate mean mCherry
xStat = zeros(size(xUni, 1), 7); % xUnique [x, yCount, yMedian, yMean, yStd, yMax, yMin]
yAvg = []; xAvg =[];

for idx = 1:size(xUni, 1)
    tmpY = [];
    xStat(idx, 1) = xUni(idx,1);
    tmpC = find (x == xUni(idx,1));
    yCount = size(tmpC,1);
    
    if (yCount>1)
        for i = 1:size(tmpC, 1)
            tmpY(i,1) = y(tmpC(i,1),1);
        end
        xStat(idx,2) = yCount;
        xStat(idx,3) = median(tmpY);
        xStat(idx,4) = mean(tmpY);
        xStat(idx,5) = std(tmpY);
        xStat(idx,6) = max(tmpY);
        xStat(idx,7) = min(tmpY);
        
    else
        xStat(idx,2) = 1;
        xStat(idx,3) = y(tmpC(1,1),1);
        xStat(idx,4) = y(tmpC(1,1),1);
        xStat(idx,5) = 0;
        xStat(idx,6) = y(tmpC(1,1),1);
        xStat(idx,7) = y(tmpC(1,1),1);
    end
end

yAvg = xStat(:,4); % mean GFP signal
xAvg = xStat(:,1); % mean mCherry signal
end
