# Supplementary material for: A quantitative model for the rate-limiting process of UGA alternative assignments to stop and selenocysteine codons
Source: PLoS Comput Biol. 2017 Feb 8;13(2):e1005367. doi: 10.1371/journal.pcbi.1005367 (PMC5323020; doi:10.1371/journal.pcbi.1005367)
Supplement: S2 File — (ZIP) [file pcbi.1005367.s012.zip › 2_ParaEstimation/catBestSolution.m]

function [topSol] = catBestSolution (taskID, runs, topN)
% extract best 5 solution from all rhop test
%
% Ex: the 1st solution is "S_HD_Sel3k_rlt_12B1._rlt.mat"
% taskID = S_HD_Sel3k_rlt_12B % prefix of solution ID
% runs      = 21 % total tests of rhop
% topN      = record top N solutions with lowest Q2 
% output : [k1, kF, k3, Ttotal, rho, rhoP, Q2]

solLabel = {'k1', 'kF', 'k3', 'Tsec', 'rho', 'rhop', 'Q2'};
solutions = [];

for i= 1:runs
    tic;    
    tgtID = [taskID num2str(i) '._rlt.mat'];   
    load(tgtID);
    bestBlkIdx = 0;
    bestBlkQ2 = Inf;
    bestBlkSol = zeros(topN,7);
    %7-12,14
    for ib = 1:size(rlt.rltTab, 2)
        Q2 = rlt.rltTab(ib).rltSet(1, 14);
        if (Q2<=bestBlkQ2)
            bestBlkIdx = ib;
            bestBlkQ2  = Q2;
            bestBlkSol(1:topN, 1:7) = [rlt.rltTab(ib).rltSet(1:topN,7:12) rlt.rltTab(ib).rltSet(1:topN,14)] ;
        end
    end
    disp([tgtID ' time: ' num2str(toc) ' sec']);
    solutions = [solutions; bestBlkSol];
end

topSol.solutions = solutions;
topSol.taskID = taskID;
topSol.runs = runs;
topSol.solLabel = solLabel;
topSol.topNOfRun = topN;

end
