# Supplementary material for: A quantitative model for the rate-limiting process of UGA alternative assignments to stop and selenocysteine codons
Source: PLoS Comput Biol. 2017 Feb 8;13(2):e1005367. doi: 10.1371/journal.pcbi.1005367 (PMC5323020; doi:10.1371/journal.pcbi.1005367)
Supplement: S2 File — (ZIP) [file pcbi.1005367.s012.zip › 2_ParaEstimation/getQ_sV2.m]

function [rltVec] = getQ_sV2(facsDat, xVec, rho, rhop, maxStep, sp1, sp2)
%function [rltVec] = getQ_sV2(facsDat, xVec, rho, rhop, maxStep)
    %sp1 = 0.73334; sp2 = 0.0237; % slopes of FL & DE of Sherry SEPHS2
    %sp1 = 3.832; sp2 = 0.1313; % slopes of FL & DE of HC SEPHS2
    %sp1 = 3.525; sp2 = 0.02446; % slopes of FL & DE of HC SEPW1
    [Q2M] = sumQ2 (facsDat, sp1, sp2, xVec, rho, rhop);
    dimr = length(rho);
    xVec = repmat(xVec(1, :),dimr,1);
    rhop = repmat(rhop,dimr,1);
    maxStep = repmat(maxStep,dimr,1);
    step = maxStep;
    evalVecEnd = [Q2M', Q2M', Q2M', Q2M', Q2M'];
    
    rltVec = [xVec,rho,rhop, xVec,rho,rhop, evalVecEnd, maxStep, step];
    
    function [Q2M] = sumQ2 (facsDat, sp1, sp2, xVec, rho, rhop)
        % calculate Q2, sum of 1st & 2nd differentiation
        dimVar = size(xVec, 2); % dimension of xi
        dimSet = size(facsDat, 2);
        Q2M = 0;
    %     sumJacobian = zeros(1, dimVar);
    %     sumHessian = zeros(1, dimVar);

        for iSet = 1:dimSet
            mch = facsDat(iSet).mch;
            gfp = facsDat(iSet).gfp;
            Se = facsDat(iSet).Se;
            dimDat = size(mch, 1);
            %sumSarr = zeros(dimDat, dimVar); % sum of 1st differentiation
            %Jx = zeros(dimDat, dimVar); % 1 order derivate
            Q = zeros(dimDat, 1);        

    %         calculate Q2 and batch gredient sum
    %         [Jx] = dQFunc (mch, gfp, Se, sp1, sp2, xVec); % Jacobian
            [Q, sqTerm, Q2sum] = QFunc(mch, gfp, Se, sp1, sp2, xVec, rho, rhop);  % compute Q by training Set
    %         [sumHx] = sumd2Q2 (mch, gfp, Se, sp1, sp2, xVec, Q, Jx); % sum of Hessian

            %Sigma(2Q*dQ), diff(Q^2) = 2Q*dQ
    %         for ix = 1:dimVar
    %             tpQ = 2.*Q.*getcolumn(Jx, ix);
    %             sumSarr (1:dimDat, ix) = tpQ (1:dimDat, 1);
    %         end
    %         sumJacobian = sumJacobian + sum(sumSarr);
    %         sumHessian = sumHessian + sumHx;
            Q2M = Q2M + Q2sum;        
        end
    end


    function [Q, sqTerm, Q2Sum] = QFunc(mch, gfp, Se, sp1, sp2, xVec, rho, rhop)
        k1 = xVec(1,1); kF = xVec(1,2); k3 = xVec(1,3); t = xVec(1,4); %rho = xVec(1,5); rhop = xVec(1, 6);
        %     s1 = sp1.*rho.*(1 + kF)./kF; s2 = sp2.*rho.*(1 + kF)./kF;
        %     mt = mch./(rho.*rhop);
        pt = gfp./rhop;

        % calculate objective function, Q, by training set
        [mf, sqTerm, sectST, sectS] = mRNAFunc(mch, Se, xVec, rho, rhop);
        [gfpX, ptX, PL, PS, mf] = model2Limited(mch, Se, sp1, sp2, xVec, rho, rhop);
        pt = repmat(pt,1,length(rho));
        Q = pt - ptX; %unit: nM
        Q2Sum = sum(Q.*Q,1);
    end

    function [gfpX, ptX, PL, PS, mf] = model2Limited(mch, Se, sp1, sp2, xVec, rho, rhop)
        k1 = xVec(1,1) ; kF = xVec(1,2); k3 = xVec(1,3); t = xVec(1,4); %rho = xVec(1,5); rhop = xVec(1, 6);
        s1 = sp1.*rho'.*(1 + kF)./kF; s2 = sp2.*rho'.*(1 + kF)./kF; 

        [mf, sqTerm, sectST, sectS] = mRNAFunc(mch, Se, xVec, rho, rhop); % [mf] & [mt]: nM
        s1 = repmat(s1, size(mf,1),1);
        s2 = repmat(s2, size(mf,1),1);
        PL = s1.*k1.*mf.*sectS; % [PL]: nM
        PS = s2.*kF.*mf; % [PS]: nM
        ptX = PL + PS; % [ptX]: nM
        gfpX = rhop.*ptX; % GFPpred: au
    end

    function [mf, sqTerm, sectST, sectS] = mRNAFunc(mch, Se, xVec, rho, rhop)
        k1 = xVec(1,1); kF = xVec(1,2); k3 = xVec(1,3); t = xVec(1,4); %rho = xVec(1,5); rhop = xVec(1, 6);
        mch = repmat(mch,1,length(rho));  %stack vectors
        rho = repmat(rho',length(mch),1); %stack vectors
        mt = mch./(rho.*rhop);
        dimDat = size(mt);
        % allocate var
        mf = zeros(dimDat);
        sqTerm = mf;
        sectST = mf;
        sectS = mf;

        sectST(:, :) = (k3.*Se.*t)./(1 + k3.*Se); % sectSecTotal
        % mTotal constrain
        a = k1.*(1 + kF);
        b = 1 + kF + k1.*(sectST - mt);
        c = -1.*mt;
        sqTerm = (b.^2 - 4.*a.*c).^0.5;
        mf = (-b + sqTerm)./(2.*a); % free mRNA
        sectS = sectST./(1 + k1.*mf); % Sec-tRNAsec    
    end
end
