# Supplementary material for: A quantitative model for the rate-limiting process of UGA alternative assignments to stop and selenocysteine codons
Source: PLoS Comput Biol. 2017 Feb 8;13(2):e1005367. doi: 10.1371/journal.pcbi.1005367 (PMC5323020; doi:10.1371/journal.pcbi.1005367)
Supplement: S2 File — (ZIP) [file pcbi.1005367.s012.zip › 2_ParaEstimation/gradDesDivCon4_SV2_12B.m]

function gradDesDivCon4_S (fout, FACSDat, numDivide, gridLevel, selBlock, maxStep, modeSingleNode, k1, kF, k3, t, rho, rhop, sp1, sp2)
%%
% Estimating parameters [k1, kF, k3, Ttotal, rho, rhoP] from FACS exp data. 
% Yen-Fu Chen, Hsiu-Chuan Lin, Kai-Neng Chuang, Chih-Hsu Lin, Hsueh-Chi S. Yen, and Chen-Hsiang Yeang. 2016 Dec
%
% V2 is for multi-Rhop test
% Divided and conquer method. Starting from max UB & LB, and then reducing possible boundary of solution by results. Yen-Fu Chen, 2014
% Exhausted grid searching method. Kai-Neng Chuang, 2015
%
% fout: Name of output data
% gridLevel : searching depth (iDivide.^gridLevel). 
% selBlock : search width; number of selected top (Q2) blocks
% FACSDat: training set, maxStep: step limitation of gradient descent method
% The training set must be saved as "FACS" in FACSDat
%
% rltTab(selBlock).rltSet % all possible estimated [k1, kF, k3, Ttotal, rho, rhoP] and their Q2
% rltTab(selBlock).UB/LB
% rltTab(selBlock).curLevel
% rltTab(selBlock).xVec % estimated [k1, kF, k3, Ttotal, rho, rhoP]

    %% Initialize var
    % user defined
    showMsg = 0; % show message or not [0, 1]
    % modeSingleNode = 0; % if modeSingleNode = 1, => showMsg = 0. recordRate = 1. matlabpool inactive. Initial UB & LB determine from xVecI. Output will be record the top block of last level.
    fixRhop = 1; % fix rhop (1) or not (0)
    recordRate = 0.01;  % Output top % of each grid, [0 - 1]
    xVecUB = [1e2 , 1e4 , 1e2 , 1e3, 1e4, 1e4]; % upper bound depended on xi type
    xVecLB = [1e-3, 1e-3, 1e-3, 1e-1, 1e-3, 1e-3]; % set lower bound to avoid (l1*l2, r1*k1*l2*t, r2*k2*l1*RF) to trap in small values
    xVecI = zeros(1, size(xVecUB, 2));
    %k1 = 0; kF =0; k3 =0; t =0; rho =0; rhop = 0;
    
    % Check input and user defined parameters
    argc = nargin;
    % check input number and content. flagStatus: 1: ok, 0: error
    [flagStatus, modeSingleNode, showMsg, recordRate, gridLevel, selBlock, maxStep, xVecI] = inputChk(argc, modeSingleNode, showMsg, recordRate, gridLevel, selBlock, maxStep, k1, kF, k3, t, rho, rhop); 
    
    % load data. the training set must be saved in "FACS" of FACSDat
    load(FACSDat);
    
    % internal var
    %numDivide = 7;  % divide fraction
    lenVar = size (xVecUB, 2)*2; % parameter length of output string
    curLevel = 1; % current searching depth
    tic; tRun = 0; % time record
                
    % record initialization information
    rlt = []; % Save data of the last level. Output as rlt*.mat
    rlt.rltSetLabel = {'k1I', 'kFI', 'k3I', 'tI', 'rho', 'rhop', 'k1', 'kF', 'k3', 't', 'rho', 'rhop', 'Q2MInt', 'Q2MEnd', 'rmsdPt', 'rmsdPL', 'rmsdPS', 'maxStep', 'EndStep'}; % label of result, key parameters: 7-12, 14
    rlt.searchBlock = selBlock; % Num of selected top blocks (search width)
    rlt.gridLevel = gridLevel; % Target grid level (search depth)
    rlt.recordRate = recordRate; % Record and output the detail of top % of each grid, [0 - 1]. 
    rlt.FACSDat = FACS; % Record training dataset
    rlt.topOfBlocks = zeros(selBlock, size(rlt.rltSetLabel, 2)); % record top of each block
    rlt.slopes = [sp1 sp2]; %record slopes
    rltTab = []; % record rltVec of grid search and (UB, LB) at each level
    
    %% divided and conquer
    % allocate blocks
    for iBlock = 1:selBlock
        if modeSingleNode
            % search new UB & LB based on xVecI
            [UB, LB] = searchBoundary(xVecI, xVecUB, xVecLB, numDivide);   % find UB/LB
            xVecUB = UB;  xVecLB = LB;
        end
        
        rltTab(iBlock).UB = xVecUB; % set boundary
        rltTab(iBlock).LB = xVecLB; % set boundary
        if fixRhop
            rltTab(iBlock).rltSet = zeros((numDivide+1).^(lenVar/2-1), lenVar+7);
        else
            rltTab(iBlock).rltSet = zeros((numDivide+1).^(lenVar/2), lenVar+7);
        end
    end
    
    if modeSingleNode == 0
        %[numNode] = matlabpoolAct('start', showMsg); % check and start/stop matlabpool. Start matlabpool before version Matlab 2014a.
        [numNode] = parpoolAct('start', showMsg); % check and start/stop matlabpool. Start parallel after version Matlab 2014a.
        if showMsg
            estimateTime(numDivide, selBlock, xVecUB, gridLevel, numNode, tRun); % show estimated time
        end
    end        
    
    % Run grid search until desired grid level
    while curLevel <= gridLevel
        if flagStatus ==0
            exit;
        end
        
        if (showMsg > 0) & (modeSingleNode == 0)
            % time estimation
            tRun =(toc)/(60*60);
            disp(['Current grid level: ' num2str(curLevel) '. Used time (hr): ' num2str(tRun)]);
            if curLevel == 2
                estimateTime(numDivide, selBlock, xVecUB, gridLevel, numNode, tRun);
            end
        end
        
        dimBlock = 1;
        if curLevel > 1
            dimBlock = selBlock;
        end

        for iBlock = 1: dimBlock
            UB = rltTab(iBlock).UB(curLevel, :);
            LB = rltTab(iBlock).LB(curLevel, :);            
            [grid] = genGrid(UB, LB, numDivide, fixRhop); % generate grid based on UB and LB
            [rltSet] = runGrid (grid, FACS,numDivide, maxStep, rhop, sp1, sp2); % test entried grid  
            %[rltSet] = runGrid (grid, FACS,numDivide, maxStep, rhop); % test entried grid  
            rltTab(iBlock).rltSet = rltSet;
            rltTab(iBlock).curLevel = curLevel;            
        end    
        
        [rltTab] = nexBoundary(rltTab, numDivide, selBlock, curLevel);    % find the optimized blocks by the best Q2
        
        %Best 5 solutions: key parameters: 7-12, 14
        rlt.topBlockIdx = 0;
        rlt.topBlockQ2  = Inf;
        rlt.topBlockSol = zeros(5,7);
        
        for iBlock = 1: dimBlock
            rlt.topOfBlocks(iBlock, :) = rltTab(iBlock).rltSet(1, :); % summarize top of each block
            
            %Best 5 solutions of top block
            if (rltTab(iBlock).rltSet(1, 14) <= rlt.topBlockQ2)
                rlt.topBlockQ2  = rltTab(iBlock).rltSet(1, 14);
                rlt.topBlockIdx = iBlock;
                rlt.topBlockSol(1:5, 1:6) = rltTab(iBlock).rltSet(1:5, 7:12);
                rlt.topBlockSol(1:5, 7)   = rltTab(iBlock).rltSet(1:5, 14);
            end             
        end
        
        % record the newest grid
        if (modeSingleNode == 0)           
            outputData(fout, rlt, rltTab, lenVar, gridLevel, curLevel, recordRate, modeSingleNode, xVecI); % output data to rlt*.txt & rlt*.mat
        else
            if (curLevel == gridLevel)
                outputData(fout, rlt, rltTab, lenVar, gridLevel, curLevel, recordRate, modeSingleNode, xVecI); % output data to rlt*.txt & rlt*.mat
            end
        end
        curLevel = curLevel + 1;
    end
            
    if modeSingleNode == 0
        tRun =(toc)/(60*60); % time stamp
        disp(['Finished. Total time (hr): ' num2str(tRun)]);
        %[numNode] = matlabpoolAct('end', showMsg); % close parallel before version Matlab 2014a.
        %[numNode] = parpoolAct('end', showMsg); % close parallel after version Matlab 2014a.
    end
    toc;
end

%% sub-function
function [rltTab] = nexBoundary(rltTab, numDivide, selBlock, curLevel)
    % rltTab(selBlock).rltSet
    % rltTab(selBlock).UB/LB
    % rltTab(selBlock).curLevel

    % sort data by Q2
    dimRlt = size(rltTab(1).rltSet, 1);
    lenVar = size(rltTab(1).UB, 2);
    poseQ2 = lenVar*2 + 2;
    numTab = selBlock;
    if curLevel == 1 
        numTab = 1;
    end
    
    for iTab = 1: numTab
        [rltSet] = sortRlt (rltTab(iTab).rltSet, poseQ2);
        rltTab(iTab).xVec = rltSet(:, (lenVar + 1) : (2*lenVar)); % opt var        
        
        rltTab(iTab).rltSet = rltSet;
    end
    
    if curLevel == 1
        UBi = rltTab(1).UB(curLevel, :);
        LBi = rltTab(1).LB(curLevel, :);
        iBlock = 1;
        tab.UB = []; tab.LB = []; 
        xVecTab = rltTab(1).xVec;
 
        for iG = 1:size(xVecTab, 1)          
            xVecT = xVecTab(iG, :);
            if iBlock <= selBlock                 
                [UB, LB] = searchBoundary(xVecT, UBi, LBi, numDivide);   % find UB/LB          
                tab.UB(iBlock, :) = UB (1, :);
                tab.LB(iBlock, :) = LB (1, :);

                [flagChk] = chkBlock(tab);
                if flagChk
                    iBlock = iBlock + 1;
                end                 
            end
        end
        
        realBlock = size(tab.UB, 1);
        for iTab = 1: selBlock
            iTab2 = iTab;
            if iTab >= realBlock
                iTab2 = realBlock;
            end
            rltTab(iTab).UB(curLevel + 1, :) = tab.UB(iTab2, :);
            rltTab(iTab).LB(curLevel + 1, :) = tab.LB(iTab2, :);
        end
    else
        for iTab = 1: selBlock
            UBi = rltTab(iTab).UB(curLevel, :);
            LBi = rltTab(iTab).LB(curLevel, :);
            xVecT = rltTab(iTab).xVec(1, :);
            [UB, LB] = searchBoundary(xVecT, UBi, LBi, numDivide); % find UB/LB
            
            rltTab(iTab).UB(curLevel + 1, :) = UB(1, :);
            rltTab(iTab).LB(curLevel + 1, :) = LB(1, :);
        end
    end    
end

function  [UBo, LBo] = searchBoundary(xVec, UBi, LBi, numDivide)
    LogRang = log10(UBi)-log10(LBi);
    dimVar = size(UBi, 2);
    for Li = 1:dimVar
        if LogRang(Li) > 1
            midB(1,Li) = 10.^((log10(UBi(Li)) + log10(LBi(Li)))/2);
        else
            midB(1,Li) = (UBi(Li)+LBi(Li))/2;
        end
    end
    UBo = UBi;  LBo = LBi;
    
    for iX = 1:size(midB, 2)
        if (xVec(1, iX) >  midB(1, iX)) &  (xVec(1, iX) <=  UBi(1, iX))
            UBo(1, iX) = UBi(1, iX);
            LBo(1, iX) = midB(1, iX);
        elseif (xVec(1, iX) <=  midB(1, iX)) &  (xVec(1, iX) >=  LBi(1, iX))
            UBo(1, iX) = midB(1, iX);
            LBo(1, iX) = LBi(1, iX);                     
        elseif (xVec(1, iX) >  UBi(1, iX))
            % escape UB
            UBo(1, iX) = xVec(1, iX);
            LBo(1, iX) = midB(1, iX);
        else
            % escape LB
            UBo(1, iX) = midB(1, iX);
            LBo(1, iX) = xVec(1, iX);       
        end
    end
    
end

function [flagChk] = chkBlock(tab)
    flagChk = 1;    
    UB = tab.UB; LB = tab.LB;
    [dimBlock, dimVar] = size(UB);

    if dimBlock > 2
        UBChk = UB(dimBlock,:);LBChk = LB(dimBlock,:);
        for iBlock = 1:(dimBlock - 1)
            flag = 0;
            for iX = 1:dimVar
                if (UBChk(1, iX) == UB(iBlock, iX)) & (LBChk(1, iX) == LB(iBlock, iX))
                    flag = flag + 1;
                end
            end
            if flag == dimVar
                flagChk = 0;
                break;
            end
        end
    end
    
end

function [sortedSet] = sortRlt (rltSet, sortingTarget)    
    [m, n] = size(rltSet);
    [B, idx] = sort(getcolumn(rltSet, sortingTarget), 'ascend');    
    B = [];
    sortedSet = zeros(m, n);
    for i = 1: m
        sortedSet(i, :) = rltSet(idx(i), :);
    end    
end

function [rltSet] = runGrid (paraset, facsDat, numDivide, maxStep, rhop, sp1, sp2)
%function [rltSet] = runGrid (paraset, facsDat, numDivide, maxStep, rhop)
    [rltSet] = [];
    [totalTest]= size(paraset, 1);
    numGrid = numDivide+1;
    VecInd = 1:numGrid:totalTest;
    VecNum = length(VecInd);
    rltSet1 = [];
    rltSet2 = [];
    rltSet3 = [];
    rltSet4 = [];
    rltSet5 = [];
    rltSet6 = [];
    rltSet7 = [];
    rltSet8 = [];
    rltSet9 = [];
    rltSet10 = [];
    rltSet11 = [];
    rltSet12 = [];
    parfor i = 1:VecNum
        xVec = paraset(VecInd(i), 1:4);
        rho = paraset(VecInd(i):VecInd(i)+11,5);
        [rltVec] =  getQ_sV2(facsDat, xVec, rho, rhop, maxStep, sp1, sp2);
        %[rltVec] =  getQ_sV2(facsDat, xVec, rho, rhop, maxStep);
        rltSet1(i,:) = rltVec(1,:);
        rltSet2(i,:) = rltVec(2,:);
        rltSet3(i,:) = rltVec(3,:);
        rltSet4(i,:) = rltVec(4,:);
        rltSet5(i,:) = rltVec(5,:);
        rltSet6(i,:) = rltVec(6,:);
        rltSet7(i,:) = rltVec(7,:);
        rltSet8(i,:) = rltVec(8,:);
        rltSet9(i,:) = rltVec(9,:);
        rltSet10(i,:) = rltVec(10,:);
        rltSet11(i,:) = rltVec(11,:);
        rltSet12(i,:) = rltVec(12,:);
    end
    for i = 1:VecNum
        rltSet(VecInd(i):VecInd(i)+11,:) = [rltSet1(i,:); rltSet2(i,:); rltSet3(i,:); rltSet4(i,:); rltSet5(i,:); rltSet6(i,:); rltSet7(i,:); rltSet8(i,:); rltSet9(i,:); rltSet10(i,:); rltSet11(i,:); rltSet12(i,:)];
    end
end

function [set] = genGrid(UB, LB, iDivide, fixRhop)
%generate test set
LogRang = log10(UB)-log10(LB);
dimBin = iDivide + 1;
dimVar = size(UB, 2);
for Li = 1:dimVar
    if LogRang(Li) > 1
        xVecM(Li) = (LogRang(Li))/iDivide;
    else
        xVecM(Li) = (UB(Li)-LB(Li))/iDivide;
    end
end
%xVecM = UB./iDivide;


if fixRhop
    dimVar = size(UB, 2) - 1;
end

trials = dimBin.^dimVar;
set = zeros(trials, dimVar);
intV = zeros(1,dimBin);
d = zeros(dimVar, dimBin);
for ix = 1: dimVar
    intV(1,1) = LB(1,ix); %intV (1,1) = the current lower bound
    if LogRang(ix) > 1   %if UB/LB>10, continue log deviding, else, linear devideing
        for iy = 2:dimBin
            %intV = 0: (xVecM(1, ix)): UB(1,ix);
            intV(1,iy)=10^(log10(LB(1,ix))+(iy-1)*xVecM(1, ix)); %clculate the new grid points for each parameter
        end
        d(ix, 1:dimBin) = intV(1, 1:dimBin);
    else
        for iy = 2:dimBin
        %intV = 0: (xVecM(1, ix)): UB(1,ix);
        intV(1,iy)=LB(1,ix)+(iy-1)*xVecM(1, ix);
        end
        d(ix, 1:dimBin) = intV(1, 1:dimBin);
    end
end
    
idx = 1;
numGrid = dimBin;
for i1 = 1:numGrid
		for i2 = 1:numGrid
            for i3 = 1:numGrid
                for i4 = 1:numGrid
                    for i5 = 1:numGrid
                        if fixRhop
                                set(idx, 1) = d(1,i1);
                                set(idx, 2) = d(2,i2);
                                set(idx, 3) = d(3,i3);
                                set(idx, 4) = d(4,i4);
                                set(idx, 5) = d(5,i5);
                                set(idx, 6) = xVecM(1, 6);
                                idx = idx +1;
                        else
                            for i6 = 1:numGrid
                                set(idx, 1) = d(1,i1);
                                set(idx, 2) = d(2,i2);
                                set(idx, 3) = d(3,i3);
                                set(idx, 4) = d(4,i4);
                                set(idx, 5) = d(5,i5);
                                set(idx, 6) = d(6,i6);
                                idx = idx +1;
                            end                            
                        end
                    end                
                end
            end
        end
end

end

function outputData(fout, rlt, rltTab, lenVar, gridLevel, curLevel, recordRate, modeSingleNode, xVecI)
        % generate output for current level
        numBlock = size(rltTab, 2); % Num of top blocks
        lenRec = floor(recordRate* size(rltTab(1).rltSet, 1)); % Output top M of each block in text file
        lenLine = size(rltTab(1).rltSet, 2);  % length of rltVec
        tmp = strcat(fout, '.');
        topN = 10; % record topN of each block at each level for analysis 
        foutTxt = [tmp '_rlt.txt']; % record top M of each block in text file
        foutTxt2 = [tmp '_rltTops.txt']; % record top N of each block in text file
        foutMat = [tmp '_rlt.mat']; % record top block of the last level
        %foutMat2 = [tmp '_rltTop5.mat']; % record top N of each block at the last level
        
%     rlt.rltSetLabel = {'k1I', 'kFI', 'k3I', 'tI', 'rho', 'rhop', 'k1', 'kF', 'k3', 't', 'rho', 'rhop', 'Q2MInt', 'Q2MEnd', 'rmsdPt', 'rmsdPL', 'rmsdPS', 'maxStep', 'EndStep'}; % label of result
%     rlt.searchBlock = selBlock; % Num of selected top blocks (search width)
%     rlt.gridLevel = gridLevel; % Target grid level (search depth)
%     rlt.recordRate = recordRate; % Record and output the detail of top % of each grid, [0 - 1]. 
%     rlt.FACSDat = FACS; % Record training dataset
%     rlt.topOfBlocks = zeros(selBlock, size(rlt.rltSetLabel, 2)); % record top of each block
    
        if(gridLevel == curLevel)
            rlt.rltTab = rltTab;
            save (foutMat, 'rlt');
            if (modeSingleNode == 0)
                
                str = ['Data saved in ' foutTxt ' & ' foutMat];
                disp(str);
            end
        end
        
        if (curLevel == 1) || (modeSingleNode == 1)
            if curLevel == 1
                numBlock = 1;
            end
            FP = fopen (foutTxt,'w'); fclose (FP); % clear rlt file 
            FP = fopen (foutTxt,'a');
            FPTop = fopen (foutTxt2,'w'); fclose (FPTop); % clear rlt file 
            FPTop = fopen (foutTxt2,'a');            
        else
            FP = fopen (foutTxt,'a');
            FPTop = fopen (foutTxt2,'a');
        end
        
        for iTab = 1:numBlock
            str = ['>Level:\t' num2str(curLevel) '\tBlock:\t' num2str(iTab) '\tRecorded top_grid:\t' num2str(lenRec) '\n'];
            fprintf (FP, str);
            
            str = ['>Level:\t' num2str(curLevel) '\tBlock:\t' num2str(iTab) '\tRecorded top_grid:\t' num2str(topN) '\n'];
            fprintf (FPTop, str);
            
            rltSet = rltTab(iTab).rltSet;               
            for iLine = 1: lenRec
                rltVec = rltSet(iLine, :);
                
                for ix = 1: lenLine
                    strSpec = [];
                    if ix <= (lenVar*2)
                        strSpec = '%8.7e'; % parameters
                    else
                        strSpec = '%6.4e'; % Q2, RMSD
                    end
                    
                    strSpec = ['\t' strSpec];
                    if ix == 1
                        strSpec = [strSpec];
                    end                    
                    fprintf (FP, strSpec, rltVec(1, ix));
                    % record top N for analysis
                    if iLine <= topN
                        fprintf (FPTop, strSpec, rltVec(1, ix));                        
                    end
                end
                fprintf (FP,'\n');
                 % record top N for analysis
                if iLine <= topN
                    fprintf (FPTop,'\n'); 
                end
            end
        end
        fclose (FP); 
        fclose (FPTop);
end

function [flagStatus, modeSingleNode, showMsg, recordRate, gridLevel, selBlock, maxStep, xVecI] = inputChk(argc, modeSingleNode, showMsg, recordRate, gridLevel, selBlock, maxStep, k1, kF, k3, t, rho, rhop)
    flagStatus = 1; % 1: ok, 0: error
    xVecI = [];
    
    %if (argc ~= 13) & (argc ~= 12)
    if (argc ~= 15)
        disp('Input command error. Input: "fout, grid_level, selected_block, FACSDat, max_step, xVec, sp1, sp2"');
        flagStatus = 0; 
    end


    if ischar(modeSingleNode)
        modeCluster = str2num(modeSingleNode);
    end
    
    if modeSingleNode
        showMsg = 0;
        recordRate = 1;        
    end
    
    if ischar(gridLevel)
        gridLevel = str2num(gridLevel);
        if (gridLevel < 1) || isnan(gridLevel)
            disp('Grid level (search depth) is wrong. Please check it.');
            flagStatus = 0; 
        end 
    end

    if ischar(selBlock)
        selBlock = str2num(selBlock);
        if (selBlock < 1) || isnan(selBlock)
            disp('Selected block (search width) is wrong. Please check it.');
            flagStatus = 0; 
        end        
    end
    
    if ischar(maxStep)
        maxStep = str2num(maxStep);
        if (maxStep < 1) || isnan(maxStep)
            disp('maxStep is wrong. Please check it.');
            flagStatus = 0; 
        end
    end
    
    if ischar(k1) & ischar(kF) & ischar(k3) & ischar(t) & ischar(rho) & ischar(rhop)
        xVecI = [str2num(k1), str2num(kF), str2num(k3), str2num(t), str2num(rho), str2num(rhop)];
    elseif isnumeric(k1) & isnumeric(kF) & isnumeric(k3) & isnumeric(t) & isnumeric(rho) & isnumeric(rhop)
        xVecI = [k1, kF, k3, t, rho, rhop];
    else        
        disp('Input of xVec string is wrong. Please check it.');
        flagStatus = 0;
    end
    
end

function [numNode] = matlabpoolAct(cmdStr, showMsg)    
    numNode = matlabpool ('size');
    
    if (strcmpi(cmdStr, 'start')) & (numNode == 0)
        matlabpool local;
        numNode = matlabpool ('size');
    elseif (strcmpi(cmdStr, 'end')) & (numNode > 0)
        %matlabpool close;
        numNode = matlabpool ('size');
    else
        str = ['Start with ' num2str(numNode) ' cores'];
        if ((strcmpi(cmdStr, 'end')) == 0 & (strcmpi(cmdStr, 'start')) ==0)
            str = ['Unknown string for matlabpool status: ' cmdStr];
        end
        
        if showMsg
            disp(str);
        end
    end    
end

function [numNode] = parpoolAct(cmdStr, showMsg)
    numNode = 0;
    poolobj = gcp('nocreate'); % If no pool, do not create new one.
    if isempty(poolobj)
        numNode = 0;
    else
        numNode = poolobj.NumWorkers;
    end
    
    if (strcmpi(cmdStr, 'start')) & (numNode == 0)
        poolobj = parpool;
        numNode = poolobj.NumWorkers;
    elseif (strcmpi(cmdStr, 'end')) & (numNode > 0)
        delete(gcp);
    else
        str = ['Pool with ' num2str(numNode) ' cores'];
        if ((strcmpi(cmdStr, 'end')) == 0 & (strcmpi(cmdStr, 'start')) ==0)
            str = ['Unknown string for parpool status: ' cmdStr];
        end
        
        if showMsg
            disp(str);
        end
    end    
end

function estimateTime(numDivide, selBlock, xVecUB, gridLevel, numNode, tRun)
    dimVar = size(xVecUB, 2);
    dimGrid = numDivide + 1;
    numTrails = 0;
    estTime = 0;
    strPrefix = '# Estimated time: ';
    
    for iLv = 1:gridLevel
        if iLv == 1
            numTrails = numTrails + (dimGrid.^dimVar);
        else
            numTrails = numTrails + ((dimGrid.^dimVar).*selBlock);
        end
    end
    
    if tRun == 0
        estTime = numTrails.*60./(60.*60.*numNode);
    else
        estTime =  (numTrails./(dimGrid.^dimVar)).*tRun;
        strPrefix = '# Adjusted estimation: '; 
    end
    
    if estTime > 1
        disp([strPrefix num2str(estTime) ' hr to grid level: ' num2str(gridLevel)]);
    else
        estTime = estTime*60;
        disp([strPrefix num2str(estTime) ' min to grid level: ' num2str(gridLevel)]);
        disp(['# Trail cost(sec): ' num2str((tRun.*numNode.*60.*60)./(dimGrid.^dimVar))]);
    end    
end
