# Supplementary material for: A quantitative model for the rate-limiting process of UGA alternative assignments to stop and selenocysteine codons
Source: PLoS Comput Biol. 2017 Feb 8;13(2):e1005367. doi: 10.1371/journal.pcbi.1005367 (PMC5323020; doi:10.1371/journal.pcbi.1005367)
Supplement: S2 File — (ZIP) [file pcbi.1005367.s012.zip › 2_ParaEstimation/ToGradDesDivCon4_SV2_MultiRhop_12B.m]

% Estimating parameters [k1, kF, k3, Ttotal, rho, rhoP] from FACS exp data
% % sp1 = 3.832; sp2 = 0.1313; % slopes of FL & DE of SEPHS2, SEPX1, GPX1 and SELK
% % sp1 = 3.525; sp2 = 0.02446; % slopes of FL & DE of SEPW1
% 
% Input FACS data and prediction ranges of parameters [k1, kF, k3, Ttotal, rho, rhoP]
% gradDesDivCon4_SV2_12B is designed for parameter fitting
% The output of best solutions is collected by catBestSolution

clear;clc;
% For data fitting
rhop = [1:-0.05:0.05,0.01]; % Given rhopP range
sp1 = 3.832; sp2 = 0.1313;  % slopes of FL & DE of SEPHS2, SEPX1, GPX1 and SELK

% Solution analysis
topN = 5; % collect top 5 solutions from all solutions
runs = length(rhop);

setID = 'HD3KSe5_SEPHS2';
for i = 1:length(rhop)
    ON = [setID '_rlt_12B' num2str(i)];
    gradDesDivCon4_SV2_12B(ON, setID, 11 ,8, 30, 1, 0, 5e4 , 1e4 , 1e2 , 1e3, 1e4, rhop(i), sp1, sp2);
end
[topParaSEPHS2] = catBestSolution ([setID '_rlt_12B'], runs, topN); % [k1, kF, k3, Ttotal, rho, rhoP, Q2]

setID = 'HD3KSe5_SELK';
for i = 1:length(rhop)
    ON = [setID '_rlt_12B' num2str(i)];
    gradDesDivCon4_SV2_12B(ON, setID, 11 ,8, 30, 1, 0, 5e4 , 1e4 , 1e2 , 1e3, 1e4, rhop(i), sp1, sp2);
end
[topParaSELK] = catBestSolution ([setID '_rlt_12B'], runs, topN); % [k1, kF, k3, Ttotal, rho, rhoP, Q2]

setID = 'HD3KSe5_GPX1';
for i = 1:length(rhop)
    ON = [setID '_rlt_12B' num2str(i)];
    gradDesDivCon4_SV2_12B(ON, setID, 11 ,8, 30, 1, 0, 5e4 , 1e4 , 1e2 , 1e3, 1e4, rhop(i), sp1, sp2);
end
[topParaGPX1] = catBestSolution ([setID '_rlt_12B'], runs, topN); % [k1, kF, k3, Ttotal, rho, rhoP, Q2]

setID = 'HD3KSe5_SEPX1';
for i = 1:length(rhop)
    ON = [setID '_rlt_12B' num2str(i)];
    gradDesDivCon4_SV2_12B(ON, setID, 11 ,8, 30, 1, 0, 5e4 , 1e4 , 1e2 , 1e3, 1e4, rhop(i), sp1, sp2);
end
[topParaSEPX1] = catBestSolution ([setID '_rlt_12B'], runs, topN); % [k1, kF, k3, Ttotal, rho, rhoP, Q2]

% For data fitting
rhop = [1:-0.05:0.05,0.01];
sp1 = 3.525; sp2 = 0.02446; % slopes of FL & DE of SEPW1

setID = 'HD3KSe5_SEPW1';
for i = 1:length(rhop)
    ON = [setID '_rlt_12B' num2str(i)];
    gradDesDivCon4_SV2_12B(ON, setID, 11 ,8, 30, 1, 0, 5e4 , 1e4 , 1e2 , 1e3, 1e4, rhop(i), sp1, sp2);
end
[topParaSEPW1] = catBestSolution ([setID '_rlt_12B'], runs, topN); % [k1, kF, k3, Ttotal, rho, rhoP, Q2]
