# Supplementary material for: A quantitative model for the rate-limiting process of UGA alternative assignments to stop and selenocysteine codons
Source: PLoS Comput Biol. 2017 Feb 8;13(2):e1005367. doi: 10.1371/journal.pcbi.1005367 (PMC5323020; doi:10.1371/journal.pcbi.1005367)
Supplement: S2 File — (ZIP) [file pcbi.1005367.s012.zip › 3_modelValidation/ToValidateModel.m]

%Example
% SEPHS2
FACS = HD3K_SEPHS2; sp1 = 3.832; sp2 = 0.1313; 
xVec = [17.0326500000000,9803.03458000000,0.0213600000000000,63.4375000000000,10.4020000000000,0.950000000000000]; 
[SimFACS_SEPHS2] = ugaModelToFACS(FACS, sp1, sp2, xVec);

% SEPW1
FACS = HD3K_SEPW1; sp1 = 3.525; sp2 = 0.02446;
xVec = [13.1267900000000,5814.48478000000,0.00339000000000000,100,64.8692300000000,0.450000000000000];
[SimFACS_SEPW1] = ugaModelToFACS(FACS, sp1, sp2, xVec);
