# Supplementary material for: A quantitative model for the rate-limiting process of UGA alternative assignments to stop and selenocysteine codons
Source: PLoS Comput Biol. 2017 Feb 8;13(2):e1005367. doi: 10.1371/journal.pcbi.1005367 (PMC5323020; doi:10.1371/journal.pcbi.1005367)
Supplement: S2 File — (ZIP) [file pcbi.1005367.s012.zip › 3_modelValidation/ugaModel.m]

function [SimDat, FACS] = ugaModel(mt, sp1, sp2, Se, xVec, modelType)
%  UGA models for simulating Sec incorporation under given mRNA and [Se]
%
%  Input: mt, sp1, sp2, Se and xVec, generate curves and (gfp, mch)
%  mt: mRNA molecules. mt = 0:1:5e4
%  sp1 & sp2: given slopes from FL and DE FACS data
%  xVec: [k1, kF, k3, Ttotal, rho, rhop]
%  Se: [Se] conc. Se = [1, 10, 40, 100, 250]
%  modelType: model with specific constraint. % Constraint type: (mRNA & tRNA , mRNAtotal, tRNAtotal, No) = ('MTConstraint', 'MConstraint', 'TConstraint', 'NoConstraint')
%
%  Output: SimDat. Simulated data under given parameters; FACS: input exp. FACS data (GFP, mCherry) & Se.
%  k(2) is k2*RF, rho = rhom/rhop
%  sp1 = 3.832; sp2 = 0.1313; % slopes of FL & DE of SEPHS2, SEPX1, GPX1 and SELK
%  sp1 = 3.525; sp2 = 0.02446; % slopes of FL & DE of SEPW1
    
    if strcmp (modelType, '') || strcmp (modelType, 'modelType')
        modelType = 'MTConstraint'; % Input of modelType: (2 constraint, mRNAtotal, tRNAtotal, No) = (MTConstraint, MConstraint, TConstraint, NoConstraint)
        disp('Input of modelType: (2 constraint, mRNAtotal, tRNAtotal, No) = (MTConstraint, MConstraint, TConstraint, NoConstraint)');
    end
    
    k = [xVec(1), xVec(2), xVec(3)]; tSecTotal = xVec(4); rho = xVec(5); rhop = xVec(6);
    s1 = sp1.*rho.*(1 + k(2))./k(2); s2 = sp2.*rho.*(1 + k(2))./k(2);
    SimDat =[]; FACS = []; pt =[]; pl =[]; ps =[];
    
    % mt dimension check
    [m1, mSize] = size(mt);
    if (mSize > m1)
        mt = mt';
        [mSize] = size(mt, 2);
    end
    
    % seleno model, generate predicted data by input parameters.  
    dimSe = size(Se, 2);
    dimVar = [mSize, dimSe, tSecTotal];
    mch = mt.*rho.*rhop;
    %mtFold = 4; % mt interval
    mtMax = max(mt(:,1));
    %mtDiscret = mtMax.*[0.15, 0.25, 0.50, 0.75, 1.00]; % for ratio-Se plot
    mtDiscret = mtMax.*[0.15, 0.18, 0.25, 0.32, 0.49, 0.64, 1.00]; % for ratio-Se plot, ratio from median (mCherry) of WB set
    
    % control
    FL = k(2).*mt.*s1./(1 + k(2)); % FL
    DE = k(2).*mt.*s2./(1 + k(2)); % Trunc
    
    switch modelType
        case 'MTConstraint'
            [FACS, ratio, pt, pl, ps] = modelMTConstraint (mt, mtDiscret, dimVar, sp1, sp2, Se, xVec); % mRNAt, tRNAt constraints
        case 'MConstraint'
            [FACS, ratio, pt, pl, ps] = modelMConstraint (mt, mtDiscret, dimVar, sp1, sp2, Se, xVec); % mRNAt constraints
        case 'TConstraint' 
            [FACS, ratio, pt, pl, ps] = modelTConstraint (mt, mtDiscret, dimVar, sp1, sp2, Se, xVec); % tRNAt constraints
        case 'NoConstraint'
            [FACS, ratio, pt, pl, ps] = modelNoConstraint (mt, mtDiscret, dimVar, sp1, sp2, Se, xVec); % no constraints
        otherwise
            [FACS, ratio, pt, pl, ps] = modelMTConstraint (mt, mtDiscret, dimVar, sp1, sp2, Se, xVec); % mRNAt, tRNAt constraints
            disp ('Default show mRNAt & tRNAt constraint model');
    end
     
    SimDat.FL = FL;
    SimDat.DE = DE;
    SimDat.Pt = pt;
    SimDat.PL = pl;
    SimDat.PS = ps;
    SimDat.ratio = ratio;
    SimDat.xVec = xVec;
    SimDat.sp1 = sp1;
    SimDat.sp2 = sp2;
    SimDat.mt = mt;
    
    %%%%%%%%%%%%%%%%%%%
    % plot
    % color of scatter
    colorSpec(1, :) = [0 0 1]; % b
    colorSpec(2, :) = [0 0.8 0]; % g
    colorSpec(3, :) = [1 0 0]; % r    
    colorSpec(4, :) = [0 0 0]; % k
    colorSpec(5, :) = [0 0.8 0.8]; % c
    colorSpec(6, :) = [1 0 1]; % m    
    colorSpec(7, :) = [0.8 0.8 0]; % y
    colorSpec(8, :) = [1 0.4 0.6]; % pink
    iPlot = 1;
    
    figure(iPlot); iPlot = iPlot + 1;% total protein vs mRNA    
    %scatter (FACS(1).mch, FL.*rhop, 3, 'rx','Displayname', 'FL'); hold on;    
    %scatter (FACS(1).mch, DE.*rhop, 3, 'bx','Displayname', 'DE'); hold on;
    for iX = 1:dimSe
        mchM = FACS(iX).mch;
        gfpM = FACS(iX).gfp;
        SeStr = num2str(Se(1, iX));
        scatter (mchM, gfpM, 3, colorSpec(iX, :), 'filled', 'Displayname', ['Se: ' SeStr]); hold on;    
    end
    xlabel('mCherry (au)', 'FontSize',14);
    ylabel('GFP (au)', 'FontSize',14);
    title (['Relative abundances of mRNA and protein']);
    hold off;
    
    figure(iPlot); iPlot = iPlot + 1; % total protein vs mRNA    
    for iX = 1:dimSe
        if mSize > 1
            mX = mf(:,iX);
        end
        %str1 = ['Limited Pt, [Se]=' num2str(Se(1,iX))];
        str2 = ['PL, [Se]=' num2str(Se(1,iX))];
        str3 = ['PS, [Se]=' num2str(Se(1,iX))];
        %scatter (FACS(iX).mf, pt(:,iX), 1, '.', 'Displayname', str1);hold on;
        %scatter (FACS(iX).mf, pl(:,iX), 3, 'filled', 'Displayname', str2);hold on;
        %scatter (FACS(iX).mf, ps(:,iX), 1, 'x', 'Displayname', str3);hold on;        
        scatter (FACS(iX).mt, pl(:,iX), 3, colorSpec(iX, :), 'filled', 'Displayname', str2);hold on;
        scatter (FACS(iX).mt, ps(:,iX), 1, colorSpec(iX, :), 'x', 'Displayname', str3);hold on;
    end
    %xlabel('[mRNA_f_r_e_e]', 'FontSize',14);
    xlabel('[mRNA_t_o_t_a_l]', 'FontSize',14);
    ylabel('[P]', 'FontSize',14);
    title (['Protein expressions under various [Se]']);
    hold off; 
    
end

function [FACS, ratio, pt, pl, ps] = modelNoConstraint (mt, mtDiscret, dimVar, sp1, sp2, Se, xVec)
    k = [xVec(1), xVec(2), xVec(3)]; t = xVec(4); rho = xVec(5); rhop = xVec(6);
    s1 = sp1.*rho.*(1 + k(2))./k(2); s2 = sp2.*rho.*(1 + k(2))./k(2);

    mch = mt.*rho.*rhop;
    mSize = dimVar(1); dimSe = dimVar(2); tSecTotal = dimVar(3);
    % var
    gfp = []; pt = []; pl = []; ps = [];
    tp =[]; PL = []; PS =[]; ratio = [];
    mtT = mt(:,1);
    
    % (GFP, mCherry)    
    for iX = 1: dimSe
        SeT = Se(1,iX);
        if mSize > 1
            mtT = mt(:,iX);
        end
        % constrain derivates
        %No tsecTotal constrain
        sectSecTotal = (k(3).*SeT.*tSecTotal);

        %No mTotal constrain
        mf = mtT;
%         a = k(1).*(1 + k(2));
%         b = 1 + k(2) + k(1).*(sectSecTotal - mtT);
%         c = -1.*mtT;
%         mf = (-b + sqrt(b.^2 - 4.*a.*c))./(2.*a);

        %Limited by sectSecTotal and mTotal
        sectSec = sectSecTotal./(1 + k(1).*mf);
        PL = s1.*(k(1).*mf.*sectSec); % nM
        PS = s2.*(k(2).*mf); % nM
        tp = (PL + PS); % nM, UTR
        
        % seperated array
        pt(:,iX) = tp(:,1); % total protein
        gfp(:,iX) = rhop.*tp(:, 1); % GFP
        pl(:,iX) = PL(:,1); % PL
        ps(:,iX) = PS(:,1); % PS
        ratio(:, iX) = PL(:,1)./PS(:,1); % PL/PS
        
        % data for CG
        FACS(iX).mch = mch; %mCherry
        FACS(iX).gfp = gfp(:,iX); % GFP
        FACS(iX).Se = SeT; % [Se]
        FACS(iX).mt = mt;
        FACS(iX).mf = mf;
        FACS(iX).pt = pt(:,iX);
        
        Q1 = (tp - PL - PS);
        if sum (Q1.*Q1) > 1e-5
            disp(['Q2 m-constr is abnormal. (' num2str(sum (Q1.*Q1)) ') Check function/setting!']);
        end
    end  
    
    % (PL/PS, Se)
    if dimSe > 1
        SeCont = min(Se): 1: max(Se);
        [ratio] = ugaModelSe(mtDiscret, sp1, sp2, SeCont, xVec, 'NoConstraint');        
    end
end

function [FACS, ratio, pt, pl, ps] = modelTConstraint (mt, mtDiscret, dimVar, sp1, sp2, Se, xVec)
    k = [xVec(1), xVec(2), xVec(3)]; t = xVec(4); rho = xVec(5); rhop = xVec(6);
    s1 = sp1.*rho.*(1 + k(2))./k(2); s2 = sp2.*rho.*(1 + k(2))./k(2);

    mch = mt.*rho.*rhop;
    mSize = dimVar(1); dimSe = dimVar(2); tSecTotal = dimVar(3);
    % var
    gfp = []; pt = []; pl = []; ps = [];
    tp =[]; PL = []; PS =[]; ratio = [];
    mtT = mt(:,1);
    
    % (GFP, mCherry)    
    for iX = 1: dimSe
        SeT = Se(1,iX);
        if mSize > 1
            mtT = mt(:,iX);
        end
        % constrain derivates
        % tsecTotal constrain
        sectSecTotal = (k(3).*SeT.*tSecTotal)./(1 + k(3).*SeT);

        %No mTotal constrain
        mf = mtT;
%         a = k(1).*(1 + k(2));
%         b = 1 + k(2) + k(1).*(sectSecTotal - mtT);
%         c = -1.*mtT;
%         mf = (-b + sqrt(b.^2 - 4.*a.*c))./(2.*a);

        %Limited by sectSecTotal and mTotal
        sectSec = sectSecTotal./(1 + k(1).*mf);
        PL = s1.*(k(1).*mf.*sectSec); % nM
        PS = s2.*(k(2).*mf); % nM
        tp = (PL + PS); % nM, UTR
        
        % seperated array
        pt(:,iX) = tp(:,1); % total protein
        gfp(:,iX) = rhop.*tp(:, 1); % GFP
        pl(:,iX) = PL(:,1); % PL
        ps(:,iX) = PS(:,1); % PS
        ratio(:, iX) = PL(:,1)./PS(:,1); % PL/PS
        
        % data for CG
        FACS(iX).mch = mch; %mCherry
        FACS(iX).gfp = gfp(:,iX); % GFP
        FACS(iX).Se = SeT; % [Se]
        FACS(iX).mt = mt;
        FACS(iX).mf = mf;
        FACS(iX).pt = pt(:,iX);
        
        Q1 = (tp - PL - PS);
        if sum (Q1.*Q1) > 1e-5
            disp('Q2 m-constr is abnormal. Check your function and setting!');
        end
    end  
    
    % (PL/PS, Se)
    if dimSe > 1
        SeCont = min(Se): 1: max(Se);
        [ratio] = ugaModelSe(mtDiscret, sp1, sp2, SeCont, xVec,'TConstraint');        
    end
end

function [FACS, ratio, pt, pl, ps] = modelMConstraint (mt, mtDiscret, dimVar, sp1, sp2, Se, xVec)
    k = [xVec(1), xVec(2), xVec(3)]; t = xVec(4); rho = xVec(5); rhop = xVec(6);
    s1 = sp1.*rho.*(1 + k(2))./k(2); s2 = sp2.*rho.*(1 + k(2))./k(2);

    mch = mt.*rho.*rhop;
    mSize = dimVar(1); dimSe = dimVar(2); tSecTotal = dimVar(3);
    % var
    gfp = []; pt = []; pl = []; ps = [];
    tp =[]; PL = []; PS =[]; ratio = [];
    mtT = mt(:,1);
    
    % (GFP, mCherry)    
    for iX = 1: dimSe
        SeT = Se(1,iX);
        if mSize > 1
            mtT = mt(:,iX);
        end
        % constrain derivates
        % No tsecTotal constrain
        sectSecTotal = (k(3).*SeT.*tSecTotal);

        % mTotal constrain
        a = k(1).*(1 + k(2));
        b = 1 + k(2) + k(1).*(sectSecTotal - mtT);
        c = -1.*mtT;
        mf = (-b + sqrt(b.^2 - 4.*a.*c))./(2.*a);

        %Limited by sectSecTotal and mTotal
        sectSec = sectSecTotal./(1 + k(1).*mf);
        PL = s1.*(k(1).*mf.*sectSec); % nM
        PS = s2.*(k(2).*mf); % nM
        tp = (PL + PS); % nM, UTR
        
        % seperated array
        pt(:,iX) = tp(:,1); % total protein
        gfp(:,iX) = rhop.*tp(:, 1); % GFP
        pl(:,iX) = PL(:,1); % PL
        ps(:,iX) = PS(:,1); % PS
        ratio(:, iX) = PL(:,1)./PS(:,1); % PL/PS
        
        % data for CG
        FACS(iX).mch = mch; %mCherry
        FACS(iX).gfp = gfp(:,iX); % GFP
        FACS(iX).Se = SeT; % [Se]
        FACS(iX).mt = mt;
        FACS(iX).mf = mf;
        FACS(iX).pt = pt(:,iX);
        
        Q1 = (tp - PL - PS);
        if sum (Q1.*Q1) > 1e-5
            disp('Q2 m-constr is abnormal. Check your function and setting!');
        end
    end  
    
    % (PL/PS, Se)
    if dimSe > 1
        SeCont = min(Se): 1: max(Se);
        [ratio] = ugaModelSe(mtDiscret, sp1, sp2, SeCont, xVec,'MConstraint');        
    end
end
 
function [FACS, ratio, pt, pl, ps] = modelMTConstraint (mt, mtDiscret, dimVar, sp1, sp2, Se, xVec)
    k = [xVec(1), xVec(2), xVec(3)]; t = xVec(4); rho = xVec(5); rhop = xVec(6);
    s1 = sp1.*rho.*(1 + k(2))./k(2); s2 = sp2.*rho.*(1 + k(2))./k(2);
    dimSe = size(Se, 2);
    mch = mt.*rho.*rhop;

    mSize = dimVar(1); dimSe = dimVar(2); tSecTotal = dimVar(3);
    % var
    gfp = []; pt = []; pl = []; ps = [];
    tp =[]; PL = []; PS =[]; ratio = [];
    mtT = mt(:,1);
    
    % (GFP, mCherry)    
    for iX = 1: dimSe
        SeT = Se(1,iX);
        if mSize > 1
            mtT = mt(:,iX);
        end
        if (gpuDeviceCount)
            k = gpuArray(single(k)); t = gpuArray(single(t)); rho = gpuArray(single(rho)); rhop = gpuArray(single(rhop));
            s1 = gpuArray(single(s1)); s2 = gpuArray(single(s2)); 
            SeT = gpuArray(SeT); tSecTotal = gpuArray(single(tSecTotal)); mtT = gpuArray(single(mtT));
            % constrain derivates
            % tsecTotal constrain
            sectSecTotal = (k(3).*SeT.*tSecTotal)./(1 + k(3).*SeT);

            % mTotal constrain
            a = k(1).*(1 + k(2));
            b = 1 + k(2) + k(1).*(sectSecTotal - mtT);
            c = -1.*mtT;
            MF = (-b + sqrt(b.^2 - 4.*a.*c))./(2.*a);

            %Limited by sectSecTotal and mTotal
            sectSec = sectSecTotal./(1 + k(1).*MF);
            PL1 = s1.*(k(1).*MF.*sectSec); % nM
            PS1 = s2.*(k(2).*MF); % nM
            TP = (PL1 + PS1); % nM, UTR
            
            % seperated array
            tp = gather(TP); rhop = gather(rhop); PL = gather(PL1); PS = gather(PS1); mf = gather(MF);
            TP = []; PL1 = []; PS1= []; sectSec = []; MF = []; sectSecTotal = [];
            
            pt(:,iX) = tp(:,1); % total protein
            gfp(:,iX) = rhop.*tp(:, 1); % GFP
            pl(:,iX) = PL(:,1); % PL
            ps(:,iX) = PS(:,1); % PS
            ratio(:, iX) = PL(:,1)./PS(:,1); % PL/PS                                    
        else
            % constrain derivates
            % tsecTotal constrain
            sectSecTotal = (k(3).*SeT.*tSecTotal)./(1 + k(3).*SeT);

            % mTotal constrain
            a = k(1).*(1 + k(2));
            b = 1 + k(2) + k(1).*(sectSecTotal - mtT);
            c = -1.*mtT;
            mf = (-b + sqrt(b.^2 - 4.*a.*c))./(2.*a);

            %Limited by sectSecTotal and mTotal
            sectSec = sectSecTotal./(1 + k(1).*mf);
            PL = s1.*(k(1).*mf.*sectSec); % nM
            PS = s2.*(k(2).*mf); % nM
            tp = (PL + PS); % nM, UTR

            % seperated array
            pt(:,iX) = tp(:,1); % total protein
            gfp(:,iX) = rhop.*tp(:, 1); % GFP
            pl(:,iX) = PL(:,1); % PL
            ps(:,iX) = PS(:,1); % PS
            ratio(:, iX) = PL(:,1)./PS(:,1); % PL/PS
            
        end
        
        % data for CG            
        FACS(iX).mch = mch; %mCherry
        FACS(iX).gfp = gfp(:,iX); % GFP
        FACS(iX).Se = SeT; % [Se]
        FACS(iX).mt = mt;
        FACS(iX).mf = mf;
        FACS(iX).pt = pt(:,iX);
        Q1 = (tp - PL - PS); 
            
%         if sum (Q1.*Q1) > 1e-5
%             disp('Q2 is abnormal. Check your function and setting!');
%         end
    end  
    
    % (PL/PS, Se)
    if dimSe > 1
        SeCont = min(Se): 1: max(Se);
        [ratio] = ugaModelSe(mtDiscret, sp1, sp2, SeCont, xVec,'MTConstraint');        
    end
 end
