# Supplementary material for: A quantitative model for the rate-limiting process of UGA alternative assignments to stop and selenocysteine codons
Source: PLoS Comput Biol. 2017 Feb 8;13(2):e1005367. doi: 10.1371/journal.pcbi.1005367 (PMC5323020; doi:10.1371/journal.pcbi.1005367)
Supplement: S2 File — (ZIP) [file pcbi.1005367.s012.zip › 3_modelValidation/ugaModelToFACS.m]

function [SimFACS] = ugaModelToFACS(FACS, sp1, sp2, xVec)
%   Simulating FACS data based on FACS data scale (mch)
%   Input FACS, slopes and xVec
%   Output SimFACS with same mch scale and corresponed simulated gfp signals
%    
%   % modelType = (MTConstraint, MConstraint, TConstraint, NoConstraint)
%   % sp1 = 3.832; sp2 = 0.1313; % slopes of FL & DE of SEPHS2, SEPX1, GPX1 and SELK
%   % sp1 = 3.525; sp2 = 0.02446; % slopes of FL & DE of SEPW1
%   % Sample data:  HD3KSe5_Sim5Protein. High denisty FACS and simulated data for 5 selenoproteins with 5 various [Se]
%
%   %Example
%   % SEPHS2
%   FACS = HD3K_SEPHS2; sp1 = 3.832; sp2 = 0.1313; 
%   xVec = [17.0326500000000,9803.03458000000,0.0213600000000000,63.4375000000000,10.4020000000000,0.950000000000000]; 
%   [SimFACS_SEPHS2] = ugaModelToFACS(FACS, sp1, sp2, xVec);
%   
%   % SEPW1
%   FACS = HD3K_SEPW1; sp1 = 3.525; sp2 = 0.02446;
%   xVec = [13.1267900000000,5814.48478000000,0.00339000000000000,100,64.8692300000000,0.450000000000000];
%   [SimFACS_SEPW1] = ugaModelToFACS(FACS, sp1, sp2, xVec);
%

set(0, 'DefaultFigureRenderer', 'OpenGL');
rhom = xVec(1,5)*xVec(1,6);
SimFACS = [];

parfor i = 1:size(FACS,2)
    maxmch = max(FACS(i).mchMean);
    minmch = min(FACS(i).mchMean);
    Se = FACS(i).Se;
    
    mt = zeros(1, size(FACS(i).mchMean, 1));
    mt = FACS(i).mchMean'./rhom;
    
    [tmpDat, tmpFACS] = ugaModel(mt, sp1, sp2, Se, xVec, 'MTConstraint');
    
    SimFACS(i).mch = tmpFACS.mch;
    SimFACS(i).gfp(:,1) = FACS(i).gfpMean;
    SimFACS(i).gfp(:,2) = tmpFACS.gfp(:,1);
    SimFACS(i).Se = Se;
    
    [tmpDat, tmpFACS] = ugaModel(mt, sp1, sp2, Se, xVec, 'MConstraint');
    SimFACS(i).gfp(:,3) = tmpFACS.gfp(:,1);
    
    [tmpDat, tmpFACS] = ugaModel(mt, sp1, sp2, Se, xVec, 'TConstraint');
    SimFACS(i).gfp(:,4) = tmpFACS.gfp(:,1);
end

disp (['GFP data order:  (Exp, MTConstraint, MConstraint, TConstraint)']);
plotSimDat(FACS, SimFACS, xVec, 'MTConstraint');

end

function []= plotSimDat(FACS, SimFACS, xVec, modelType)
%%plot to check
    simType = 2;
    switch modelType
        case 'MTConstraint'
            simType = 2; % mRNAt, tRNAt constraints
        case 'MConstraint'
            simType = 3; % mRNAt constraints
        case 'TConstraint' 
            simType = 4; % tRNAt constraints
        otherwise
            simType = 2; % mRNAt, tRNAt constraints
            disp ('Default show mRNAt & tRNAt constraint model');
    end

ColFig3(1,:)  = [0    1    0];           % green
ColFig3(2,:)  = [0.8  0.6  0];         % brown
ColFig3(3,:)  = [0    0.5  1];          % blue
ColFig3(4,:)  = [0.4  0.4  0.4];      % black
ColFig3(5,:)  = [1    0.4  0.6];       % red
ColFig3(6,:)  = [1 0.5 0];          %orange
ColFig3(7,:)  = [0    0.8  0];
ColFig3(8,:)  = [0.6  0.3  0];
ColFig3(9,:)  = [0    0    1];
ColFig3(10,:) = [0    0    0];
ColFig3(11,:) = [1    0    0];
ColFig3(12,:) = [1    0.5 0];

RMSE = 0; N = 0;

figure (gcf);
set(figure(gcf), 'Color',[1 1 1]);
sizeDot = 1; 
for k = 1:size(FACS,2)
    scatter (FACS(k).mch, FACS(k).gfp, sizeDot, ColFig3(k,:), 'filled','DisplayName', ' '); hold on;
    scatter (FACS(k).mchMean, FACS(k).gfpMean, sizeDot+2, ColFig3(k,:), 'filled','DisplayName', ['Se^E^x^p:' num2str(FACS(k).Se)]); hold on;
end

sizeDot = 10; 
for k = 1:size(SimFACS,2)
    scatter (SimFACS(k).mch, SimFACS(k).gfp(:,simType), sizeDot, ColFig3(k+6,:), 'filled', 'DisplayName', ['Se^S^i^m:' num2str(SimFACS(k).Se)]); hold on;
    
    RMSE = RMSE + sum((FACS(k).gfpMean - SimFACS(k).gfp(:,simType)).*(FACS(k).gfpMean - SimFACS(k).gfp(:,simType)));
    N = N + size(SimFACS(k).mch, 1);
end

RMSE = sqrt (RMSE/N);

title(['(k1, kF, k3, T, r, rp, RMSE)= (' num2str(xVec(1,1)) ', ' num2str(xVec(1,2)) ', ' num2str(xVec(1,3)) ', ' num2str(xVec(1,4)) ', ' num2str(xVec(1,5)) ', ' num2str(xVec(1,6)) ', ' num2str(RMSE) ')']);
xlabel('RFP', 'FontSize',12);
ylabel('GFP', 'FontSize',12);
legend('Location','EastOutside','Orientation','vertical'); hold off;
set(gca, 'LineWidth', 1.2);

end
