# Supplementary material for: A quantitative model for the rate-limiting process of UGA alternative assignments to stop and selenocysteine codons
Source: PLoS Comput Biol. 2017 Feb 8;13(2):e1005367. doi: 10.1371/journal.pcbi.1005367 (PMC5323020; doi:10.1371/journal.pcbi.1005367)
Supplement: S3 File — (ZIP) [file pcbi.1005367.s013.zip]

Archive with 7 entries (7 files):
- SEPHS2_FL.csv
- SEPHS2_0.csv
- SEPHS2_10.csv
- SEPHS2_40.csv
- SEPHS2_100.csv
- SEPHS2_250.csv
- SEPHS2_DE.csv
