# Supplementary material for: A quantitative model for the rate-limiting process of UGA alternative assignments to stop and selenocysteine codons
Source: PLoS Comput Biol. 2017 Feb 8;13(2):e1005367. doi: 10.1371/journal.pcbi.1005367 (PMC5323020; doi:10.1371/journal.pcbi.1005367)
Supplement: S3 File — (ZIP) [file pcbi.1005367.s013.zip › SEPHS2_FL.csv]

GFP	mCherry
39.6	71.07
13.5	139.38
12.6	199.41
25.2	253.92
15.3	295.32
38.7	359.49
32.4	460.23
63	550.62
106.2	658.95
1472.4	781.77
1836	901.83
2225.7	1026.03
2709	1155.06
3268.8	1273.05
3900.6	1403.46
4055.4	1515.93
4739.4	1662.9
4833.9	1782.27
5534.1	1911.99
6441.3	2041.71
7306.2	2166.6
8346.6	2302.53
61.2	82.11
70.2	144.21
85.5	171.12
86.4	209.07
61.2	229.77
81	265.65
79.2	278.07
52.2	312.57
58.5	325.68
88.2	363.63
64.8	391.23
62.1	425.04
47.7	464.37
64.8	503.7
131.4	569.25
157.5	643.77
1344.6	770.73
1682.1	880.44
2152.8	981.87
2658.6	1110.9
3150.9	1226.13
3565.8	1352.4
4027.5	1464.18
4598.1	1595.28
5165.1	1723.62
5868.9	1838.85
6426	1960.98
7275.6	2079.66
7743.6	2222.49
99.9	94.53
92.7	154.56
130.5	202.17
115.2	231.84
117	268.41
134.1	298.08
126	329.13
101.7	368.46
110.7	400.2
127.8	411.93
102.6	455.4
130.5	488.52
119.7	543.03
142.2	633.42
1467	739.68
1791	859.05
2080.8	970.83
2575.8	1069.5
3052.8	1184.73
3430.8	1309.62
4096.8	1420.71
4345.2	1529.04
4928.4	1643.58
5427	1761.57
6054.3	1877.49
7013.7	2006.52
7347.6	2119.68
177.3	77.28
171.9	135.24
176.4	215.97
172.8	284.28
176.4	335.34
163.8	372.6
141.3	409.17
148.5	476.1
177.3	541.65
912.6	641.01
1572.3	747.27
1878.3	865.26
2292.3	959.1
2626.2	1073.64
3082.5	1175.07
3513.6	1294.44
3844.8	1393.11
4515.3	1493.16
4832.1	1630.47
5555.7	1741.56
5872.5	1869.21
7282.8	1978.92
8025.3	2139
214.2	91.77
256.5	188.37
191.7	269.79
223.2	335.34
189.9	399.51
183.6	472.65
1026.9	598.23
1484.1	713.46
1737.9	808.68
2065.5	917.7
2468.7	1040.52
2999.7	1141.26
3506.4	1248.9
3813.3	1353.78
4190.4	1469.01
4690.8	1580.1
5481.9	1710.51
5882.4	1824.36
6587.1	1952.01
7199.1	2106.57
244.8	73.83
230.4	163.53
255.6	253.92
255.6	344.31
236.7	429.18
670.5	522.33
1083.6	637.56
1505.7	729.33
1831.5	820.41
2099.7	928.05
2495.7	1039.14
2935.8	1137.81
3519	1236.48
3863.7	1352.4
4338	1464.87
4760.1	1558.71
5292	1697.4
5848.2	1798.83
6181.2	1928.55
7225.2	2065.86
285.3	88.32
287.1	158.7
284.4	247.71
294.3	341.55
321.3	443.67
924.3	579.6
1287.9	672.06
1674	750.72
1926.9	837.66
2239.2	933.57
2555.1	1032.24
3081.6	1153.68
3561.3	1238.55
3621.6	1347.57
4224.6	1458.66
4858.2	1567.68
5078.7	1674.63
5722.2	1786.41
6480.9	1920.96
7348.5	2048.61
325.8	94.53
389.7	129.72
344.7	208.38
358.2	307.05
319.5	393.99
369.9	508.53
1131.3	625.83
1578.6	711.39
1864.8	810.75
2249.1	903.9
2483.1	1008.78
2957.4	1081.92
3280.5	1179.21
3716.1	1292.37
4312.8	1400.01
4706.1	1502.13
5028.3	1607.01
5569.2	1724.31
6119.1	1825.74
7030.8	1955.46
389.7	71.76
369.9	109.02
402.3	146.28
378.9	201.48
385.2	300.15
371.7	404.34
853.2	530.61
1181.7	623.76
1623.6	718.29
1873.8	803.16
2198.7	892.86
2421.9	964.62
2871.9	1073.64
3179.7	1139.88
3677.4	1250.97
4042.8	1351.02
4538.7	1473.84
5038.2	1543.53
5390.1	1664.97
5831.1	1774.68
7056	1902.33
435.6	71.07
423.9	106.95
447.3	137.31
470.7	183.54
468	262.2
472.5	356.73
720.9	470.58
1061.1	567.18
1319.4	644.46
1698.3	737.61
1929.6	802.47
2167.2	873.54
2468.7	975.66
2898	1045.35
3220.2	1144.02
3712.5	1242
3789.9	1334.46
4437.9	1436.58
4834.8	1529.04
5319	1645.65
5933.7	1746.39
6406.2	1845.75
8835.3	2016.87
477	93.84
516.6	123.51
470.7	155.25
465.3	210.45
520.2	263.58
491.4	349.14
759.6	461.61
1018.8	549.93
1340.1	636.87
1728	716.22
1917	774.87
2202.3	854.91
2417.4	933.57
2835.9	1019.82
3156.3	1106.07
3347.1	1188.18
3827.7	1295.82
4161.6	1393.8
4703.4	1483.5
4975.2	1580.1
5679.9	1687.74
6328.8	1798.83
6941.7	1937.52
536.4	111.09
504	141.45
539.1	158.01
543.6	190.44
515.7	235.98
499.5	297.39
627.3	382.26
839.7	480.24
1046.7	558.9
1336.5	614.79
1658.7	692.76
1792.8	757.62
2077.2	831.45
2401.2	902.52
2621.7	984.63
2970.9	1059.84
3325.5	1150.92
3609.9	1220.61
3910.5	1313.07
4459.5	1402.08
4898.7	1495.23
5263.2	1612.53
5796	1729.83
6466.5	1831.26
549	95.22
586.8	124.89
557.1	147.66
543.6	175.26
623.7	180.78
567	231.15
575.1	287.73
556.2	355.35
698.4	448.5
999	523.71
1306.8	595.47
1452.6	654.12
1812.6	721.05
1997.1	774.87
2196	846.63
2447.1	901.14
2577.6	979.11
3026.7	1050.87
3212.1	1117.8
3461.4	1188.87
3916.8	1277.19
4231.8	1368.96
4685.4	1473.84
5124.6	1562.85
5412.6	1672.56
6012	1765.02
7087.5	1876.11
614.7	104.19
624.6	146.97
599.4	178.71
651.6	180.09
622.8	202.86
623.7	240.81
587.7	285.66
628.2	351.9
707.4	424.35
895.5	509.91
1222.2	565.8
1461.6	627.9
1724.4	701.04
1875.6	756.24
2143.8	813.51
2352.6	871.47
2718.9	961.17
2839.5	1039.83
3309.3	1104
3552.3	1181.97
3807.9	1259.94
3964.5	1339.29
4518	1444.17
5002.2	1539.39
5539.5	1647.03
6186.6	1750.53
7294.5	1887.84
701.1	124.89
651.6	155.94
641.7	165.6
697.5	181.47
672.3	209.76
649.8	220.8
686.7	262.2
664.2	296.01
696.6	370.53
724.5	422.97
916.2	509.22
1285.2	574.08
1491.3	636.87
1756.8	695.52
2034.9	754.86
2203.2	814.2
2412	875.61
2478.6	918.39
2790.9	1000.5
3271.5	1081.92
3459.6	1154.37
3745.8	1226.82
4207.5	1325.49
4626	1395.87
5020.2	1497.3
5377.5	1605.63
5922	1729.83
6542.1	1819.53
707.4	112.47
694.8	148.35
715.5	177.33
757.8	186.3
689.4	198.72
707.4	216.66
695.7	230.46
713.7	244.95
683.1	278.76
681.3	327.75
773.1	400.2
963	456.09
1246.5	536.13
1474.2	594.09
1612.8	648.6
1815.3	705.18
2100.6	744.51
2243.7	804.54
2474.1	872.85
2558.7	921.15
2853.9	1008.78
3187.8	1066.05
3357.9	1120.56
3570.3	1188.18
4085.1	1273.74
4359.6	1351.02
4707	1429.68
5099.4	1526.97
5589	1631.16
6181.2	1733.97
6703.2	1839.54
788.4	127.65
761.4	153.87
755.1	174.57
790.2	194.58
764.1	209.76
753.3	227.01
730.8	232.53
757.8	256.68
772.2	261.51
760.5	302.22
735.3	350.52
738.9	405.72
1071	474.72
1292.4	535.44
1490.4	594.78
1575.9	636.18
1807.2	683.79
2022.3	725.88
2168.1	780.39
2361.6	843.87
2538.9	885.27
2864.7	953.58
3138.3	1014.3
3337.2	1085.37
3548.7	1140.57
3831.3	1231.65
4096.8	1309.62
4698	1401.39
4963.5	1481.43
5225.4	1579.41
6053.4	1693.26
6929.1	1789.86
7805.7	1926.48
808.2	162.84
779.4	170.43
838.8	195.27
799.2	199.41
770.4	224.25
795.6	230.46
767.7	227.7
777.6	258.06
829.8	260.82
777.6	304.29
771.3	333.96
889.2	398.13
1055.7	458.16
1058.4	514.74
1346.4	551.31
1610.1	603.06
1684.8	653.43
1911.6	699.66
2161.8	747.27
2235.6	779.7
2348.1	823.86
2540.7	877.68
2734.2	934.95
2919.6	982.56
3249.9	1055.7
3490.2	1094.34
3720.6	1176.45
4071.6	1243.38
4334.4	1322.73
4741.2	1400.7
5168.7	1495.23
5513.4	1598.73
6103.8	1698.78
6779.7	1800.9
866.7	121.44
824.4	175.26
860.4	182.85
831.6	207
821.7	216.66
837.9	211.83
810.9	241.5
848.7	253.92
817.2	246.33
898.2	265.65
844.2	290.49
849.6	322.23
843.3	340.17
906.3	400.2
1107	458.85
1097.1	504.39
1387.8	556.83
1596.6	582.36
1689.3	642.39
1803.6	661.02
2078.1	713.46
2205.9	739.68
2335.5	794.88
2457	849.39
2599.2	878.37
2781	934.26
2941.2	988.08
3295.8	1046.73
3496.5	1117.8
3744	1185.42
4108.5	1247.52
4194.9	1302.03
4536.9	1384.83
4985.1	1473.84
5389.2	1569.75
5869.8	1662.21
6990.3	1784.34
882.9	146.97
869.4	166.29
884.7	201.48
881.1	200.79
888.3	222.18
881.1	238.05
876.6	230.46
897.3	252.54
910.8	267.03
943.2	265.65
891.9	291.18
863.1	311.88
862.2	328.44
963.9	378.81
896.4	403.65
1140.3	464.37
1163.7	511.98
1416.6	548.55
1628.1	592.02
1683	624.45
1863.9	666.54
1998.9	699.66
2147.4	737.61
2295.9	785.22
2387.7	812.13
2595.6	861.12
2761.2	901.14
2902.5	967.38
3258.9	1016.37
3497.4	1083.3
3595.5	1128.84
3758.4	1193.01
4090.5	1253.73
4258.8	1342.05
4896	1423.47
5262.3	1492.47
5593.5	1588.38
6177.6	1693.95
7088.4	1780.89
932.4	162.15
947.7	191.82
917.1	210.45
925.2	226.32
933.3	215.28
938.7	229.77
941.4	235.29
915.3	249.09
957.6	273.24
951.3	266.34
932.4	278.07
908.1	303.6
904.5	310.5
939.6	335.34
954	362.94
1010.7	398.82
1002.6	423.66
1244.7	473.34
1181.7	510.6
1455.3	558.9
1703.7	587.88
1749.6	606.51
1839.6	649.98
2015.1	690.69
2178.9	707.94
2322	747.27
2353.5	785.91
2517.3	823.86
2620.8	857.67
2828.7	911.49
3054.6	959.79
3079.8	997.05
3388.5	1047.42
3574.8	1110.9
3790.8	1158.51
4025.7	1230.96
4307.4	1302.03
4621.5	1375.86
4844.7	1453.83
5332.5	1532.49
5873.4	1644.96
6562.8	1751.22
7086.6	1867.83
1000.8	187.68
987.3	195.96
974.7	219.42
945.9	227.7
963	238.05
986.4	255.3
972	256.68
1009.8	262.89
1030.5	263.58
954	287.73
988.2	297.39
986.4	293.25
948.6	318.78
963.9	330.51
979.2	347.07
1045.8	382.26
987.3	416.07
1118.7	436.77
1287	468.51
1235.7	514.74
1494	545.1
1746	588.57
1788.3	601.68
1809.9	641.01
1947.6	664.47
2095.2	697.59
2206.8	718.29
2342.7	743.82
2426.4	787.29
2554.2	831.45
2664	864.57
2766.6	897.69
2902.5	943.92
3062.7	990.84
3224.7	1035.69
3576.6	1085.37
3752.1	1143.33
3828.6	1197.84
4332.6	1268.22
4351.5	1337.22
4963.5	1420.71
5391	1520.76
5698.8	1593.21
6333.3	1715.34
6892.2	1816.77
1008.9	168.36
996.3	202.17
1014.3	212.52
990.9	239.43
1013.4	231.84
1018.8	250.47
1000.8	252.54
1036.8	264.96
1061.1	260.13
1007.1	278.07
1001.7	300.15
1022.4	299.46
1012.5	316.02
1016.1	318.09
993.6	334.65
1053	361.56
1114.2	377.43
1114.2	400.2
1095.3	421.59
1278.9	460.92
1346.4	472.65
1467	530.61
1530.9	542.34
1629	576.84
1792.8	587.88
1809	614.1
1886.4	638.25
1989.9	675.51
2115.9	692.76
2268.9	732.09
2415.6	743.13
2432.7	781.77
2552.4	816.27
2705.4	852.15
2815.2	892.17
2865.6	928.74
3029.4	968.07
3390.3	1014.3
3500.1	1069.5
3698.1	1130.22
3873.6	1203.36
4194	1266.84
4548.6	1326.18
4951.8	1403.46
5246.1	1479.36
5565.6	1558.71
5879.7	1679.46
7432.2	1785.72
1036.8	164.22
1065.6	207.69
1075.5	217.35
1043.1	235.98
1040.4	255.99
1048.5	257.37
1120.5	273.93
1123.2	273.93
1080.9	273.24
1044.9	282.9
1057.5	284.97
1061.1	300.84
1037.7	320.85
1071	318.09
1070.1	324.3
1053	337.41
1073.7	350.52
1111.5	368.46
1147.5	377.43
1162.8	393.3
1137.6	428.49
1316.7	463.68
1391.4	476.79
1392.3	487.14
1507.5	518.19
1609.2	551.31
1683.9	575.46
1809	583.05
1868.4	600.99
1931.4	643.08
2034	667.23
2136.6	689.31
2325.6	723.12
2466.9	752.79
2331.9	766.59
2599.2	805.92
2691.9	836.28
2804.4	881.13
2939.4	905.28
2980.8	939.78
3180.6	994.98
3329.1	1029.48
3750.3	1096.41
3850.2	1142.64
4014.9	1204.05
4454.1	1278.57
4418.1	1345.5
5048.1	1419.33
5486.4	1513.86
5762.7	1610.46
6462.9	1700.16
7031.7	1820.22
1115.1	206.31
1084.5	215.28
1089	240.81
1082.7	251.85
1082.7	255.3
1160.1	267.03
1142.1	266.34
1124.1	287.04
1084.5	278.07
1122.3	291.87
1108.8	306.36
1124.1	310.5
1107.9	317.4
1095.3	328.44
1093.5	329.82
1100.7	344.31
1133.1	356.04
1183.5	371.91
1176.3	381.57
1206.9	393.99
1212.3	429.87
1350.9	460.23
1396.8	474.72
1436.4	483.69
1356.3	507.84
1638.9	539.58
1629.9	559.59
1748.7	568.56
1889.1	591.33
1926.9	599.61
1969.2	632.73
1997.1	648.6
2193.3	676.2
2206.8	698.28
2354.4	722.43
2485.8	742.44
2544.3	772.8
2628	812.82
2725.2	843.87
2868.3	874.23
2989.8	903.21
3045.6	941.85
3227.4	992.22
3346.2	1032.93
3726.9	1077.78
3814.2	1135.05
4044.6	1177.83
4402.8	1250.97
4457.7	1307.55
4810.5	1380
5257.8	1461.42
5641.2	1563.54
5964.3	1671.87
7575.3	1790.55
1128.6	201.48
1148.4	237.36
1149.3	230.46
1146.6	244.95
1192.5	264.27
1192.5	272.55
1126.8	289.8
1133.1	281.52
1164.6	300.15
1146.6	296.01
1149.3	303.6
1125.9	316.71
1159.2	311.19
1167.3	331.2
1131.3	325.68
1160.1	353.28
1214.1	358.8
1170.9	367.77
1230.3	378.81
1233	382.26
1233.9	390.54
1238.4	429.18
1283.4	442.29
1411.2	467.13
1460.7	483
1441.8	485.07
1416.6	511.29
1600.2	520.26
1693.8	538.89
1693.8	549.24
1932.3	589.26
1903.5	590.64
1956.6	614.79
1998.9	638.25
2052	645.15
2223	678.96
2261.7	706.56
2417.4	715.53
2561.4	754.17
2584.8	776.94
2681.1	811.44
2705.4	832.14
2859.3	859.74
3042	913.56
3069.9	937.02
3167.1	969.45
3538.8	1021.2
3641.4	1072.95
3807.9	1119.18
4005.9	1165.41
4248	1225.44
4509	1297.89
4797	1358.61
5157	1440.03
5581.8	1515.24
5889.6	1603.56
6577.2	1684.98
7593.3	1796.07
1206	217.35
1206	227.7
1184.4	255.3
1170.9	254.61
1257.3	273.24
1188.9	285.66
1170.9	276
1191.6	293.25
1212.3	305.67
1183.5	297.39
1176.3	316.02
1195.2	311.88
1194.3	339.48
1203.3	336.03
1172.7	347.76
1193.4	345.69
1217.7	369.84
1252.8	358.8
1266.3	375.36
1267.2	377.43
1273.5	395.37
1206.9	409.17
1261.8	422.28
1347.3	446.43
1463.4	457.47
1502.1	478.17
1513.8	475.41
1520.1	489.21
1440.9	500.25
1626.3	526.47
1721.7	544.41
1720.8	552.69
1809	567.87
1967.4	588.57
1992.6	606.51
1990.8	618.93
2096.1	654.12
2193.3	674.82
2268	687.24
2311.2	707.25
2447.1	726.57
2580.3	746.58
2449.8	767.28
2697.3	789.36
2789.1	822.48
2905.2	852.84
2971.8	890.79
3020.4	930.81
3289.5	956.34
3343.5	1006.02
3660.3	1057.77
3882.6	1102.62
4004.1	1146.09
4073.4	1201.29
4569.3	1278.57
4564.8	1343.43
5146.2	1396.56
5555.7	1502.13
5900.4	1593.9
6636.6	1694.64
7453.8	1830.57
1220.4	221.49
1242.9	251.16
1246.5	255.3
1281.6	271.17
1251	281.52
1217.7	290.49
1221.3	302.91
1237.5	302.91
1251	307.74
1251.9	310.5
1215.9	318.09
1225.8	338.1
1240.2	336.03
1247.4	348.45
1231.2	345
1239.3	343.62
1274.4	360.18
1326.6	385.02
1341.9	382.95
1307.7	387.09
1317.6	388.47
1233.9	407.1
1318.5	429.87
1337.4	433.32
1382.4	436.08
1528.2	454.71
1560.6	469.89
1543.5	476.79
1565.1	485.76
1506.6	509.22
1701	526.47
1765.8	533.37
1773	549.93
1879.2	564.42
2017.8	580.29
2057.4	610.65
2054.7	614.79
2100.6	630.66
2122.2	658.26
2233.8	670.68
2357.1	692.07
2484.9	720.36
2516.4	728.64
2625.3	754.86
2672.1	783.84
2770.2	803.85
2870.1	850.08
3005.1	871.47
3124.8	905.28
3192.3	945.3
3247.2	970.14
3636.9	1017.06
3696.3	1069.5
3902.4	1117.11
4169.7	1181.28
4329	1226.13
4606.2	1294.44
4915.8	1371.72
5395.5	1466.94
5886	1551.81
6211.8	1650.48
6951.6	1760.19
1296	215.97
1281.6	244.95
1342.8	268.41
1311.3	268.41
1283.4	283.59
1266.3	300.84
1288.8	302.91
1262.7	305.67
1300.5	319.47
1294.2	311.19
1260.9	330.51
1280.7	327.06
1287	355.35
1273.5	349.14
1282.5	354.66
1332.9	358.8
1336.5	365.7
1367.1	384.33
1364.4	382.95
1376.1	373.29
1386	389.85
1351.8	398.82
1296.9	419.52
1373.4	435.39
1411.2	439.53
1408.5	437.46
1542.6	458.16
1603.8	481.62
1615.5	480.93
1583.1	495.42
1537.2	507.15
1716.3	516.12
1827.9	532.68
1843.2	535.44
1828.8	560.97
1901.7	576.84
2043.9	587.19
2083.5	607.89
2102.4	625.14
2071.8	618.93
2164.5	643.77
2275.2	663.78
2355.3	682.41
2416.5	692.07
2534.4	718.29
2680.2	739.68
2528.1	762.45
2754.9	790.74
2827.8	810.75
2910.6	843.87
3044.7	881.82
3194.1	910.8
3225.6	945.99
3305.7	973.59
3654	1012.92
3773.7	1060.53
3943.8	1119.18
4158	1170.93
4407.3	1232.34
4673.7	1297.89
4957.2	1370.34
5176.8	1444.86
5929.2	1542.15
6255.9	1635.99
6876.9	1775.37
1324.8	232.53
1310.4	251.85
1353.6	273.93
1318.5	284.28
1327.5	306.36
1344.6	298.77
1306.8	312.57
1320.3	316.02
1346.4	308.43
1313.1	326.37
1314.9	338.1
1309.5	348.45
1320.3	347.07
1306.8	352.59
1376.1	357.42
1375.2	367.08
1401.3	378.12
1413	382.95
1406.7	382.95
1425.6	402.27
1409.4	402.96
1341.9	411.24
1425.6	420.9
1409.4	430.56
1458.9	445.05
1455.3	442.29
1600.2	463.68
1619.1	467.13
1622.7	483
1645.2	485.07
1622.7	498.18
1578.6	500.94
1768.5	529.23
1783.8	523.02
1884.6	540.27
1857.6	556.83
1974.6	575.46
1939.5	576.84
2075.4	593.4
2150.1	598.92
2124.9	618.24
2175.3	632.04
2232	652.74
2332.8	671.37
2404.8	690
2449.8	698.97
2588.4	714.84
2709	746.58
2569.5	767.28
2817.9	796.95
2913.3	830.76
2939.4	850.08
3084.3	870.09
3221.1	905.28
3463.2	960.48
3422.7	983.94
3721.5	1024.65
3783.6	1075.02
3960.9	1122.63
4240.8	1186.11
4442.4	1221.3
4684.5	1293.75
5004	1370.34
5240.7	1444.17
5970.6	1545.6
6338.7	1638.06
7001.1	1769.85
1373.4	240.12
1430.1	268.41
1382.4	288.42
1390.5	303.6
1389.6	304.98
1373.4	322.92
1366.2	322.23
1381.5	325.68
1388.7	335.34
1358.1	341.55
1354.5	346.38
1352.7	347.76
1417.5	360.87
1422	365.7
1478.7	376.74
1478.7	383.64
1476	385.71
1462.5	398.13
1441.8	391.92
1373.4	404.34
1384.2	407.1
1448.1	434.01
1446.3	420.9
1508.4	445.05
1529.1	448.5
1644.3	465.75
1622.7	461.61
1701.9	469.89
1692.9	478.17
1687.5	491.97
1652.4	500.25
1644.3	507.84
1825.2	528.54
1933.2	542.34
1910.7	543.03
1891.8	562.35
1994.4	577.53
2129.4	583.74
2121.3	589.26
2162.7	606.51
2187	616.17
2228.4	632.04
2274.3	646.53
2340.9	665.85
2437.2	691.38
2516.4	706.56
2643.3	738.3
2781	747.27
2650.5	768.66
2866.5	800.4
2888.1	810.75
2997.9	836.97
3107.7	870.78
3283.2	912.18
3286.8	932.19
3414.6	971.52
3752.1	1017.75
3843.9	1061.91
4034.7	1120.56
4253.4	1165.41
4464.9	1221.99
4759.2	1292.37
5031.9	1348.95
5355.9	1437.96
5778	1528.35
6382.8	1647.03
1438.2	204.93
1410.3	257.37
1399.5	290.49
1413.9	298.77
1396.8	302.22
1423.8	309.81
1408.5	319.47
1422.9	324.99
1437.3	324.99
1427.4	353.97
1398.6	350.52
1446.3	360.18
1445.4	360.18
1467	356.73
1498.5	373.98
1509.3	386.4
1521	383.64
1510.2	388.47
1514.7	393.99
1411.2	403.65
1415.7	415.38
1522.8	424.35
1517.4	434.01
1570.5	440.91
1549.8	449.19
1683.9	458.16
1699.2	457.47
1729.8	476.79
1737	478.17
1715.4	496.8
1734.3	493.35
1703.7	509.91
1852.2	523.02
1950.3	532.68
1973.7	532.68
1935.9	563.04
2057.4	567.18
2064.6	574.77
2201.4	585.12
2211.3	600.99
2219.4	612.72
2294.1	632.04
2296.8	649.29
2403	664.47
2479.5	676.89
2536.2	694.14
2660.4	718.29
2799	741.75
2691.9	761.76
2871.9	776.25
2960.1	814.2
2980.8	828.69
3123	853.53
3209.4	899.07
3350.7	940.47
3455.1	966
3568.5	1010.85
3871.8	1051.56
4098.6	1101.24
4222.8	1144.02
4294.8	1196.46
4593.6	1267.53
4956.3	1320.66
5365.8	1404.84
5650.2	1484.88
5925.6	1576.65
7337.7	1691.88
1442.7	238.74
1503	274.62
1461.6	291.18
1445.4	304.98
1473.3	313.26
1446.3	316.02
1457.1	335.34
1476.9	338.79
1453.5	354.66
1467	351.21
1507.5	367.08
1508.4	371.22
1507.5	369.84
1566.9	375.36
1536.3	384.33
1544.4	398.82
1557	400.89
1543.5	400.2
1448.1	417.45
1455.3	409.86
1571.4	432.63
1563.3	434.01
1608.3	436.08
1613.7	445.05
1711.8	466.44
1715.4	462.99
1772.1	483
1770.3	475.41
1788.3	487.14
1795.5	495.42
1715.4	511.98
1934.1	516.12
1928.7	518.88
2011.5	544.41
2013.3	563.04
2016.9	553.38
2078.1	570.63
2208.6	594.78
2241.9	588.57
2267.1	609.27
2250.9	623.76
2296.8	628.59
2384.1	644.46
2458.8	672.06
2538	682.41
2730.6	718.29
2700.9	723.81
2847.6	740.37
2736.9	761.07
2965.5	794.88
3053.7	830.76
3087	848.01
3208.5	881.82
3338.1	908.04
3400.2	939.78
3590.1	993.6
3865.5	1016.37
3938.4	1073.64
4164.3	1125.39
4386.6	1186.11
4758.3	1250.97
4821.3	1300.65
5154.3	1388.97
5622.3	1464.87
6005.7	1569.06
6301.8	1673.25
1505.7	222.18
1556.1	272.55
1488.6	300.84
1501.2	302.91
1491.3	321.54
1494	327.75
1519.2	332.58
1520.1	354.66
1492.2	345
1547.1	361.56
1549.8	360.87
1577.7	373.29
1597.5	385.71
1616.4	382.26
1579.5	400.2
1612.8	389.16
1525.5	417.45
1485.9	411.93
1486.8	405.03
1593.9	420.21
1599.3	435.39
1657.8	439.53
1637.1	450.57
1798.2	454.02
1790.1	455.4
1834.2	474.72
1829.7	469.2
1813.5	488.52
1827	485.76
1769.4	512.67
1972.8	525.78
1960.2	529.92
2047.5	545.79
2061	540.96
2031.3	547.86
2121.3	576.84
2155.5	574.08
2277.9	590.64
2308.5	606.51
2304	617.55
2358	632.04
2386.8	646.53
2476.8	668.61
2577.6	687.24
2624.4	697.59
2761.2	718.98
2898	749.34
2759.4	760.38
2978.1	793.5
3040.2	816.27
3124.8	848.01
3249.9	870.09
3389.4	901.14
3459.6	932.19
3554.1	975.66
3890.7	1017.75
3988.8	1046.73
4227.3	1099.86
4407.3	1167.48
4485.6	1219.23
4862.7	1291.68
5147.1	1362.75
5530.5	1435.89
5912.1	1533.87
6541.2	1629.78
1574.1	258.06
1534.5	279.45
1546.2	305.67
1569.6	308.43
1531.8	324.3
1540.8	351.9
1554.3	348.45
1598.4	366.39
1603.8	356.04
1655.1	387.09
1663.2	385.71
1659.6	396.75
1629	391.23
1620.9	392.61
1549.8	418.83
1539.9	409.86
1653.3	420.9
1624.5	424.35
1709.1	438.15
1667.7	439.53
1689.3	440.22
1826.1	462.99
1816.2	457.47
1872.9	472.65
1885.5	468.51
1859.4	491.28
1827.9	505.08
1809.9	509.22
2003.4	523.02
2078.1	536.82
2088.9	538.89
2106	561.66
2100.6	554.76
2202.3	570.63
2328.3	582.36
2350.8	602.37
2380.5	606.51
2344.5	612.03
2397.6	638.25
2436.3	649.29
2629.8	685.17
2667.6	694.14
2792.7	713.46
2790.9	729.33
2810.7	757.62
2971.8	776.25
3102.3	810.75
3190.5	845.25
3284.1	852.84
3345.3	892.86
3419.1	928.05
3682.8	948.75
3716.1	1009.47
4046.4	1045.35
4255.2	1094.34
4347	1154.37
4543.2	1208.88
4940.1	1272.36
5175.9	1351.02
5537.7	1428.3
5949.9	1537.32
6674.4	1640.82
1613.7	255.3
1581.3	304.29
1619.1	312.57
1590.3	332.58
1618.2	333.27
1603.8	349.14
1595.7	346.38
1659.6	360.18
1688.4	380.19
1667.7	384.33
1700.1	399.51
1692	400.89
1685.7	398.13
1599.3	418.83
1579.5	407.1
1672.2	429.18
1679.4	433.32
1741.5	447.12
1724.4	445.74
1715.4	437.46
1866.6	461.61
1933.2	471.96
1892.7	469.89
1922.4	492.66
1920.6	498.18
1882.8	514.74
1845.9	505.77
2045.7	527.85
2115.9	544.41
2135.7	543.72
2121.3	554.76
2212.2	579.6
2212.2	576.15
2348.1	583.05
2403	610.65
2408.4	612.03
2471.4	636.18
2488.5	652.74
2574	675.51
2682.9	690.69
2740.5	703.11
2857.5	731.4
3010.5	747.27
3039.3	787.29
3084.3	787.98
3169.8	834.9
3319.2	855.6
3413.7	898.38
3457.8	923.22
3614.4	976.35
3746.7	1003.26
4059	1050.87
4276.8	1103.31
4464.9	1161.96
4552.2	1208.88
4990.5	1281.33
5257.8	1356.54
5610.6	1429.68
6225.3	1542.84
7030.8	1654.62
1665.9	275.31
1642.5	293.25
1646.1	317.4
1629.9	329.13
1650.6	353.97
1683.9	363.63
1667.7	362.25
1742.4	380.88
1736.1	376.05
1724.4	402.96
1633.5	403.65
1621.8	415.38
1637.1	411.24
1749.6	423.66
1711.8	426.42
1761.3	445.74
1764	450.57
1934.1	453.33
1897.2	465.75
1975.5	479.55
1942.2	484.38
1969.2	495.42
1923.3	514.74
1893.6	500.94
2102.4	516.12
2186.1	541.65
2193.3	536.82
2180.7	560.28
2251.8	566.49
2401.2	590.64
2459.7	596.85
2438.1	621
2484	627.9
2555.1	655.5
2619.9	670.68
2730.6	691.38
2786.4	700.35
2887.2	714.84
2889.9	724.5
2915.1	771.42
3133.8	797.64
3181.5	810.75
3263.4	836.28
3399.3	873.54
3539.7	903.21
3582.9	934.26
3752.1	985.32
4013.1	1020.51
4112.1	1063.98
4355.1	1137.81
4550.4	1175.07
4835.7	1264.77
5182.2	1324.8
5656.5	1424.85
6012.9	1491.78
6381	1591.83
1672.2	254.61
1701.9	293.94
1694.7	320.16
1684.8	324.99
1707.3	345
1722.6	370.53
1757.7	382.26
1769.4	385.02
1775.7	392.61
1789.2	393.3
1678.5	405.03
1702.8	416.07
1763.1	427.11
1771.2	430.56
1809.9	449.88
1831.5	444.36
1953.9	464.37
1944.9	465.75
1982.7	470.58
2007	485.07
1998	485.07
1950.3	505.08
1977.3	515.43
2157.3	525.09
2247.3	543.72
2231.1	545.79
2221.2	554.76
2298.6	565.8
2439	587.88
2509.2	598.23
2512.8	613.41
2521.8	643.08
2602.8	649.29
2663.1	664.47
2751.3	678.96
2799	703.11
2930.4	723.12
3098.7	750.72
2969.1	762.45
3168.9	795.57
3215.7	804.54
3315.6	837.66
3424.5	874.23
3563.1	901.83
3789.9	954.27
3806.1	990.84
3924.9	1039.83
4368.6	1095.72
4461.3	1148.85
4661.1	1205.43
5063.4	1272.36
5341.5	1359.99
5598	1455.21
6304.5	1547.67
6598.8	1671.18
1717.2	296.7
1739.7	339.48
1748.7	351.9
1762.2	356.04
1839.6	387.09
1836.9	385.02
1822.5	390.54
1738.8	414
1731.6	414.69
1819.8	421.59
1830.6	433.32
1856.7	437.46
1867.5	443.67
1992.6	451.95
1990.8	462.99
2027.7	473.34
2044.8	496.11
2049.3	494.73
2003.4	504.39
2005.2	502.32
2196	519.57
2291.4	536.82
2267.1	556.14
2267.1	554.76
2352.6	572.7
2517.3	590.64
2521.8	608.58
2528.1	612.03
2641.5	651.36
2722.5	669.99
2832.3	683.1
2862	704.49
3005.1	717.6
3113.1	741.06
3183.3	777.63
3218.4	800.4
3294.9	828.69
3436.2	859.05
3511.8	884.58
3567.6	924.6
3738.6	966
3880.8	997.05
4194	1045.35
4451.4	1099.86
4632.3	1166.1
4853.7	1219.92
5096.7	1306.86
5412.6	1369.65
5866.2	1466.25
6288.3	1558.02
7346.7	1721.55
1787.4	300.84
1792.8	333.27
1779.3	344.31
1814.4	367.77
1858.5	384.33
1852.2	393.3
1784.7	407.1
1785.6	418.83
1864.8	421.59
1862.1	429.87
1930.5	447.12
2054.7	459.54
2027.7	457.47
2079	473.34
2073.6	484.38
2114.1	483.69
2046.6	503.7
2242.8	518.88
2205.9	523.02
2311.2	546.48
2307.6	550.62
2387.7	570.63
2527.2	581.67
2569.5	600.99
2574.9	624.45
2646	629.28
2762.1	662.4
2849.4	685.86
2916.9	698.97
3018.6	729.33
3026.7	759.69
3212.1	785.91
3316.5	805.23
3398.4	843.18
3516.3	874.23
3646.8	901.83
3912.3	955.65
3895.2	983.25
4006.8	1028.1
4388.4	1086.06
4549.5	1147.47
4727.7	1208.19
5143.5	1276.5
5439.6	1349.64
5706	1447.62
6467.4	1547.67
1945.8	230.46
1823.4	309.81
1809.9	344.31
1858.5	359.49
1930.5	373.29
1903.5	393.99
1808.1	419.52
1841.4	414.69
1927.8	420.21
1953	447.12
1940.4	447.81
2071.8	458.85
2133	471.27
2127.6	496.11
2114.1	500.25
2106.9	513.36
2276.1	518.19
2381.4	543.72
2351.7	558.21
2470.5	579.6
2566.8	585.12
2634.3	600.3
2628	616.17
2660.4	629.28
2713.5	648.6
2883.6	688.62
2955.6	702.42
3093.3	710.01
3221.1	741.06
3263.4	784.53
3353.4	805.23
3456.9	845.94
3585.6	876.99
3693.6	908.04
3943.8	961.86
3953.7	988.08
4063.5	1040.52
4522.5	1096.41
4595.4	1139.88
4812.3	1217.85
5203.8	1291.68
5522.4	1374.48
5977.8	1467.63
6388.2	1559.4
1978.2	267.03
1858.5	334.65
1905.3	369.84
1967.4	382.95
1944	401.58
1885.5	408.48
1855.8	418.14
1941.3	425.73
1985.4	436.08
2142.9	457.47
2151	458.16
2200.5	478.17
2181.6	492.66
2124	509.91
2295.9	519.57
2310.3	527.16
2403	547.17
2401.2	558.21
2476.8	574.77
2673	602.37
2664	616.17
2732.4	630.66
2784.6	645.15
2945.7	684.48
3136.5	709.32
3128.4	724.5
3110.4	768.66
3368.7	798.33
3446.1	820.41
3559.5	863.88
3659.4	883.89
3802.5	937.02
4004.1	989.46
4252.5	1019.13
4492.8	1076.4
4657.5	1150.92
4819.5	1207.5
5241.6	1285.47
5547.6	1372.41
6016.5	1469.7
6348.6	1580.1
1909.8	281.52
1917	342.24
2006.1	371.91
2007	402.27
1899	418.14
1988.1	430.56
2015.1	431.25
2067.3	447.12
2202.3	457.47
2205.9	471.27
2206.8	484.38
2194.2	511.29
2342.7	528.54
2457.9	534.06
2466	549.24
2527.2	571.32
2667.6	592.71
2742.3	618.93
2774.7	628.59
2826.9	652.05
3005.1	689.31
3039.3	701.04
3165.3	738.3
3161.7	765.9
3411.9	801.78
3467.7	831.45
3600.9	859.05
3816.9	910.8
3836.7	933.57
4035.6	987.39
4163.4	1033.62
4591.8	1101.24
4777.2	1158.51
5000.4	1233.03
5290.2	1305.48
5610.6	1394.49
6121.8	1484.19
6443.1	1582.86
1953	296.01
1972.8	348.45
2061.9	387.09
1943.1	416.07
1956.6	409.17
2067.3	424.35
2071.8	438.84
2220.3	451.95
2278.8	478.17
2291.4	498.87
2235.6	515.43
2413.8	524.4
2493	538.2
2484.9	550.62
2722.5	583.05
2763	596.85
2829.6	629.97
2853	651.36
3049.2	690
3224.7	716.22
3337.2	748.65
3384.9	780.39
3538.8	830.07
3686.4	867.33
3767.4	897
3905.1	936.33
4053.6	983.94
4186.8	1028.79
4566.6	1081.23
4756.5	1148.85
5061.6	1227.51
5334.3	1313.76
5949	1395.87
6424.2	1519.38
6851.7	1681.53
2003.4	336.03
2108.7	376.05
1998.9	408.48
2006.1	403.65
2117.7	451.26
2284.2	458.85
2331	483
2300.4	483.69
2293.2	512.67
2473.2	523.02
2521.8	556.14
2654.1	567.18
2767.5	589.26
2818.8	623.07
2853.9	632.04
2972.7	670.68
3129.3	705.18
3244.5	732.78
3263.4	756.93
3496.5	797.64
3583.8	825.24
3698.1	853.53
3887.1	907.35
3951	932.19
4120.2	989.46
4491.9	1057.08
4666.5	1120.56
4948.2	1175.76
5281.2	1238.55
5367.6	1344.12
6014.7	1440.03
6410.7	1528.35
2045.7	296.7
2081.7	369.15
2137.5	393.99
2045.7	411.24
2149.2	425.73
2317.5	454.71
2343.6	481.62
2314.8	502.32
2511	523.71
2603.7	540.27
2592	555.45
2826.9	593.4
2847.6	620.31
2894.4	638.25
3043.8	663.78
3190.5	700.35
3319.2	738.99
3317.4	766.59
3578.4	811.44
3667.5	849.39
3829.5	890.1
3901.5	928.74
4074.3	977.04
4448.7	1016.37
4639.5	1087.44
4839.3	1152.99
5003.1	1218.54
5413.5	1302.03
6043.5	1409.67
6540.3	1509.03
6966	1674.63
2090.7	343.62
2196.9	400.89
2078.1	418.83
2218.5	447.12
2376.9	460.92
2386.8	490.59
2384.1	515.43
2543.4	523.02
2613.6	549.93
2720.7	569.25
2922.3	607.2
2927.7	640.32
3086.1	670.68
3200.4	703.8
3339.9	730.71
3546.9	776.94
3629.7	815.58
3800.7	854.91
3996.9	913.56
4216.5	954.96
4482.9	1017.75
4697.1	1081.92
4885.2	1145.4
5206.5	1219.92
5449.5	1306.86
6118.2	1404.15
6579	1519.38
2137.5	280.83
2184.3	369.15
2154.6	418.83
2211.3	425.04
2409.3	454.71
2437.2	485.76
2413.8	515.43
2682.9	539.58
2655.9	554.07
2943.9	600.3
2979	642.39
3130.2	661.71
3274.2	694.14
3529.8	751.41
3585.6	783.15
3730.5	828.69
3888	880.44
3977.1	919.77
4155.3	974.28
4407.3	1030.86
4858.2	1093.65
5048.1	1175.07
5312.7	1267.53
5779.8	1353.09
6041.7	1448.31
6683.4	1585.62
2187.9	353.28
2260.8	400.2
2258.1	433.32
2448.9	454.71
2486.7	494.73
2624.4	523.02
2742.3	558.9
2931.3	588.57
2990.7	613.41
3087.9	652.74
3265.2	687.93
3451.5	735.54
3634.2	781.08
3711.6	819.03
3889.8	863.88
4027.5	926.67
4207.5	977.04
4430.7	1041.21
4867.2	1105.38
5121	1187.49
5363.1	1265.46
5836.5	1352.4
6087.6	1451.76
6766.2	1575.27
2233.8	355.35
2213.1	408.48
2349	440.91
2534.4	485.76
2664	525.09
2764.8	548.55
3004.2	582.36
3096.9	638.94
3209.4	660.33
3330.9	706.56
3632.4	743.82
3697.2	787.98
3842.1	840.42
4007.7	894.24
4320.9	955.65
4380.3	997.05
4683.6	1072.95
5013	1141.95
5178.6	1216.47
5600.7	1314.45
6308.1	1395.87
6905.7	1559.4
2262.6	353.28
2253.6	408.48
[truncated: 211 more rows]
