# Supplementary material for: A quantitative model for the rate-limiting process of UGA alternative assignments to stop and selenocysteine codons
Source: PLoS Comput Biol. 2017 Feb 8;13(2):e1005367. doi: 10.1371/journal.pcbi.1005367 (PMC5323020; doi:10.1371/journal.pcbi.1005367)
Supplement: S3 File — (ZIP) [file pcbi.1005367.s013.zip › SEPHS2_0.csv]

GFP	mCherry
10.8	74.52
9	82.8
3.6	72.45
9.9	93.84
9.9	129.03
10.8	151.8
8.1	200.79
8.1	264.27
13.5	303.6
9	358.11
13.5	425.73
6.3	486.45
9	556.14
8.1	654.81
10.8	787.29
31.5	939.78
48.6	1079.16
82.8	1239.24
90	1364.82
108	1494.54
119.7	1652.55
136.8	1776.75
153	1927.17
175.5	2087.94
186.3	2250.78
197.1	2394.3
230.4	2573.7
243	2713.77
261	2902.14
268.2	3048.42
306.9	3202.29
334.8	3363.06
332.1	3523.14
333	3660.45
374.4	3829.5
395.1	3984.06
394.2	4147.59
434.7	4317.33
456.3	4461.54
489.6	4667.16
518.4	4820.34
578.7	5007.33
595.8	5159.13
724.5	5377.17
754.2	5668.35
22.5	71.07
24.3	89.7
15.3	69
17.1	86.25
21.6	113.16
18	93.84
15.3	111.09
20.7	113.85
17.1	114.54
22.5	155.94
27	159.39
27.9	165.6
27	191.82
23.4	218.73
16.2	232.53
24.3	258.75
18.9	286.35
16.2	326.37
21.6	363.63
14.4	382.26
26.1	407.1
26.1	425.73
21.6	477.48
19.8	489.9
17.1	521.64
24.3	571.32
19.8	594.09
18.9	629.28
20.7	701.04
19.8	738.3
29.7	823.17
36.9	896.31
43.2	989.46
62.1	1088.13
82.8	1173.69
83.7	1290.3
118.8	1424.16
120.6	1495.92
138.6	1629.09
153	1719.48
165.6	1795.38
160.2	1926.48
168.3	2038.95
183.6	2151.42
202.5	2230.08
222.3	2333.58
217.8	2465.37
245.7	2602.68
257.4	2719.98
288	2846.25
295.2	2973.21
302.4	3091.89
317.7	3229.89
347.4	3340.98
336.6	3490.02
376.2	3627.33
381.6	3737.73
407.7	3884.7
419.4	4044.09
432	4165.53
452.7	4321.47
476.1	4464.3
516.6	4645.77
556.2	4822.41
588.6	4946.61
582.3	5108.76
706.5	5283.33
36.9	75.21
37.8	70.38
32.4	86.25
33.3	89.01
31.5	89.7
34.2	96.6
35.1	92.46
36	91.77
41.4	135.24
35.1	119.37
34.2	151.11
38.7	147.66
34.2	171.12
34.2	204.93
31.5	185.61
38.7	228.39
36.9	246.33
29.7	229.08
40.5	262.89
37.8	287.04
35.1	277.38
37.8	302.22
34.2	339.48
38.7	330.51
36	365.7
33.3	387.78
35.1	394.68
32.4	398.82
36.9	424.35
36.9	455.4
33.3	474.03
30.6	476.79
33.3	483
36	525.09
40.5	540.96
33.3	551.31
33.3	576.84
37.8	605.13
28.8	629.97
41.4	681.72
38.7	697.59
29.7	752.1
41.4	788.67
38.7	827.31
45	879.75
67.5	957.72
66.6	995.67
82.8	1059.15
82.8	1142.64
87.3	1205.43
108	1272.36
108.9	1349.64
137.7	1413.12
131.4	1490.4
130.5	1559.4
153	1595.28
144.9	1665.66
162	1738.8
169.2	1806.42
174.6	1876.11
169.2	1953.39
193.5	2043.09
206.1	2093.46
218.7	2196.96
215.1	2263.2
225	2322.54
229.5	2426.73
242.1	2520.57
256.5	2618.55
279.9	2699.97
268.2	2799.33
284.4	2877.99
311.4	2969.07
306.9	3063.6
329.4	3161.58
319.5	3254.73
351.9	3336.84
359.1	3463.8
381.6	3571.44
366.3	3672.87
391.5	3809.49
393.3	3910.92
432.9	4037.19
438.3	4170.36
468	4320.09
490.5	4477.41
516.6	4611.27
527.4	4736.85
567.9	4899
595.8	5068.05
696.6	5227.44
45.9	86.94
44.1	82.8
49.5	70.38
50.4	73.83
49.5	101.43
55.8	93.84
42.3	99.36
52.2	126.96
44.1	125.58
54.9	140.76
54	150.42
48.6	174.57
47.7	172.5
45.9	186.3
54	210.45
47.7	209.76
54.9	245.64
53.1	241.5
51.3	252.54
48.6	272.55
52.2	286.35
55.8	282.9
52.2	318.78
51.3	307.74
43.2	342.93
51.3	321.54
50.4	332.58
51.3	360.87
52.2	347.76
55.8	376.05
51.3	371.22
45.9	371.22
50.4	409.86
43.2	411.93
53.1	425.73
54.9	427.11
46.8	450.57
53.1	437.46
54.9	456.78
42.3	479.55
55.8	458.85
49.5	487.83
44.1	499.56
55.8	513.36
53.1	513.36
51.3	534.06
45	552.69
54	572.01
55.8	592.71
44.1	576.15
46.8	601.68
51.3	623.07
46.8	650.67
44.1	685.17
49.5	703.8
42.3	726.57
44.1	736.23
55.8	759
47.7	798.33
48.6	845.25
56.7	886.65
59.4	897
72.9	946.68
79.2	1006.02
73.8	1041.21
97.2	1096.41
92.7	1142.64
109.8	1204.74
108.9	1244.07
104.4	1298.58
139.5	1364.13
141.3	1402.08
148.5	1442.1
142.2	1478.67
149.4	1532.49
153	1582.86
162	1629.78
170.1	1689.12
176.4	1712.58
177.3	1764.33
192.6	1796.76
188.1	1883.7
184.5	1914.75
203.4	1994.79
205.2	2036.19
219.6	2103.12
228.6	2177.64
225	2208
230.4	2274.24
243	2330.82
240.3	2393.61
238.5	2466.06
264.6	2546.1
271.8	2610.27
288	2682.72
268.2	2757.93
298.8	2822.79
300.6	2880.06
324.9	2980.8
320.4	3057.39
335.7	3132.6
341.1	3216.09
351	3306.48
364.5	3360.3
364.5	3451.38
390.6	3546.6
397.8	3646.65
408.6	3726
427.5	3857.1
423	3949.56
442.8	4033.74
451.8	4144.83
480.6	4277.31
493.2	4409.79
526.5	4531.92
521.1	4685.1
571.5	4838.28
621.9	4975.59
633.6	5168.79
666	5388.9
63	70.38
67.5	71.07
61.2	99.36
60.3	115.23
59.4	133.17
62.1	138.69
56.7	181.47
69.3	183.54
59.4	215.97
67.5	207
63	251.16
58.5	262.2
59.4	261.51
58.5	293.25
57.6	295.32
63	280.83
63	302.91
65.7	316.71
67.5	340.86
63.9	331.2
63.9	338.1
69.3	352.59
62.1	344.31
66.6	347.76
67.5	375.36
69.3	378.81
68.4	373.29
60.3	367.77
64.8	396.06
66.6	403.65
69.3	406.41
60.3	433.32
63	431.25
67.5	418.83
60.3	431.25
58.5	456.09
69.3	440.22
67.5	449.19
66.6	478.86
58.5	465.06
62.1	478.17
63.9	483
66.6	490.59
69.3	488.52
68.4	514.05
66.6	527.16
63	520.95
68.4	532.68
66.6	548.55
63.9	538.89
63.9	566.49
67.5	571.32
68.4	595.47
58.5	575.46
69.3	587.19
61.2	603.75
64.8	603.06
65.7	640.32
69.3	625.14
59.4	660.33
59.4	681.03
56.7	685.86
63	706.56
60.3	730.71
67.5	747.96
56.7	765.21
68.4	796.26
77.4	806.61
81	807.3
71.1	863.19
76.5	886.65
76.5	911.49
84.6	926.67
95.4	943.23
76.5	977.73
92.7	1021.89
95.4	1049.49
110.7	1066.05
97.2	1112.97
106.2	1155.75
117.9	1179.21
128.7	1237.86
124.2	1242
135	1275.81
128.7	1317.9
136.8	1333.77
144	1370.34
166.5	1405.53
154.8	1440.03
148.5	1454.52
159.3	1486.95
164.7	1522.14
162.9	1554.57
180	1605.63
179.1	1624.95
173.7	1673.94
189.9	1679.46
186.3	1730.52
193.5	1752.6
202.5	1807.8
202.5	1827.12
208.8	1864.38
198	1906.47
197.1	1965.12
215.1	1989.96
215.1	2046.54
230.4	2088.63
235.8	2134.17
242.1	2164.53
248.4	2220.42
247.5	2268.72
243	2319.09
248.4	2350.83
262.8	2401.89
259.2	2479.17
269.1	2516.43
287.1	2552.31
284.4	2609.58
294.3	2671.68
302.4	2717.22
297	2784.15
326.7	2838.66
313.2	2912.49
343.8	2971.14
332.1	3044.28
329.4	3113.28
358.2	3176.07
339.3	3249.9
377.1	3326.49
376.2	3393.42
387.9	3485.88
415.8	3575.58
417.6	3647.34
423.9	3736.35
433.8	3826.74
430.2	3929.55
450.9	4035.81
468.9	4137.93
495	4249.02
494.1	4378.05
530.1	4485.69
540.9	4617.48
555.3	4746.51
600.3	4903.83
621.9	5072.88
769.5	5229.51
79.2	73.14
81.9	76.59
71.1	106.26
77.4	126.96
82.8	153.18
73.8	161.46
74.7	203.55
80.1	207.69
83.7	247.02
79.2	253.23
74.7	271.86
81	297.39
77.4	293.94
73.8	314.64
73.8	309.81
81.9	322.23
83.7	330.51
81.9	324.3
76.5	358.11
71.1	352.59
72	362.94
81	360.18
82.8	369.84
74.7	373.98
76.5	371.22
79.2	369.15
73.8	403.65
72	406.41
80.1	393.3
72	407.1
76.5	407.79
74.7	427.8
81.9	418.14
76.5	417.45
77.4	423.66
76.5	419.52
81	456.09
75.6	447.12
83.7	454.71
72	449.19
80.1	447.12
74.7	476.79
81.9	464.37
79.2	479.55
72.9	465.75
73.8	458.85
82.8	476.1
70.2	493.35
81	487.14
75.6	489.9
81	501.63
81	496.11
75.6	518.88
74.7	516.12
81.9	513.36
72.9	525.78
83.7	533.37
72.9	531.3
76.5	538.2
77.4	531.3
79.2	529.92
71.1	554.76
79.2	573.39
81.9	559.59
72.9	552
71.1	552
73.8	577.53
81	593.4
72	585.81
75.6	580.29
75.6	615.48
74.7	599.61
71.1	596.85
83.7	640.32
78.3	634.8
75.6	626.52
71.1	650.67
81.9	660.33
79.2	649.29
83.7	683.1
71.1	681.03
83.7	682.41
75.6	711.39
75.6	700.35
71.1	729.33
81.9	730.71
71.1	750.72
74.7	758.31
74.7	776.25
82.8	785.91
94.5	814.89
96.3	812.82
81.9	848.01
96.3	854.22
85.5	863.19
92.7	881.82
94.5	908.73
109.8	923.91
111.6	925.98
108	944.61
85.5	977.04
102.6	988.77
109.8	1031.55
105.3	1047.42
118.8	1059.15
120.6	1081.23
110.7	1121.94
119.7	1126.08
120.6	1149.54
134.1	1178.52
131.4	1213.71
150.3	1226.13
132.3	1249.59
144	1275.81
131.4	1304.1
140.4	1310.31
146.7	1347.57
162	1376.55
157.5	1385.52
174.6	1406.91
173.7	1445.55
156.6	1461.42
180.9	1483.5
181.8	1500.75
174.6	1528.35
171	1562.16
181.8	1567.68
189.9	1602.87
189.9	1611.15
183.6	1640.13
198	1693.95
207	1720.17
202.5	1742.94
208.8	1759.5
196.2	1778.13
220.5	1800.21
216.9	1833.33
217.8	1866.45
210.6	1898.88
221.4	1932
218.7	1960.29
234.9	2014.8
231.3	2026.53
251.1	2083.8
251.1	2102.43
242.1	2148.66
254.7	2170.74
253.8	2214.9
254.7	2233.53
271.8	2292.87
263.7	2299.77
256.5	2357.04
274.5	2408.1
270.9	2444.67
276.3	2481.24
284.4	2515.05
302.4	2570.25
305.1	2598.54
286.2	2649.6
321.3	2701.35
297.9	2753.79
315	2802.78
315.9	2864.88
325.8	2898.69
363.6	2967
328.5	3032.55
356.4	3102.93
353.7	3139.5
365.4	3199.53
369	3269.91
399.6	3352.71
391.5	3389.97
392.4	3453.45
404.1	3533.49
423	3625.26
432	3686.67
425.7	3792.24
457.2	3842.61
458.1	3944.04
476.1	4056.51
487.8	4150.35
515.7	4273.17
522.9	4348.38
553.5	4522.95
568.8	4643.7
594.9	4795.5
627.3	4923.15
681.3	5095.65
84.6	76.59
91.8	88.32
94.5	93.15
97.2	141.45
92.7	172.5
87.3	220.8
85.5	245.64
84.6	267.03
85.5	289.11
88.2	316.02
89.1	304.98
97.2	331.89
87.3	332.58
89.1	358.11
85.5	362.25
92.7	347.76
89.1	373.29
87.3	378.81
91.8	387.09
93.6	394.68
97.2	398.13
93.6	409.17
91.8	398.82
84.6	421.59
88.2	418.14
95.4	431.94
84.6	428.49
96.3	422.28
88.2	442.29
90.9	450.57
88.2	456.09
90	446.43
95.4	438.15
91.8	447.81
84.6	474.72
86.4	471.96
87.3	474.72
86.4	462.3
84.6	476.79
84.6	468.51
91.8	497.49
94.5	489.21
88.2	496.11
88.2	482.31
96.3	487.14
88.2	487.14
91.8	514.05
89.1	518.88
94.5	505.77
96.3	516.81
90.9	522.33
97.2	527.16
97.2	547.17
95.4	546.48
84.6	532.68
85.5	535.44
94.5	538.89
97.2	540.27
93.6	567.18
89.1	553.38
85.5	553.38
91.8	572.01
96.3	563.73
95.4	569.94
91.8	578.91
93.6	590.64
90	576.15
90	587.19
97.2	576.15
86.4	575.46
97.2	605.82
87.3	612.03
94.5	614.79
90.9	618.24
96.3	599.61
97.2	625.14
85.5	636.87
90.9	634.11
88.2	636.18
88.2	622.38
91.8	656.19
87.3	662.4
90	661.71
89.1	654.12
89.1	672.75
89.1	683.1
91.8	683.79
92.7	674.82
93.6	692.07
86.4	706.56
88.2	705.87
92.7	716.91
92.7	733.47
93.6	732.78
91.8	738.3
87.3	736.92
86.4	748.65
85.5	759.69
84.6	770.73
96.3	781.08
92.7	783.15
100.8	805.23
99.9	809.37
108.9	817.65
99	825.24
94.5	835.59
102.6	870.78
109.8	862.5
108.9	865.95
109.8	894.93
108.9	884.58
99.9	913.56
123.3	939.09
120.6	921.15
122.4	933.57
122.4	941.85
121.5	954.27
109.8	976.35
121.5	997.05
115.2	999.81
121.5	1027.41
125.1	1039.83
112.5	1045.35
127.8	1071.57
137.7	1057.77
129.6	1092.96
125.1	1121.94
138.6	1131.6
132.3	1159.2
139.5	1156.44
148.5	1187.49
140.4	1191.63
146.7	1200.6
154.8	1225.44
159.3	1221.99
151.2	1242
164.7	1282.02
163.8	1266.15
142.2	1295.13
157.5	1323.42
160.2	1342.74
162	1349.64
176.4	1362.06
176.4	1363.44
173.7	1394.49
193.5	1414.5
182.7	1417.95
194.4	1427.61
181.8	1466.94
183.6	1486.95
187.2	1495.23
184.5	1500.06
192.6	1519.38
184.5	1542.84
193.5	1580.79
202.5	1595.97
209.7	1622.88
203.4	1623.57
207.9	1649.1
198	1663.59
218.7	1682.91
215.1	1722.24
223.2	1733.28
219.6	1758.81
214.2	1790.55
235.8	1801.59
229.5	1807.8
230.4	1820.22
230.4	1880.94
232.2	1898.19
234.9	1927.17
234.9	1944.42
229.5	1969.26
247.5	1977.54
243.9	2012.04
249.3	2056.2
254.7	2090.7
252.9	2132.1
252.9	2138.31
271.8	2162.46
271.8	2187.3
266.4	2247.33
268.2	2271.48
271.8	2312.88
287.1	2339.79
271.8	2356.35
289.8	2400.51
281.7	2438.46
281.7	2463.3
301.5	2506.08
314.1	2568.18
312.3	2589.57
315	2623.38
324.9	2682.03
333.9	2713.08
329.4	2768.97
342.9	2806.92
360	2849.01
348.3	2890.41
363.6	2931.81
359.1	2997.36
362.7	3055.32
365.4	3098.1
369	3148.47
382.5	3202.29
370.8	3256.8
404.1	3313.38
416.7	3367.2
396	3437.58
414	3516.24
437.4	3564.54
444.6	3620.43
442.8	3703.92
445.5	3781.89
472.5	3849.51
468.9	3948.18
489.6	4024.77
490.5	4137.93
521.1	4237.29
540	4367.01
559.8	4461.54
567	4610.58
577.8	4732.02
645.3	4867.26
640.8	5030.79
704.7	5190.87
107.1	71.76
108.9	79.35
108	112.47
108.9	153.18
101.7	204.93
100.8	233.22
103.5	267.72
111.6	319.47
98.1	336.03
104.4	341.55
100.8	366.39
107.1	347.76
98.1	369.84
105.3	371.91
109.8	411.24
108.9	393.3
107.1	409.17
98.1	393.3
102.6	425.04
110.7	431.25
99.9	429.18
105.3	429.87
109.8	442.98
98.1	449.19
106.2	451.26
105.3	442.29
100.8	445.74
103.5	480.93
98.1	480.93
110.7	473.34
101.7	476.1
109.8	480.24
109.8	492.66
101.7	489.21
103.5	489.21
103.5	483
100.8	483
104.4	494.73
101.7	491.28
108	518.88
106.2	523.71
107.1	513.36
110.7	512.67
105.3	507.15
104.4	523.71
111.6	505.08
110.7	543.03
106.2	529.23
103.5	529.92
109.8	543.72
107.1	532.68
104.4	538.89
100.8	549.24
109.8	566.49
106.2	557.52
109.8	559.59
106.2	573.39
104.4	565.11
104.4	569.25
99	554.07
99.9	565.11
107.1	577.53
110.7	578.22
98.1	587.19
105.3	594.09
109.8	592.02
99	590.64
106.2	586.5
103.5	576.15
105.3	605.13
109.8	603.75
104.4	614.1
108	600.99
108.9	614.1
103.5	610.65
111.6	602.37
102.6	625.14
108.9	620.31
106.2	629.97
107.1	631.35
111.6	640.32
110.7	641.7
104.4	627.9
111.6	627.9
98.1	658.26
100.8	649.98
99	661.02
106.2	647.91
111.6	653.43
98.1	652.74
100.8	651.36
105.3	669.3
108	665.85
106.2	672.06
102.6	666.54
103.5	687.93
108	674.13
103.5	695.52
99	710.01
103.5	710.01
105.3	699.66
99	703.11
111.6	697.59
108.9	733.47
108	730.02
107.1	712.77
100.8	729.33
110.7	720.36
108	743.82
104.4	751.41
98.1	748.65
99	751.41
108.9	762.45
99	760.38
107.1	766.59
107.1	779.7
108	796.95
102.6	786.6
99.9	796.95
110.7	797.64
114.3	805.23
113.4	824.55
118.8	823.86
113.4	819.72
114.3	825.93
101.7	836.28
108	828
114.3	851.46
121.5	862.5
120.6	860.43
112.5	853.53
116.1	882.51
123.3	888.72
115.2	890.1
119.7	903.9
125.1	899.07
117.9	916.32
135	925.29
129.6	940.47
129.6	930.81
139.5	949.44
138.6	945.3
137.7	959.79
117.9	981.18
113.4	969.45
136.8	988.08
136.8	993.6
133.2	998.43
126.9	1017.06
136.8	1026.72
129.6	1053.63
135	1035.69
140.4	1065.36
151.2	1072.26
153.9	1070.88
150.3	1088.13
144	1097.1
135.9	1119.18
130.5	1124.01
144.9	1141.95
142.2	1137.12
151.2	1154.37
153.9	1150.23
162	1184.73
156.6	1190.94
157.5	1199.22
163.8	1208.88
177.3	1236.48
169.2	1217.85
179.1	1219.92
163.8	1259.25
181.8	1279.26
170.1	1284.78
165.6	1307.55
166.5	1286.85
180	1319.28
181.8	1317.21
169.2	1354.47
191.7	1362.75
194.4	1361.37
186.3	1391.04
187.2	1389.66
200.7	1405.53
197.1	1417.95
201.6	1433.13
197.1	1442.79
189.9	1455.21
203.4	1493.16
198	1484.19
206.1	1502.82
209.7	1519.38
209.7	1518
203.4	1559.4
198.9	1568.37
206.1	1573.89
223.2	1590.45
214.2	1611.15
213.3	1638.75
222.3	1645.65
217.8	1660.14
231.3	1682.91
225.9	1722.93
236.7	1702.92
224.1	1735.35
227.7	1754.67
227.7	1772.61
242.1	1797.45
243	1812.63
242.1	1836.09
233.1	1853.34
251.1	1883.01
243	1906.47
244.8	1918.89
250.2	1940.28
248.4	1969.26
261	1984.44
255.6	2017.56
253.8	2025.84
268.2	2078.97
271.8	2090.01
270	2103.12
274.5	2149.35
287.1	2183.16
290.7	2201.79
291.6	2212.83
280.8	2230.77
297.9	2277
282.6	2300.46
301.5	2340.48
284.4	2363.94
304.2	2381.88
305.1	2428.8
297.9	2459.16
319.5	2503.32
315	2515.05
326.7	2559.9
329.4	2593.02
324.9	2601.3
308.7	2655.12
345.6	2700.66
339.3	2730.33
337.5	2770.35
356.4	2823.48
371.7	2828.31
357.3	2886.96
364.5	2922.15
378.9	2980.8
360	3013.23
377.1	3060.84
380.7	3130.53
398.7	3195.39
396.9	3222.99
404.1	3271.98
424.8	3352.71
417.6	3383.07
432.9	3458.28
432	3514.17
456.3	3582.48
449.1	3645.96
456.3	3705.3
451.8	3780.51
484.2	3850.2
481.5	3941.97
495	4042.02
509.4	4129.65
531.9	4224.18
534.6	4318.02
564.3	4419.45
578.7	4549.86
580.5	4682.34
617.4	4834.83
729.9	5012.16
722.7	5176.38
118.8	80.73
124.2	82.8
121.5	97.98
122.4	153.87
120.6	201.48
125.1	262.2
121.5	306.36
117	321.54
116.1	364.32
122.4	380.88
118.8	391.92
118.8	393.99
112.5	424.35
120.6	427.11
123.3	417.45
120.6	436.77
119.7	444.36
121.5	436.77
114.3	470.58
113.4	468.51
115.2	473.34
115.2	460.92
115.2	496.11
120.6	501.63
125.1	501.63
117	493.35
118.8	514.05
118.8	512.67
119.7	514.74
125.1	518.19
117	514.05
125.1	515.43
125.1	541.65
113.4	534.06
123.3	538.89
123.3	548.55
120.6	536.13
117	534.75
124.2	560.28
119.7	558.9
114.3	551.31
123.3	558.9
112.5	573.39
117	565.8
117	563.04
115.2	581.67
115.2	583.05
121.5	595.47
117	591.33
119.7	574.77
120.6	574.77
115.2	591.33
119.7	600.99
119.7	618.24
112.5	613.41
114.3	618.24
115.2	598.92
119.7	598.23
119.7	609.27
113.4	607.89
116.1	626.52
125.1	632.04
117.9	640.32
121.5	641.01
123.3	624.45
118.8	638.25
122.4	627.9
119.7	635.49
117	653.43
117.9	659.64
114.3	663.78
122.4	654.81
121.5	663.09
125.1	658.95
122.4	664.47
114.3	645.84
120.6	674.82
118.8	683.79
114.3	676.89
117	672.06
120.6	667.23
114.3	669.3
117.9	687.93
118.8	704.49
117.9	702.42
114.3	703.8
125.1	709.32
123.3	690
119.7	689.31
115.2	709.32
123.3	711.39
125.1	714.84
124.2	714.15
115.2	720.36
113.4	728.64
120.6	716.91
120.6	723.81
125.1	736.92
118.8	742.44
117	752.79
119.7	745.89
124.2	736.23
112.5	738.3
121.5	767.28
112.5	759
122.4	767.97
114.3	760.38
116.1	760.38
122.4	773.49
125.1	794.19
119.7	783.15
114.3	799.71
119.7	781.08
115.2	788.67
131.4	821.79
135.9	814.2
135.9	812.82
137.7	804.54
135	817.65
135	825.24
121.5	847.32
112.5	840.42
117	845.25
123.3	830.76
136.8	854.22
133.2	854.22
127.8	851.46
139.5	870.09
134.1	853.53
135.9	888.72
130.5	875.61
129.6	890.79
135.9	888.03
132.3	904.59
135.9	908.73
127.8	898.38
138.6	911.49
147.6	933.57
153	926.67
144.9	940.47
144	940.47
149.4	921.15
149.4	962.55
143.1	959.79
147.6	952.89
146.7	957.03
144	945.99
133.2	978.42
127.8	970.14
129.6	966
153.9	989.46
141.3	1003.26
150.3	1001.19
153.9	991.53
144.9	1023.96
148.5	1028.1
143.1	1020.51
151.2	1037.76
144	1037.76
141.3	1041.21
160.2	1058.46
155.7	1061.91
157.5	1072.95
158.4	1101.93
154.8	1099.17
157.5	1099.86
140.4	1115.73
149.4	1116.42
145.8	1118.49
164.7	1135.05
157.5	1137.81
157.5	1159.89
155.7	1159.2
167.4	1164.03
174.6	1179.21
173.7	1179.21
176.4	1193.01
176.4	1215.78
180	1201.98
187.2	1228.89
195.3	1223.37
193.5	1218.54
172.8	1249.59
170.1	1245.45
188.1	1286.16
190.8	1268.22
178.2	1293.75
171.9	1308.24
184.5	1318.59
189.9	1313.76
195.3	1353.78
188.1	1335.84
200.7	1364.82
207	1357.92
208.8	1399.32
203.4	1379.31
200.7	1388.97
216	1404.84
216.9	1405.53
214.2	1427.61
219.6	1433.13
209.7	1454.52
223.2	1472.46
216	1481.43
216	1498.68
215.1	1506.96
215.1	1536.63
217.8	1531.11
216	1551.81
215.1	1584.93
216.9	1563.54
234.9	1597.35
231.3	1612.53
235.8	1627.71
236.7	1643.58
232.2	1639.44
234	1677.39
249.3	1680.15
247.5	1689.81
250.2	1721.55
242.1	1725
251.1	1760.19
247.5	1755.36
251.1	1785.03
263.7	1813.32
261.9	1836.09
242.1	1845.06
256.5	1865.07
258.3	1863.69
259.2	1891.29
261	1919.58
264.6	1949.94
252.9	1975.47
266.4	1983.75
273.6	2005.14
277.2	2034.81
277.2	2056.89
277.2	2057.58
290.7	2069.31
289.8	2127.96
289.8	2155.56
298.8	2164.53
298.8	2203.17
295.2	2222.49
307.8	2245.95
297.9	2268.03
319.5	2284.59
306	2306.67
310.5	2330.82
320.4	2368.08
308.7	2408.1
310.5	2436.39
310.5	2467.44
326.7	2505.39
330.3	2521.95
346.5	2557.83
346.5	2579.22
345.6	2634.42
328.5	2653.74
351	2691.69
363.6	2715.15
358.2	2768.97
355.5	2795.19
390.6	2830.38
371.7	2883.51
387	2928.36
394.2	2974.59
389.7	3007.71
390.6	3040.14
397.8	3098.79
414	3167.79
411.3	3209.88
403.2	3252.66
424.8	3289.92
442.8	3356.85
443.7	3425.16
434.7	3492.09
455.4	3551.43
456.3	3608.01
448.2	3665.28
472.5	3761.19
481.5	3835.02
482.4	3906.78
512.1	3986.82
511.2	4077.9
518.4	4174.5
553.5	4273.17
566.1	4351.14
579.6	4477.41
593.1	4610.58
604.8	4728.57
693.9	4883.13
728.1	5053.56
135.9	70.38
136.8	84.18
139.5	96.6
135	134.55
133.2	138
130.5	184.23
127.8	259.44
135.9	329.13
137.7	372.6
134.1	409.17
131.4	434.01
135	441.6
138.6	440.91
130.5	474.72
130.5	460.92
130.5	498.18
129.6	482.31
139.5	483.69
128.7	526.47
134.1	518.88
135	506.46
135.9	515.43
131.4	528.54
134.1	546.48
133.2	541.65
129.6	547.86
137.7	554.07
132.3	569.25
126.9	565.11
133.2	555.45
131.4	571.32
135	583.74
128.7	578.91
137.7	596.16
134.1	578.91
139.5	590.64
129.6	587.19
127.8	596.85
133.2	607.2
126.9	616.17
138.6	605.82
135.9	602.37
127.8	605.82
126.9	633.42
126.9	632.73
126.9	634.8
132.3	634.11
137.7	621
135.9	627.9
130.5	621
128.7	649.29
130.5	647.22
132.3	647.22
138.6	663.78
135.9	662.4
137.7	647.22
127.8	643.77
130.5	650.67
139.5	683.79
130.5	686.55
126.9	683.1
138.6	678.27
134.1	674.13
132.3	671.37
129.6	667.92
133.2	702.42
132.3	693.45
126.9	692.07
132.3	707.94
128.7	700.35
132.3	693.45
136.8	705.87
135	691.38
127.8	712.77
132.3	730.71
135	726.57
137.7	730.71
138.6	712.77
135	732.78
138.6	727.26
139.5	738.3
128.7	743.13
128.7	750.03
135.9	755.55
133.2	734.85
139.5	743.82
135.9	735.54
130.5	761.76
135	762.45
127.8	774.87
133.2	772.11
130.5	778.32
132.3	764.52
137.7	763.14
138.6	800.4
135.9	783.84
131.4	782.46
127.8	790.74
130.5	796.95
129.6	784.53
146.7	807.3
153.9	807.3
152.1	812.82
144	808.68
144.9	807.3
151.2	825.24
150.3	816.27
137.7	847.32
132.3	841.11
135	834.21
128.7	834.9
129.6	842.49
135	828
148.5	850.77
153.9	852.84
153.9	868.71
140.4	854.22
140.4	850.77
151.2	870.78
145.8	890.1
145.8	891.48
142.2	872.85
151.2	877.68
146.7	894.93
144	888.72
153	899.07
152.1	896.31
149.4	912.87
143.1	898.38
140.4	911.49
164.7	936.33
156.6	930.81
164.7	930.12
162.9	921.84
154.8	921.84
164.7	932.88
156.6	949.44
165.6	956.34
167.4	944.61
164.7	948.75
159.3	957.03
146.7	966.69
140.4	973.59
146.7	971.52
150.3	978.42
166.5	991.53
155.7	1001.19
156.6	1000.5
154.8	995.67
166.5	1031.55
155.7	1018.44
162.9	1028.79
160.2	1024.65
165.6	1043.97
157.5	1035.69
166.5	1052.94
157.5	1048.8
180	1062.6
168.3	1057.77
174.6	1072.95
169.2	1061.91
180	1096.41
172.8	1099.86
173.7	1101.93
180.9	1084.68
159.3	1109.52
163.8	1108.83
155.7	1117.11
169.2	1135.74
179.1	1137.12
180.9	1135.74
174.6	1166.79
181.8	1159.2
168.3	1159.2
188.1	1190.94
186.3	1193.7
187.2	1188.18
183.6	1210.26
188.1	1213.71
192.6	1202.67
198.9	1239.24
205.2	1239.93
206.1	1230.27
182.7	1250.97
192.6	1252.35
189	1260.63
201.6	1265.46
206.1	1277.88
188.1	1304.1
188.1	1304.79
185.4	1301.34
201.6	1329.63
198	1327.56
198	1342.74
197.1	1341.36
216	1359.99
216.9	1376.55
216	1373.1
213.3	1379.31
211.5	1401.39
236.7	1416.57
234	1407.6
226.8	1438.65
232.2	1445.55
216.9	1466.25
211.5	1452.45
228.6	1476.6
237.6	1484.88
230.4	1505.58
233.1	1497.3
230.4	1526.97
232.2	1520.76
234	1540.77
231.3	1549.74
228.6	1580.1
232.2	1562.85
241.2	1592.52
239.4	1613.91
243.9	1611.15
246.6	1639.44
240.3	1669.8
245.7	1657.38
257.4	1691.19
255.6	1721.55
257.4	1710.51
254.7	1732.59
253.8	1756.74
263.7	1765.02
265.5	1788.48
276.3	1809.87
279.9	1836.78
266.4	1819.53
258.3	1840.92
266.4	1871.97
279	1901.64
269.1	1889.22
270	1916.82
276.3	1943.73
269.1	1967.88
283.5	1984.44
285.3	2000.31
289.8	2005.83
280.8	2033.43
292.5	2065.17
306	2075.52
294.3	2110.02
306.9	2125.89
302.4	2152.8
320.4	2178.33
311.4	2205.24
321.3	2221.8
313.2	2244.57
317.7	2272.17
332.1	2292.87
320.4	2308.74
331.2	2331.51
332.1	2382.57
334.8	2402.58
333	2422.59
333	2448.12
332.1	2459.85
344.7	2519.88
343.8	2542.65
357.3	2553.69
363.6	2618.55
356.4	2643.39
342	2655.81
365.4	2702.04
364.5	2716.53
365.4	2776.56
374.4	2797.95
399.6	2840.04
386.1	2884.2
393.3	2938.71
402.3	2946.99
394.2	3011.16
396	3054.63
411.3	3093.27
406.8	3136.74
423.9	3187.11
427.5	3228.51
426.6	3276.81
437.4	3324.42
453.6	3361.68
434.7	3445.86
459.9	3479.67
471.6	3552.81
475.2	3600.42
462.6	3671.49
496.8	3730.14
486	3805.35
494.1	3891.6
506.7	3964.05
533.7	4048.23
533.7	4156.56
570.6	4246.95
547.2	4341.48
576	4442.22
629.1	4574.7
626.4	4695.45
645.3	4849.32
705.6	5126.01
144	75.9
146.7	75.9
144.9	101.43
144	120.75
153.9	152.49
141.3	220.8
152.1	293.25
153	353.28
141.3	396.06
153	420.9
153	436.08
143.1	467.13
144	490.59
142.2	504.39
148.5	505.77
147.6	514.74
144	530.61
141.3	540.96
140.4	534.06
143.1	556.83
149.4	572.7
140.4	571.32
146.7	593.4
149.4	588.57
151.2	574.08
144.9	575.46
144	616.17
141.3	598.23
145.8	614.1
145.8	601.68
146.7	611.34
147.6	633.42
147.6	638.25
149.4	637.56
141.3	625.83
145.8	625.83
148.5	660.33
144	644.46
152.1	657.57
147.6	643.77
146.7	643.08
153	651.36
143.1	665.85
149.4	677.58
140.4	687.93
150.3	683.1
147.6	667.23
140.4	686.55
147.6	684.48
153	696.21
149.4	701.73
150.3	698.97
144.9	703.11
145.8	705.18
152.1	702.42
153	707.94
153	717.6
141.3	722.43
141.3	719.67
143.1	719.67
142.2	731.4
144	721.74
147.6	718.98
143.1	751.41
149.4	736.92
140.4	741.06
144.9	739.68
141.3	753.48
142.2	756.93
150.3	754.86
140.4	748.65
145.8	774.87
153.9	759.69
141.3	761.76
146.7	761.76
145.8	772.8
142.2	779.7
153.9	758.31
144	794.19
150.3	801.78
144	800.4
144.9	795.57
153.9	801.78
151.2	800.4
144	785.91
158.4	820.41
158.4	820.41
155.7	807.3
162.9	809.37
162.9	813.51
165.6	814.89
147.6	846.63
144.9	834.9
145.8	837.66
143.1	846.63
149.4	831.45
150.3	830.07
151.2	848.7
156.6	866.64
155.7	868.02
155.7	869.4
160.2	852.84
154.8	868.71
162	851.46
156.6	881.82
162.9	885.27
162	877.68
163.8	876.99
155.7	885.96
155.7	897
160.2	903.21
160.2	900.45
164.7	911.49
155.7	899.76
160.2	903.9
169.2	920.46
179.1	921.15
171.9	928.05
172.8	928.74
178.2	926.67
170.1	954.96
171	952.89
171.9	946.68
175.5	950.13
180.9	954.27
164.7	986.01
155.7	971.52
167.4	972.21
154.8	986.01
157.5	972.21
180.9	1001.19
174.6	994.29
176.4	1008.09
173.7	999.81
177.3	1032.24
177.3	1017.06
173.7	1020.51
180.9	1011.54
177.3	1022.58
176.4	1045.35
178.2	1049.49
177.3	1039.83
172.8	1036.38
194.4	1076.4
186.3	1073.64
182.7	1063.98
187.2	1075.71
195.3	1093.65
187.2	1097.1
182.7	1083.3
187.2	1090.89
173.7	1107.45
175.5	1125.39
170.1	1124.7
192.6	1132.29
191.7	1146.78
192.6	1148.16
188.1	1154.37
183.6	1160.58
184.5	1166.1
207.9	1186.11
203.4	1185.42
197.1	1173
208.8	1184.04
204.3	1216.47
207	1201.29
206.1	1203.36
221.4	1236.48
216	1222.68
198	1250.28
205.2	1255.11
206.1	1256.49
222.3	1271.67
218.7	1268.91
216	1268.22
196.2	1304.1
203.4	1286.85
204.3	1288.92
222.3	1324.8
211.5	1332.39
220.5	1349.64
221.4	1347.57
233.1	1377.93
231.3	1375.86
229.5	1394.49
231.3	1391.04
228.6	1395.87
244.8	1415.19
250.2	1434.51
243.9	1444.17
233.1	1468.32
224.1	1468.32
243.9	1487.64
239.4	1484.88
243	1514.55
247.5	1495.92
250.2	1530.42
243.9	1531.8
243	1554.57
241.2	1549.74
243.9	1582.86
259.2	1603.56
257.4	1591.83
254.7	1611.15
254.7	1640.82
261	1635.3
253.8	1676.7
269.1	1684.98
267.3	1700.16
278.1	1722.24
271.8	1731.21
277.2	1733.28
266.4	1756.74
266.4	1763.64
278.1	1791.93
285.3	1807.11
280.8	1836.09
288	1816.08
279.9	1849.89
281.7	1867.14
290.7	1890.6
288	1926.48
282.6	1918.89
288.9	1934.07
282.6	1972.02
306	1980.99
304.2	2001
294.3	2030.67
296.1	2032.74
301.5	2065.17
321.3	2072.07
317.7	2107.26
315	2136.24
320.4	2154.18
326.7	2161.08
330.3	2192.13
335.7	2219.73
324.9	2232.84
333	2258.37
343.8	2297.7
334.8	2314.26
342	2324.61
343.8	2382.57
347.4	2394.99
342	2426.04
338.4	2448.81
353.7	2501.94
359.1	2524.02
[truncated: 1,309 more rows]
