# Supplementary material for: A quantitative model for the rate-limiting process of UGA alternative assignments to stop and selenocysteine codons
Source: PLoS Comput Biol. 2017 Feb 8;13(2):e1005367. doi: 10.1371/journal.pcbi.1005367 (PMC5323020; doi:10.1371/journal.pcbi.1005367)
Supplement: S3 File — (ZIP) [file pcbi.1005367.s013.zip › SEPHS2_10.csv]

GFP	mCherry
18.9	78.66
18	86.25
13.5	82.11
18	81.42
9.9	71.76
18	100.74
11.7	91.77
21.6	113.85
12.6	116.61
20.7	146.97
11.7	172.5
22.5	189.75
4.5	247.02
20.7	253.92
5.4	300.15
19.8	326.37
5.4	354.66
12.6	401.58
18	420.21
16.2	451.26
6.3	487.14
19.8	536.13
21.6	551.31
14.4	609.96
11.7	668.61
18.9	744.51
10.8	853.53
42.3	1019.13
51.3	1162.65
56.7	1293.06
121.5	1437.96
130.5	1577.34
138.6	1717.41
141.3	1878.18
179.1	2029.98
215.1	2163.15
218.7	2304.6
241.2	2454.33
261.9	2584.74
253.8	2744.82
290.7	2915.94
342	3078.09
339.3	3217.47
383.4	3374.1
368.1	3503.13
421.2	3648.72
429.3	3808.11
427.5	3972.33
497.7	4093.08
507.6	4284.21
540.9	4442.22
542.7	4598.16
568.8	4749.96
617.4	4927.98
601.2	5103.93
664.2	5255.73
721.8	5444.79
723.6	5619.36
755.1	5805.66
824.4	6003
32.4	72.45
43.2	85.56
36.9	86.25
37.8	82.11
44.1	69.69
36.9	77.97
32.4	73.83
29.7	84.18
40.5	113.16
28.8	92.46
40.5	112.47
40.5	98.67
32.4	106.26
34.2	97.29
44.1	115.92
38.7	115.23
43.2	125.58
41.4	158.7
39.6	153.87
35.1	157.32
39.6	180.78
45.9	181.47
31.5	186.3
36	199.41
28.8	213.9
23.4	211.14
36	244.95
40.5	244.26
27.9	257.37
30.6	283.59
42.3	275.31
36.9	315.33
27.9	298.77
30.6	324.99
38.7	346.38
38.7	358.11
34.2	372.6
38.7	372.6
34.2	406.41
32.4	433.32
36	424.35
31.5	453.33
24.3	463.68
37.8	477.48
45.9	489.21
40.5	527.16
32.4	510.6
35.1	538.2
36.9	555.45
45	591.33
36	574.77
45	601.68
37.8	623.76
45.9	652.74
38.7	678.27
30.6	700.35
39.6	745.2
30.6	775.56
43.2	804.54
36.9	854.91
23.4	911.49
66.6	981.18
54	1024.65
63.9	1111.59
90.9	1217.85
112.5	1313.76
97.2	1402.08
144	1489.71
153.9	1555.26
180.9	1635.3
180	1704.3
162	1809.18
177.3	1875.42
216.9	1958.22
228.6	2074.14
252	2171.43
273.6	2259.75
258.3	2338.41
269.1	2461.23
277.2	2566.8
283.5	2651.67
315.9	2763.45
321.3	2889.03
355.5	3004.26
342.9	3082.23
347.4	3203.67
379.8	3312.69
411.3	3425.16
402.3	3538.32
450	3634.23
422.1	3754.29
465.3	3897.12
480.6	4008.21
460.8	4115.85
485.1	4243.5
531.9	4355.97
543.6	4460.85
584.1	4605.75
587.7	4743.75
593.1	4916.94
640.8	5042.52
673.2	5200.53
688.5	5366.82
742.5	5524.14
766.8	5689.74
855.9	5892.6
56.7	76.59
58.5	78.66
54	89.01
49.5	86.94
49.5	82.8
49.5	109.02
57.6	106.26
63.9	106.26
63.9	120.06
64.8	131.1
49.5	120.75
55.8	154.56
67.5	151.11
49.5	138.69
48.6	177.33
53.1	173.19
49.5	187.68
61.2	187.68
66.6	197.34
60.3	218.04
47.7	212.52
55.8	242.19
54	230.46
46.8	244.95
54.9	257.37
46.8	265.65
65.7	258.75
60.3	280.83
58.5	292.56
64.8	313.95
62.1	318.78
66.6	305.67
65.7	327.06
61.2	336.03
60.3	338.79
46.8	348.45
53.1	344.31
68.4	361.56
57.6	385.02
53.1	387.78
56.7	378.12
55.8	407.79
68.4	403.65
60.3	402.96
64.8	422.28
54.9	414
54.9	457.47
53.1	449.19
67.5	458.16
62.1	458.85
55.8	480.93
51.3	493.35
58.5	487.14
57.6	507.84
60.3	508.53
51.3	532.68
46.8	531.99
61.2	570.63
50.4	557.52
54.9	581.67
63.9	595.47
52.2	613.41
54.9	620.31
50.4	632.04
51.3	645.84
63	669.99
52.2	681.03
57.6	692.76
49.5	719.67
65.7	737.61
65.7	774.18
64.8	783.84
62.1	807.3
64.8	832.83
65.7	865.26
63	901.14
55.8	946.68
81	1003.26
82.8	1037.76
70.2	1083.3
97.2	1159.2
105.3	1226.13
115.2	1280.64
152.1	1373.79
135	1413.81
182.7	1457.28
167.4	1477.98
179.1	1539.39
163.8	1575.27
190.8	1637.37
189	1698.09
202.5	1733.97
184.5	1782.96
224.1	1818.15
225	1889.22
208.8	1933.38
218.7	1987.89
234	2048.61
243	2107.95
270.9	2164.53
259.2	2226.63
280.8	2268.72
262.8	2317.02
272.7	2368.77
289.8	2439.15
314.1	2517.12
301.5	2583.36
310.5	2661.33
331.2	2714.46
322.2	2820.03
342.9	2883.51
351	2980.8
360.9	3057.39
375.3	3116.04
381.6	3205.74
398.7	3285.78
429.3	3367.2
429.3	3441.03
432.9	3515.55
447.3	3593.52
473.4	3672.87
448.2	3754.29
520.2	3851.58
491.4	3943.35
523.8	4066.17
501.3	4128.27
551.7	4264.2
559.8	4355.28
554.4	4472.58
596.7	4597.47
620.1	4703.73
606.6	4836.21
630.9	4963.17
687.6	5085.99
691.2	5256.42
731.7	5408.91
791.1	5572.44
872.1	5703.54
880.2	5951.25
72.9	86.25
70.2	81.42
71.1	93.84
69.3	129.72
82.8	134.55
72.9	149.73
72	175.95
82.8	198.03
69.3	202.86
71.1	227.7
69.3	222.18
84.6	244.95
72.9	236.67
90	272.55
72.9	268.41
75.6	261.51
87.3	297.39
88.2	289.8
91.8	296.01
81.9	296.7
82.8	308.43
83.7	303.6
76.5	315.33
76.5	302.22
69.3	329.13
75.6	329.82
87.3	335.34
85.5	331.2
88.2	363.63
78.3	362.25
85.5	356.73
83.7	361.56
83.7	362.25
88.2	344.31
72.9	369.15
78.3	380.19
73.8	382.95
71.1	386.4
72.9	367.77
88.2	402.27
81.9	404.34
83.7	389.85
82.8	393.3
90	396.75
80.1	398.82
84.6	425.73
87.3	431.25
79.2	432.63
89.1	434.7
70.2	413.31
80.1	445.05
86.4	458.16
69.3	438.84
89.1	443.67
88.2	438.15
82.8	473.34
81	459.54
90.9	460.23
82.8	478.17
83.7	483.69
74.7	499.56
81	487.14
86.4	488.52
90	487.14
82.8	506.46
86.4	507.15
91.8	516.12
89.1	525.78
90	543.72
70.2	529.92
84.6	529.92
76.5	572.01
83.7	552.69
81	554.76
77.4	561.66
89.1	575.46
89.1	587.88
81.9	586.5
79.2	610.65
80.1	600.3
76.5	636.18
81	621
91.8	628.59
81.9	663.78
85.5	647.22
82.8	672.06
81	680.34
89.1	705.87
72	689.31
75.6	714.15
88.2	756.93
87.3	747.27
69.3	773.49
88.2	803.16
76.5	819.72
79.2	829.38
91.8	859.05
81.9	885.27
87.3	900.45
77.4	932.88
110.7	978.42
108.9	1000.5
100.8	1021.89
92.7	1055.01
95.4	1080.54
100.8	1126.08
130.5	1187.49
130.5	1199.91
144.9	1253.73
157.5	1277.88
143.1	1323.42
144.9	1352.4
174.6	1367.58
167.4	1401.39
202.5	1443.48
203.4	1449.69
188.1	1485.57
171.9	1506.96
188.1	1524.21
185.4	1561.47
189	1591.83
195.3	1611.84
225.9	1642.2
222.3	1679.46
222.3	1720.17
210.6	1742.94
222.3	1785.72
225	1798.14
239.4	1848.51
221.4	1880.94
237.6	1908.54
231.3	1941.66
239.4	1990.65
251.1	2034.81
262.8	2057.58
274.5	2105.19
270.9	2156.25
288.9	2179.71
280.8	2210.76
304.2	2259.06
279.9	2284.59
320.4	2323.92
292.5	2384.64
308.7	2417.07
305.1	2493.66
342.9	2522.64
337.5	2568.87
337.5	2606.13
344.7	2661.33
362.7	2728.26
351	2771.73
367.2	2806.23
365.4	2891.79
352.8	2955.96
407.7	2989.77
403.2	3073.26
405	3107.07
393.3	3192.63
406.8	3253.35
417.6	3312
439.2	3377.55
438.3	3429.99
448.2	3515.55
460.8	3570.75
496.8	3636.99
464.4	3707.37
479.7	3779.13
505.8	3884.01
512.1	3951.63
523.8	4013.04
548.1	4084.11
595.8	4202.79
581.4	4298.01
568.8	4370.46
587.7	4480.17
615.6	4559.52
615.6	4687.17
662.4	4773.42
673.2	4914.18
676.8	5019.75
689.4	5154.99
737.1	5306.79
801.9	5437.89
838.8	5589
881.1	5755.98
113.4	74.52
95.4	76.59
96.3	94.53
113.4	121.44
93.6	140.76
93.6	188.37
94.5	225.63
102.6	234.6
113.4	273.93
109.8	253.92
112.5	294.63
92.7	276
111.6	316.02
108	313.26
97.2	330.51
111.6	342.24
108	338.1
96.3	341.55
95.4	357.42
103.5	358.11
100.8	351.9
104.4	354.66
93.6	359.49
113.4	380.88
103.5	368.46
99.9	379.5
103.5	387.78
95.4	370.53
103.5	386.4
100.8	395.37
106.2	397.44
98.1	400.2
107.1	409.17
110.7	391.23
95.4	398.13
105.3	422.28
98.1	430.56
112.5	432.63
101.7	417.45
102.6	426.42
99.9	415.38
99	426.42
92.7	416.76
97.2	452.64
108.9	458.16
101.7	452.64
108.9	445.74
109.8	454.02
109.8	438.84
114.3	447.12
99.9	450.57
94.5	463.68
97.2	466.44
102.6	479.55
96.3	477.48
110.7	470.58
104.4	476.79
92.7	466.44
110.7	477.48
108	493.35
114.3	491.28
93.6	494.73
110.7	500.94
97.2	503.7
109.8	492.66
111.6	491.97
98.1	491.97
106.2	523.71
107.1	514.74
110.7	525.78
113.4	514.05
108.9	507.15
100.8	514.05
105.3	516.12
96.3	509.91
112.5	549.93
108.9	538.2
95.4	547.86
114.3	542.34
104.4	538.89
101.7	540.96
102.6	543.72
113.4	567.87
108.9	558.9
109.8	558.21
96.3	561.66
113.4	563.04
105.3	565.8
112.5	556.83
108	575.46
98.1	580.98
110.7	581.67
98.1	580.98
97.2	583.74
93.6	580.29
99.9	605.13
110.7	608.58
108	612.03
95.4	608.58
103.5	599.61
109.8	599.61
102.6	638.25
98.1	636.87
106.2	634.8
102.6	640.32
109.8	634.11
101.7	652.74
106.2	651.36
106.2	659.64
108	648.6
101.7	685.86
110.7	673.44
110.7	669.99
99	690.69
102.6	703.11
111.6	707.94
99	730.71
113.4	727.26
96.3	726.57
112.5	750.03
105.3	747.96
104.4	743.82
101.7	769.35
94.5	767.97
93.6	787.98
103.5	792.81
105.3	809.37
97.2	837.66
95.4	830.07
100.8	870.78
112.5	873.54
114.3	881.13
106.2	901.14
108.9	940.47
105.3	943.23
118.8	979.8
130.5	990.15
128.7	1017.06
122.4	1028.79
124.2	1051.56
133.2	1079.16
132.3	1097.79
126.9	1138.5
150.3	1166.1
150.3	1183.35
151.2	1206.12
155.7	1238.55
173.7	1255.8
171	1250.97
174.6	1277.88
142.2	1295.13
172.8	1313.07
166.5	1348.95
195.3	1363.44
205.2	1379.31
205.2	1399.32
183.6	1405.53
221.4	1431.75
227.7	1457.97
223.2	1461.42
222.3	1481.43
204.3	1506.27
223.2	1531.11
215.1	1547.67
209.7	1550.43
216.9	1571.13
225.9	1588.38
218.7	1618.74
243.9	1647.72
225.9	1673.25
231.3	1698.78
247.5	1693.95
246.6	1718.79
249.3	1732.59
237.6	1754.67
230.4	1789.17
250.2	1805.04
253.8	1820.91
263.7	1853.34
244.8	1876.8
256.5	1903.02
260.1	1918.89
294.3	1972.02
294.3	1967.88
274.5	2005.83
269.1	2032.05
289.8	2047.92
277.2	2093.46
295.2	2114.85
292.5	2155.56
300.6	2170.05
303.3	2225.25
299.7	2234.22
337.5	2270.79
302.4	2294.94
324	2327.37
309.6	2352.21
312.3	2405.34
323.1	2415
322.2	2469.51
343.8	2496.42
364.5	2516.43
366.3	2571.63
362.7	2592.33
351.9	2643.39
362.7	2652.36
367.2	2699.97
360.9	2747.58
387.9	2794.5
374.4	2837.28
402.3	2872.47
386.1	2909.73
395.1	2985.63
427.5	3000.12
412.2	3053.94
401.4	3102.93
426.6	3142.95
422.1	3179.52
419.4	3233.34
450.9	3278.88
450	3320.97
460.8	3394.8
476.1	3439.65
491.4	3485.88
473.4	3534.87
502.2	3594.21
506.7	3668.04
492.3	3708.06
488.7	3792.93
513.9	3818.46
544.5	3901.26
527.4	3974.4
567	4060.65
540	4121.37
605.7	4201.41
597.6	4255.92
603	4360.8
640.8	4452.57
630.9	4541.58
664.2	4635.42
636.3	4716.84
677.7	4809.99
693.9	4921.08
705.6	5041.83
697.5	5166.03
764.1	5302.65
823.5	5427.54
869.4	5600.04
946.8	5954.7
131.4	85.56
126	71.07
136.8	111.09
126.9	129.72
135.9	146.28
115.2	196.65
124.2	237.36
123.3	260.13
119.7	280.83
116.1	314.64
120.6	327.06
116.1	327.75
122.4	352.59
116.1	345
126.9	351.9
136.8	373.98
126	375.36
124.2	367.08
137.7	394.68
122.4	396.75
117	407.79
126.9	398.82
122.4	398.82
122.4	427.8
123.3	413.31
117	414
131.4	433.32
120.6	428.49
137.7	414.69
137.7	429.18
126	458.16
118.8	436.77
126.9	446.43
122.4	444.36
120.6	438.84
115.2	447.12
124.2	454.02
134.1	458.85
118.8	460.23
120.6	478.17
116.1	477.48
132.3	468.51
131.4	474.03
122.4	466.44
124.2	471.96
116.1	465.06
134.1	487.14
126.9	496.8
127.8	489.21
128.7	487.14
119.7	487.14
120.6	502.32
134.1	493.35
135	485.76
124.2	485.07
135	508.53
134.1	516.12
129.6	514.05
125.1	521.64
125.1	523.71
125.1	506.46
117	517.5
126	510.6
124.2	524.4
135	522.33
121.5	522.33
120.6	549.24
125.1	528.54
117	543.72
134.1	527.85
118.8	549.93
117.9	544.41
132.3	540.27
121.5	546.48
130.5	533.37
134.1	530.61
127.8	545.79
131.4	527.85
121.5	569.25
118.8	556.83
122.4	572.7
131.4	553.38
117	563.04
128.7	558.9
128.7	559.59
118.8	564.42
121.5	565.8
131.4	556.83
119.7	569.94
124.2	582.36
129.6	587.88
124.2	579.6
119.7	589.26
133.2	576.15
131.4	592.02
121.5	580.98
137.7	583.74
131.4	578.22
119.7	582.36
118.8	574.77
134.1	583.74
135	604.44
133.2	605.13
129.6	609.27
117.9	602.37
117	612.03
125.1	603.06
121.5	598.23
126.9	609.27
126.9	614.79
132.3	601.68
136.8	642.39
129.6	638.94
122.4	620.31
118.8	620.31
131.4	635.49
118.8	635.49
118.8	626.52
132.3	628.59
133.2	623.76
119.7	626.52
115.2	652.05
133.2	660.33
120.6	662.4
133.2	652.05
122.4	661.02
132.3	652.05
134.1	655.5
135	656.19
117.9	657.57
131.4	683.1
128.7	676.2
121.5	681.03
129.6	674.82
130.5	669.99
117	666.54
126	673.44
136.8	698.97
117.9	692.07
122.4	703.11
136.8	697.59
127.8	710.01
117	699.66
128.7	695.52
115.2	702.42
136.8	723.81
132.3	719.67
126.9	733.47
118.8	713.46
121.5	730.71
119.7	718.98
135	756.93
129.6	747.27
132.3	749.34
133.2	751.41
136.8	736.23
131.4	745.89
131.4	779.01
119.7	759.69
135	761.76
118.8	765.9
115.2	801.09
127.8	782.46
127.8	790.05
121.5	793.5
124.2	822.48
125.1	812.82
126.9	812.82
123.3	807.3
123.3	843.18
136.8	830.76
115.2	829.38
126	861.12
136.8	856.29
121.5	889.41
132.3	879.75
126.9	894.24
130.5	910.11
124.2	917.7
119.7	928.74
135.9	919.77
126	951.51
154.8	981.18
139.5	975.66
158.4	970.83
149.4	1010.16
144	998.43
150.3	1014.3
146.7	1011.54
158.4	1017.06
156.6	1050.18
148.5	1059.15
142.2	1079.16
144	1089.51
143.1	1099.86
140.4	1119.87
151.2	1136.43
160.2	1134.36
180	1159.2
162.9	1190.25
171.9	1184.73
181.8	1212.33
179.1	1200.6
179.1	1224.75
165.6	1235.1
189.9	1245.45
199.8	1261.32
192.6	1273.05
202.5	1282.02
169.2	1299.96
204.3	1326.87
206.1	1322.04
200.7	1340.67
225	1364.13
214.2	1364.82
218.7	1401.39
220.5	1390.35
188.1	1413.12
200.7	1402.77
235.8	1440.72
248.4	1443.48
236.7	1470.39
235.8	1464.87
241.2	1472.46
246.6	1488.33
246.6	1473.15
226.8	1500.75
243	1529.73
246.6	1521.45
241.2	1544.91
248.4	1547.67
238.5	1578.03
234	1596.66
249.3	1593.9
241.2	1630.47
262.8	1651.17
265.5	1634.61
245.7	1675.32
270.9	1686.36
254.7	1681.53
262.8	1720.86
264.6	1738.11
262.8	1731.9
254.7	1751.22
258.3	1782.96
259.2	1790.55
269.1	1811.25
293.4	1824.36
293.4	1859.55
288	1846.44
255.6	1869.9
283.5	1887.15
290.7	1914.06
298.8	1949.25
302.4	1969.95
320.4	1976.16
280.8	1988.58
293.4	2003.76
290.7	2045.16
321.3	2055.51
319.5	2081.04
320.4	2101.74
304.2	2136.93
303.3	2156.25
330.3	2181.09
333.9	2163.84
333	2192.82
343.8	2226.63
344.7	2249.4
347.4	2265.96
342	2288.73
342.9	2317.71
351	2326.68
324	2359.8
325.8	2381.88
351	2433.63
346.5	2459.16
358.2	2481.93
356.4	2492.28
377.1	2512.98
370.8	2532.99
379.8	2553.69
379.8	2618.55
379.8	2634.42
379.8	2648.22
368.1	2695.83
406.8	2719.29
397.8	2777.25
392.4	2803.47
413.1	2826.24
425.7	2860.05
412.2	2901.45
396.9	2941.47
415.8	2976.66
452.7	3024.96
432.9	3044.97
432	3087.75
450.9	3145.71
467.1	3166.41
438.3	3211.26
449.1	3250.59
474.3	3302.34
464.4	3334.77
494.1	3367.89
502.2	3418.95
497.7	3467.25
486.9	3496.92
484.2	3551.43
504.9	3628.71
539.1	3659.76
519.3	3715.65
523.8	3779.82
547.2	3821.22
566.1	3904.71
558	3944.73
564.3	4022.01
583.2	4091.7
572.4	4148.97
594.9	4227.63
641.7	4294.56
629.1	4354.59
650.7	4449.12
623.7	4525.02
686.7	4616.79
673.2	4711.32
712.8	4809.3
735.3	4922.46
727.2	5021.82
729.9	5157.06
776.7	5268.15
788.4	5413.05
861.3	5566.23
144	77.97
139.5	85.56
156.6	70.38
153.9	103.5
156.6	111.09
140.4	147.66
153	181.47
149.4	214.59
154.8	276.69
152.1	340.17
153.9	347.76
144	382.26
153	370.53
140.4	397.44
159.3	403.65
144	434.7
142.2	425.73
141.3	414.69
144	457.47
156.6	455.4
140.4	453.33
143.1	465.06
150.3	477.48
159.3	476.1
144.9	476.1
151.2	462.3
143.1	486.45
144.9	487.83
148.5	488.52
159.3	483.69
140.4	490.59
152.1	490.59
140.4	497.49
153	525.78
141.3	514.74
153	513.36
150.3	516.12
153.9	507.15
142.2	510.6
140.4	527.16
143.1	541.65
158.4	530.61
155.7	545.1
138.6	535.44
149.4	547.17
155.7	536.82
148.5	528.54
153.9	541.65
139.5	529.23
144	563.73
138.6	560.97
144	554.07
138.6	569.25
160.2	563.73
144.9	556.14
157.5	567.18
144	569.25
146.7	572.01
140.4	566.49
152.1	578.22
160.2	580.98
156.6	578.22
152.1	593.4
145.8	586.5
141.3	580.98
142.2	590.64
153.9	594.09
151.2	578.22
144.9	587.19
147.6	593.4
145.8	618.24
144	603.75
158.4	609.96
146.7	616.86
147.6	618.93
150.3	605.13
139.5	608.58
145.8	596.85
145.8	597.54
152.1	618.24
153	615.48
150.3	605.13
142.2	602.37
155.7	637.56
159.3	636.87
147.6	636.87
149.4	625.14
144.9	641.7
160.2	633.42
156.6	626.52
154.8	634.11
155.7	634.8
159.3	633.42
145.8	630.66
160.2	641.7
140.4	643.08
149.4	648.6
158.4	664.47
144	655.5
159.3	652.74
150.3	644.46
140.4	654.81
148.5	655.5
158.4	655.5
147.6	646.53
152.1	649.29
157.5	656.19
151.2	670.68
156.6	669.3
157.5	686.55
151.2	686.55
155.7	667.92
146.7	679.65
138.6	679.65
152.1	674.82
157.5	672.75
156.6	683.1
150.3	675.51
144	701.73
148.5	704.49
151.2	697.59
160.2	694.14
145.8	693.45
158.4	711.39
159.3	705.18
143.1	704.49
159.3	705.18
159.3	704.49
153	690.69
148.5	725.19
142.2	723.12
159.3	715.53
160.2	727.26
159.3	730.02
154.8	731.4
153.9	723.81
144	718.98
144	723.12
146.7	725.88
144.9	747.96
153	735.54
143.1	735.54
158.4	752.79
143.1	738.3
153	738.3
147.6	741.06
149.4	751.41
151.2	736.23
152.1	762.45
154.8	779.01
149.4	778.32
158.4	764.52
157.5	780.39
143.1	771.42
143.1	768.66
145.8	779.01
141.3	777.63
155.7	787.29
138.6	801.09
153.9	786.6
156.6	785.91
146.7	802.47
138.6	790.74
141.3	800.4
148.5	820.41
156.6	816.96
155.7	805.23
141.3	816.96
154.8	822.48
160.2	814.89
152.1	816.96
149.4	845.25
151.2	827.31
139.5	839.04
153	827.31
159.3	839.73
155.7	838.35
157.5	854.91
151.2	850.77
160.2	859.74
146.7	870.09
153.9	858.36
139.5	872.85
160.2	887.34
156.6	873.54
143.1	877.68
145.8	877.68
159.3	896.31
159.3	905.97
146.7	901.14
139.5	905.97
140.4	930.12
138.6	921.84
151.2	939.78
138.6	943.23
153	956.34
159.3	948.06
168.3	979.8
172.8	984.63
183.6	978.42
175.5	983.25
180	980.49
164.7	998.43
181.8	990.15
170.1	996.36
175.5	991.53
171	1032.24
165.6	1012.23
170.1	1013.61
175.5	1014.99
170.1	1043.97
180.9	1038.45
177.3	1045.35
170.1	1069.5
166.5	1064.67
179.1	1072.26
178.2	1084.68
177.3	1096.41
176.4	1101.24
166.5	1112.97
170.1	1118.49
163.8	1128.15
162	1133.67
187.2	1159.2
195.3	1164.03
193.5	1152.99
186.3	1188.18
198	1172.31
191.7	1177.14
196.2	1216.47
189.9	1208.19
198	1203.36
201.6	1237.17
189	1224.75
227.7	1247.52
227.7	1253.04
225	1257.18
226.8	1281.33
220.5	1274.43
221.4	1273.05
198	1292.37
193.5	1291.68
216	1316.52
224.1	1321.35
212.4	1345.5
220.5	1348.26
251.1	1364.13
243	1370.34
248.4	1364.13
233.1	1388.28
252	1397.94
244.8	1391.04
225	1413.12
224.1	1416.57
268.2	1446.24
271.8	1435.2
267.3	1441.41
270.9	1458.66
254.7	1460.73
261.9	1460.73
268.2	1473.15
264.6	1483.5
234.9	1500.06
242.1	1501.44
267.3	1529.73
269.1	1527.66
268.2	1525.59
274.5	1544.91
253.8	1560.78
264.6	1583.55
260.1	1567.68
257.4	1608.39
271.8	1606.32
267.3	1615.29
269.1	1627.02
289.8	1650.48
293.4	1639.44
266.4	1656
290.7	1696.71
286.2	1684.29
296.1	1709.13
285.3	1711.2
278.1	1745.01
286.2	1733.97
298.8	1755.36
277.2	1765.02
276.3	1779.51
276.3	1789.86
288	1800.21
309.6	1834.02
306.9	1827.12
309.6	1853.34
303.3	1851.27
288.9	1874.04
302.4	1889.91
306	1905.09
305.1	1916.13
318.6	1932.69
319.5	1934.76
326.7	1954.77
344.7	1969.26
314.1	1991.34
300.6	2016.87
304.2	2028.6
332.1	2063.79
323.1	2051.37
342	2090.01
329.4	2107.95
324.9	2132.1
330.3	2123.82
324	2158.32
359.1	2170.05
348.3	2194.89
357.3	2198.34
354.6	2223.87
359.1	2244.57
374.4	2256.99
376.2	2274.93
363.6	2295.63
363.6	2301.15
389.7	2339.79
351	2359.11
353.7	2375.67
355.5	2403.27
379.8	2430.18
373.5	2448.12
375.3	2470.2
369.9	2488.83
399.6	2515.74
393.3	2544.03
407.7	2562.66
405	2593.71
396.9	2617.86
412.2	2639.94
408.6	2652.36
408.6	2709.63
423.9	2735.16
396	2750.34
416.7	2771.73
429.3	2817.27
426.6	2829.69
459.9	2871.78
428.4	2889.72
420.3	2926.29
435.6	2962.86
467.1	2996.67
482.4	3031.86
458.1	3056.7
441.9	3083.61
477	3108.45
498.6	3165.03
479.7	3177.45
475.2	3234.72
503.1	3269.91
495	3301.65
485.1	3348.57
516.6	3399.63
518.4	3418.26
528.3	3454.83
518.4	3499.68
506.7	3552.12
544.5	3592.83
515.7	3628.71
565.2	3657
549.9	3721.86
531.9	3777.75
557.1	3828.12
558.9	3885.39
592.2	3912.3
565.2	3979.23
596.7	4024.77
629.1	4103.43
618.3	4180.71
620.1	4247.64
628.2	4336.65
659.7	4406.34
657	4460.85
674.1	4566.42
699.3	4640.25
677.7	4729.95
710.1	4845.87
750.6	4937.64
756	5058.39
742.5	5163.96
819.9	5305.41
892.8	5444.79
899.1	5594.52
172.8	74.52
177.3	83.49
183.6	98.67
182.7	94.53
182.7	130.41
168.3	142.14
161.1	180.09
171	238.05
174.6	303.6
173.7	327.06
161.1	369.15
168.3	400.89
165.6	422.97
170.1	456.09
171.9	447.12
179.1	465.75
164.7	465.06
168.3	487.14
171.9	502.32
179.1	518.88
161.1	518.88
165.6	523.71
171	512.67
178.2	548.55
176.4	549.93
164.7	536.82
168.3	531.99
163.8	537.51
162.9	558.9
180.9	568.56
170.1	565.11
183.6	573.39
180.9	560.97
169.2	574.77
170.1	594.09
172.8	586.5
176.4	579.6
163.8	579.6
161.1	577.53
178.2	586.5
172.8	603.75
167.4	613.41
177.3	598.23
176.4	600.99
165.6	603.75
165.6	612.03
177.3	618.93
176.4	605.82
163.8	613.41
178.2	636.18
169.2	634.11
161.1	637.56
173.7	621.69
161.1	622.38
171.9	621.69
176.4	623.76
162	635.49
179.1	645.84
181.8	651.36
162	645.84
163.8	661.71
174.6	645.15
168.3	664.47
169.2	658.95
174.6	665.16
165.6	663.78
167.4	656.88
168.3	662.4
166.5	681.72
175.5	677.58
166.5	686.55
178.2	672.75
169.2	684.48
182.7	676.2
180	684.48
164.7	669.3
180	679.65
177.3	672.06
164.7	684.48
167.4	698.28
171.9	692.07
174.6	707.25
174.6	710.7
163.8	696.9
165.6	700.35
171	707.25
163.8	694.83
171	690
176.4	691.38
162.9	695.52
177.3	728.64
178.2	712.08
173.7	726.57
166.5	721.74
178.2	714.15
162	730.71
182.7	721.05
180	716.91
163.8	714.15
170.1	723.12
175.5	732.78
180	740.37
180.9	750.03
169.2	735.54
173.7	746.58
166.5	756.24
182.7	754.86
167.4	746.58
172.8	750.72
175.5	736.92
176.4	735.54
161.1	750.03
179.1	780.39
181.8	770.04
180.9	763.83
168.3	779.01
163.8	772.8
176.4	765.21
171	770.73
164.7	777.63
164.7	776.94
170.1	772.11
169.2	766.59
178.2	790.05
170.1	801.78
169.2	801.78
181.8	791.43
180.9	792.12
179.1	785.91
180.9	803.16
170.1	799.71
173.7	781.08
167.4	782.46
164.7	796.95
167.4	811.44
163.8	807.3
172.8	821.1
173.7	805.92
170.1	818.34
169.2	821.79
162	814.2
175.5	809.37
171	816.96
168.3	818.34
162	828.69
170.1	845.25
180	832.83
175.5	839.73
162	833.52
179.1	837.66
171.9	841.8
179.1	836.28
177.3	868.02
173.7	866.64
170.1	860.43
169.2	869.4
181.8	867.33
181.8	868.02
164.7	870.09
175.5	856.29
168.3	879.06
165.6	877.68
182.7	894.24
183.6	881.82
179.1	892.17
183.6	873.54
162.9	877.68
161.1	888.72
175.5	908.04
177.3	908.73
161.1	904.59
173.7	901.14
171.9	914.94
163.8	908.73
163.8	917.01
173.7	926.67
180	934.26
166.5	932.88
178.2	929.43
167.4	920.46
173.7	958.41
167.4	957.03
171	961.17
179.1	961.86
165.6	945.99
167.4	962.55
191.7	980.49
203.4	976.35
184.5	974.28
189	966
202.5	972.21
188.1	974.97
202.5	1003.26
185.4	991.53
197.1	999.81
188.1	1006.02
205.2	997.74
190.8	990.84
187.2	1012.23
187.2	1016.37
205.2	1019.82
184.5	1028.79
204.3	1013.61
198.9	1016.37
199.8	1037.76
206.1	1047.42
186.3	1043.28
198	1035.69
200.7	1055.7
204.3	1068.12
196.2	1069.5
206.1	1075.71
190.8	1068.81
185.4	1098.48
189	1097.1
192.6	1090.2
189	1079.85
196.2	1107.45
198.9	1106.76
184.5	1104.69
184.5	1108.14
198.9	1144.02
189.9	1145.4
190.8	1148.16
228.6	1165.41
220.5	1161.96
221.4	1150.23
210.6	1166.1
216.9	1174.38
219.6	1176.45
222.3	1177.14
213.3	1182.66
214.2	1199.91
229.5	1200.6
229.5	1204.05
220.5	1207.5
222.3	1219.23
227.7	1227.51
229.5	1219.23
240.3	1244.76
234.9	1251.66
231.3	1254.42
241.2	1242
252	1271.67
244.8	1283.4
244.8	1282.71
242.1	1269.6
225.9	1286.85
223.2	1297.2
232.2	1321.35
244.8	1319.28
245.7	1321.35
230.4	1344.81
251.1	1334.46
237.6	1337.22
256.5	1366.2
260.1	1359.3
253.8	1359.3
275.4	1362.06
275.4	1395.87
270.9	1391.04
264.6	1383.45
249.3	1413.12
244.8	1423.47
289.8	1442.1
285.3	1437.27
290.7	1425.54
276.3	1462.8
298.8	1455.21
288.9	1460.04
282.6	1492.47
297	1490.4
295.2	1492.47
267.3	1502.13
265.5	1498.68
297.9	1523.52
279.9	1524.9
282.6	1531.8
288	1560.09
288.9	1540.08
285.3	1557.33
288	1563.54
280.8	1564.23
288	1608.39
292.5	1606.32
298.8	1618.05
279.9	1623.57
279.9	1621.5
301.5	1652.55
309.6	1631.85
288	1661.52
288.9	1656.69
307.8	1687.74
321.3	1689.81
299.7	1702.23
320.4	1702.23
312.3	1724.31
304.2	1740.87
306.9	1747.77
303.3	1753.98
312.3	1791.93
310.5	1784.34
319.5	1807.11
332.1	1816.08
328.5	1821.6
333.9	1853.34
323.1	1840.92
310.5	1876.11
324.9	1891.98
327.6	1890.6
338.4	1927.86
331.2	1919.58
337.5	1940.97
333	1943.73
351.9	1960.29
342	1986.51
325.8	1981.68
328.5	2009.28
322.2	2021.01
322.2	2038.26
356.4	2045.85
362.7	2064.48
351	2085.87
348.3	2094.15
351.9	2102.43
360	2117.61
351.9	2147.97
366.3	2156.94
385.2	2161.08
382.5	2190.75
381.6	2214.9
388.8	2214.9
381.6	2231.46
413.1	2263.2
388.8	2297.7
378	2283.21
390.6	2316.33
404.1	2338.41
382.5	2363.94
386.1	2387.4
369.9	2374.98
375.3	2394.3
405.9	2421.21
400.5	2457.09
392.4	2475.03
405.9	2501.25
432	2509.53
414.9	2532.3
422.1	2560.59
436.5	2577.84
431.1	2611.65
423.9	2637.18
428.4	2645.46
432.9	2672.37
435.6	2698.59
457.2	2716.53
436.5	2741.37
454.5	2781.39
440.1	2788.98
458.1	2808.99
455.4	2832.45
446.4	2882.82
457.2	2906.97
443.7	2938.02
453.6	2950.44
484.2	2991.84
489.6	3018.06
480.6	3044.97
498.6	3073.95
483.3	3122.94
495	3147.09
525.6	3163.65
503.1	3203.67
494.1	3222.99
511.2	3266.46
508.5	3307.86
518.4	3338.91
548.1	3366.51
541.8	3409.29
537.3	3465.87
554.4	3485.88
551.7	3523.83
564.3	3571.44
542.7	3632.16
576	3662.52
553.5	3717.03
572.4	3759.12
590.4	3808.11
576.9	3880.56
615.6	3912.99
592.2	3961.29
609.3	4028.22
627.3	4083.42
600.3	4149.66
634.5	4224.87
675	4293.87
668.7	4347.69
699.3	4458.09
689.4	4507.08
724.5	4612.65
731.7	4693.38
739.8	4776.87
756.9	4876.23
803.7	4994.22
797.4	5101.17
819.9	5261.25
893.7	5399.25
893.7	5546.91
205.2	79.35
195.3	68.31
201.6	100.05
193.5	93.84
192.6	148.35
187.2	173.88
206.1	221.49
206.1	278.07
193.5	344.31
200.7	406.41
196.2	457.47
192.6	471.27
187.2	491.97
189	527.16
188.1	527.85
202.5	547.86
189	558.21
193.5	557.52
201.6	556.14
195.3	596.16
198.9	575.46
184.5	589.95
194.4	611.34
199.8	617.55
189	606.51
198	627.21
189.9	635.49
187.2	622.38
205.2	628.59
199.8	643.77
199.8	661.71
187.2	643.77
188.1	655.5
204.3	658.26
195.3	644.46
188.1	681.72
192.6	679.65
184.5	667.23
200.7	682.41
187.2	677.58
185.4	683.1
198	697.59
196.2	695.52
189	698.28
198	690
195.3	709.32
194.4	704.49
187.2	694.14
202.5	714.15
202.5	730.02
194.4	718.98
185.4	728.64
206.1	721.05
189	731.4
189	712.77
201.6	740.37
199.8	741.06
187.2	756.24
187.2	754.86
189	745.2
201.6	751.41
204.3	736.92
192.6	735.54
204.3	776.25
197.1	774.87
206.1	758.31
206.1	776.25
201.6	763.83
198.9	762.45
191.7	780.39
187.2	765.21
192.6	759.69
200.7	791.43
184.5	788.67
196.2	795.57
185.4	797.64
194.4	783.15
184.5	796.26
191.7	796.26
188.1	781.08
203.4	781.08
189.9	814.89
199.8	824.55
184.5	814.2
190.8	812.13
195.3	805.92
186.3	805.23
199.8	807.3
199.8	820.41
199.8	816.96
201.6	833.52
203.4	835.59
186.3	842.49
200.7	837.66
186.3	838.35
191.7	848.7
200.7	843.18
206.1	827.31
204.3	867.33
195.3	868.71
194.4	864.57
192.6	856.98
184.5	866.64
185.4	871.47
193.5	865.26
195.3	860.43
204.3	868.71
186.3	850.77
188.1	894.24
204.3	894.93
204.3	881.82
198.9	880.44
192.6	884.58
187.2	891.48
192.6	881.82
197.1	876.3
189.9	899.76
189	908.04
186.3	914.94
184.5	908.04
185.4	904.59
197.1	913.56
185.4	898.38
194.4	903.9
199.8	931.5
191.7	919.08
201.6	928.05
197.1	932.19
191.7	919.08
200.7	934.95
195.3	921.15
203.4	934.26
197.1	960.48
[truncated: 1,451 more rows]
