# Supplementary material for: A quantitative model for the rate-limiting process of UGA alternative assignments to stop and selenocysteine codons
Source: PLoS Comput Biol. 2017 Feb 8;13(2):e1005367. doi: 10.1371/journal.pcbi.1005367 (PMC5323020; doi:10.1371/journal.pcbi.1005367)
Supplement: S3 File — (ZIP) [file pcbi.1005367.s013.zip › SEPHS2_40.csv]

GFP	mCherry
1.8	75.9
4.5	87.63
6.3	124.2
9.9	200.79
4.5	322.92
5.4	421.59
2.7	539.58
21.6	692.76
43.2	819.03
50.4	918.39
75.6	1032.24
148.5	1159.89
184.5	1282.71
200.7	1393.11
241.2	1520.76
253.8	1627.02
289.8	1756.74
297.9	1887.15
346.5	1994.79
378.9	2102.43
405.9	2243.19
454.5	2350.14
471.6	2479.17
497.7	2607.51
524.7	2725.5
567	2849.01
576.9	2960.79
632.7	3076.02
625.5	3205.74
687.6	3340.98
725.4	3473.46
727.2	3575.58
835.2	3703.92
796.5	3841.23
1089	3957.84
963.9	4106.19
1086.3	4280.76
18	71.07
18.9	68.31
15.3	90.39
21.6	109.71
20.7	144.21
18.9	176.64
23.4	231.84
21.6	306.36
18	371.22
21.6	439.53
23.4	520.95
25.2	583.05
18	681.72
37.8	767.28
48.6	848.7
87.3	937.71
135	1049.49
162.9	1165.41
192.6	1278.57
225.9	1373.1
239.4	1469.01
234.9	1569.75
274.5	1679.46
309.6	1788.48
337.5	1894.05
363.6	2016.87
369.9	2119.68
410.4	2239.05
458.1	2343.24
487.8	2477.79
502.2	2579.91
547.2	2702.73
603.9	2820.03
596.7	2931.81
617.4	3062.91
665.1	3193.32
702	3311.31
748.8	3432.06
782.1	3546.6
781.2	3664.59
924.3	3782.58
930.6	3916.44
914.4	4092.39
27.9	79.35
35.1	73.14
29.7	76.59
27.9	91.08
29.7	89.7
31.5	102.12
34.2	131.1
28.8	147.66
24.3	182.16
28.8	241.5
26.1	276.69
25.2	339.48
28.8	374.67
24.3	429.87
29.7	454.02
27.9	503.7
35.1	569.25
28.8	621.69
43.2	701.73
46.8	745.89
62.1	811.44
85.5	890.1
95.4	984.63
160.2	1085.37
171.9	1158.51
195.3	1246.83
206.1	1341.36
204.3	1420.02
265.5	1519.38
271.8	1607.7
289.8	1686.36
325.8	1797.45
351	1909.23
386.1	2031.36
374.4	2119.68
427.5	2234.91
476.1	2351.52
513	2466.06
494.1	2555.07
536.4	2668.23
563.4	2771.73
608.4	2884.89
642.6	2999.43
668.7	3111.21
685.8	3222.99
727.2	3343.05
775.8	3454.83
798.3	3567.3
866.7	3694.26
873	3841.23
952.2	3971.64
43.2	75.21
46.8	70.38
36.9	73.14
45.9	94.53
45	84.18
44.1	102.81
36.9	117.99
43.2	141.45
42.3	153.87
45	174.57
39.6	200.1
45	255.3
36.9	282.9
43.2	313.26
39.6	366.39
38.7	405.03
43.2	436.08
37.8	483.69
41.4	529.23
38.7	551.31
42.3	600.99
46.8	645.84
62.1	708.63
70.2	758.31
71.1	825.24
95.4	914.94
122.4	997.05
172.8	1076.4
189	1152.99
202.5	1235.1
216.9	1288.92
241.2	1377.24
251.1	1446.24
264.6	1533.87
298.8	1626.33
301.5	1688.43
332.1	1771.23
351.9	1872.66
362.7	1968.57
401.4	2066.55
430.2	2155.56
461.7	2256.3
488.7	2348.76
527.4	2460.54
505.8	2557.14
530.1	2659.26
569.7	2748.27
600.3	2855.22
628.2	2974.59
677.7	3080.16
695.7	3174
727.2	3295.44
758.7	3400.32
797.4	3509.34
826.2	3633.54
909	3750.84
1018.8	3919.89
51.3	80.73
50.4	70.38
54	79.35
54.9	93.15
54.9	104.19
54.9	114.54
49.5	121.44
54	146.28
51.3	170.43
54.9	183.54
58.5	226.32
57.6	259.44
57.6	278.76
59.4	314.64
57.6	344.31
54	374.67
59.4	414
53.1	465.75
51.3	489.21
58.5	522.33
48.6	563.73
52.2	597.54
51.3	643.77
71.1	694.83
60.3	754.86
90	788.67
85.5	853.53
117.9	957.03
144.9	1042.59
189	1106.07
194.4	1169.55
204.3	1230.27
237.6	1290.99
256.5	1362.75
235.8	1433.82
285.3	1504.89
288.9	1572.51
315.9	1653.24
335.7	1735.35
336.6	1826.43
377.1	1908.54
372.6	1983.06
415.8	2074.83
437.4	2158.32
448.2	2232.84
498.6	2330.13
519.3	2429.49
539.1	2528.16
552.6	2608.2
594	2717.22
593.1	2788.29
609.3	2902.14
650.7	2988.39
689.4	3086.37
702	3196.08
738.9	3287.85
788.4	3401.7
827.1	3516.93
839.7	3625.95
940.5	3745.32
994.5	3971.64
63.9	80.04
60.3	93.84
67.5	94.53
71.1	109.71
70.2	131.79
65.7	154.56
61.2	177.33
63.9	198.03
64.8	227.01
70.2	246.33
71.1	275.31
71.1	307.05
64.8	334.65
71.1	351.9
68.4	381.57
69.3	413.31
68.4	465.06
65.7	487.14
60.3	537.51
65.7	567.87
69.3	615.48
63.9	672.75
94.5	712.77
83.7	739.68
105.3	805.92
124.2	885.27
117.9	977.04
166.5	1041.9
195.3	1091.58
197.1	1126.08
213.3	1200.6
234	1242
262.8	1313.07
267.3	1355.16
242.1	1427.61
297.9	1493.16
306	1554.57
323.1	1620.12
346.5	1714.65
353.7	1777.44
352.8	1858.86
389.7	1924.41
412.2	2014.11
445.5	2097.6
455.4	2152.11
486.9	2249.4
478.8	2308.05
503.1	2410.86
549.9	2503.32
553.5	2579.91
593.1	2687.55
610.2	2790.36
640.8	2873.85
648.9	2970.45
694.8	3070.5
720.9	3178.83
771.3	3275.43
779.4	3381
856.8	3499.68
853.2	3590.76
872.1	3731.52
1045.8	3908.85
80.1	71.07
72.9	106.26
83.7	123.51
75.6	148.35
79.2	193.89
82.8	208.38
80.1	231.15
83.7	248.4
74.7	263.58
72.9	284.97
78.3	321.54
76.5	327.06
74.7	371.22
77.4	382.95
74.7	416.76
81	430.56
77.4	453.33
81	495.42
83.7	520.95
81.9	564.42
75.6	600.99
76.5	655.5
90	701.73
90.9	743.13
113.4	812.13
117	880.44
150.3	932.88
208.8	1026.03
200.7	1060.53
213.3	1104.69
227.7	1150.92
225	1198.53
247.5	1248.21
254.7	1295.13
253.8	1337.91
274.5	1386.9
279	1447.62
301.5	1494.54
318.6	1543.53
314.1	1613.91
329.4	1676.7
356.4	1742.25
381.6	1807.8
373.5	1886.46
417.6	1952.7
441	2029.98
459	2086.56
478.8	2179.02
501.3	2243.88
520.2	2330.13
520.2	2389.47
540.9	2474.34
553.5	2579.22
565.2	2647.53
595.8	2736.54
639.9	2805.54
630	2909.04
693	3003.57
711.9	3107.07
737.1	3177.45
764.1	3285.78
809.1	3396.87
847.8	3514.86
879.3	3633.54
983.7	3743.94
86.4	73.83
88.2	115.23
94.5	138.69
84.6	168.36
90	202.86
92.7	234.6
95.4	248.4
91.8	268.41
95.4	290.49
84.6	304.29
86.4	307.74
92.7	351.9
88.2	365.01
90.9	371.91
92.7	397.44
94.5	416.76
84.6	443.67
94.5	454.71
89.1	488.52
87.3	525.09
88.2	547.86
100.8	584.43
84.6	637.56
89.1	673.44
113.4	717.6
118.8	756.93
120.6	805.92
126	883.2
166.5	936.33
170.1	1009.47
185.4	1029.48
206.1	1074.33
220.5	1116.42
231.3	1151.61
236.7	1175.07
240.3	1231.65
269.1	1280.64
277.2	1300.65
297.9	1352.4
278.1	1388.28
292.5	1453.14
312.3	1493.16
324.9	1548.36
335.7	1604.25
352.8	1664.28
348.3	1727.76
377.1	1795.38
383.4	1846.44
413.1	1914.75
410.4	1980.3
450.9	2034.81
461.7	2112.09
488.7	2177.64
481.5	2237.67
517.5	2294.94
526.5	2374.29
574.2	2456.4
581.4	2542.65
582.3	2637.18
635.4	2715.15
632.7	2791.05
668.7	2870.4
674.1	2975.97
712.8	3074.64
754.2	3180.9
801	3277.5
793.8	3389.28
878.4	3497.61
957.6	3618.36
941.4	3726.69
107.1	72.45
98.1	118.68
104.4	187.68
99.9	220.8
103.5	234.6
102.6	270.48
103.5	280.14
105.3	300.84
102.6	313.95
101.7	331.2
99	345
106.2	367.08
102.6	379.5
98.1	395.37
99	407.79
100.8	425.04
97.2	451.26
104.4	457.47
99.9	469.2
104.4	484.38
104.4	523.02
102.6	560.97
108.9	592.02
101.7	601.68
106.2	647.22
118.8	695.52
123.3	736.23
124.2	781.77
128.7	821.1
162.9	890.1
150.3	926.67
150.3	973.59
233.1	1019.13
218.7	1057.77
234	1090.2
229.5	1095.03
230.4	1124.01
247.5	1156.44
246.6	1188.18
268.2	1250.28
287.1	1277.88
289.8	1302.72
283.5	1339.29
306.9	1366.89
286.2	1420.02
320.4	1475.22
338.4	1522.83
323.1	1565.61
344.7	1618.05
366.3	1663.59
380.7	1714.65
393.3	1770.54
392.4	1818.84
419.4	1865.76
427.5	1932.69
425.7	1981.68
458.1	2042.4
473.4	2107.26
496.8	2166.6
501.3	2234.91
529.2	2303.91
533.7	2378.43
551.7	2450.19
578.7	2504.01
592.2	2585.43
611.1	2674.44
631.8	2752.41
686.7	2834.52
653.4	2907.66
713.7	3000.12
733.5	3077.4
763.2	3181.59
826.2	3280.95
810	3389.97
889.2	3492.09
903.6	3625.95
1024.2	3803.97
114.3	117.99
117.9	193.2
117	240.12
108.9	274.62
116.1	280.14
112.5	294.63
117.9	314.64
114.3	331.89
115.2	353.28
112.5	354.66
111.6	371.22
116.1	372.6
114.3	387.09
113.4	398.13
113.4	417.45
109.8	408.48
115.2	426.42
118.8	447.12
115.2	456.78
115.2	471.27
117.9	496.11
113.4	506.46
110.7	521.64
110.7	537.51
114.3	554.76
126.9	594.78
111.6	608.58
111.6	627.9
108.9	668.61
123.3	699.66
137.7	738.99
140.4	768.66
149.4	799.71
140.4	832.83
147.6	873.54
167.4	903.21
184.5	934.95
171	982.56
241.2	1020.51
205.2	1039.83
228.6	1062.6
251.1	1082.61
247.5	1123.32
255.6	1148.85
259.2	1187.49
270	1215.78
287.1	1249.59
292.5	1269.6
302.4	1302.72
291.6	1339.29
322.2	1371.03
319.5	1408.29
317.7	1459.35
339.3	1493.16
343.8	1528.35
351	1585.62
366.3	1626.33
366.3	1677.39
375.3	1729.83
405.9	1763.64
407.7	1813.32
421.2	1867.83
435.6	1932.69
441.9	1978.92
472.5	2035.5
493.2	2095.53
498.6	2154.18
492.3	2220.42
536.4	2284.59
552.6	2343.93
545.4	2415
579.6	2494.35
584.1	2559.21
631.8	2619.93
638.1	2694.45
637.2	2780.01
683.1	2857.29
702	2937.33
714.6	3031.86
767.7	3119.49
775.8	3221.61
839.7	3323.04
892.8	3418.26
888.3	3532.8
919.8	3619.74
124.2	73.14
124.2	168.36
130.5	234.6
130.5	262.2
130.5	282.21
120.6	317.4
130.5	322.23
126.9	330.51
124.2	352.59
124.2	357.42
121.5	369.15
125.1	374.67
128.7	393.3
129.6	391.23
124.2	418.14
124.2	409.86
131.4	425.73
125.1	444.36
120.6	451.26
130.5	453.33
127.8	459.54
125.1	478.17
126.9	496.11
131.4	498.18
122.4	509.91
129.6	525.09
125.1	532.68
120.6	558.9
120.6	567.87
142.2	584.43
120.6	607.2
120.6	613.41
126	646.53
126.9	676.2
146.7	712.08
151.2	725.88
152.1	764.52
160.2	802.47
156.6	817.65
160.2	851.46
161.1	872.85
171.9	909.42
200.7	941.85
190.8	983.94
261.9	1020.51
217.8	1029.48
247.5	1052.25
257.4	1088.82
253.8	1104.69
252.9	1116.42
267.3	1142.64
271.8	1161.96
269.1	1203.36
285.3	1224.75
282.6	1266.84
311.4	1294.44
320.4	1306.17
307.8	1335.84
319.5	1390.35
305.1	1421.4
331.2	1450.38
353.7	1500.75
355.5	1531.8
341.1	1569.75
368.1	1616.67
376.2	1647.03
387.9	1684.98
407.7	1744.32
408.6	1785.03
423	1842.3
439.2	1860.24
455.4	1911.3
453.6	1969.95
484.2	2031.36
483.3	2071.38
525.6	2133.48
517.5	2188.68
541.8	2243.88
535.5	2314.95
553.5	2377.74
568.8	2445.36
600.3	2513.67
609.3	2566.11
621	2648.91
645.3	2726.88
665.1	2793.81
704.7	2880.75
703.8	2951.82
729	3036.69
736.2	3125.01
784.8	3234.72
821.7	3345.12
923.4	3458.28
966.6	3585.93
1029.6	3757.05
137.7	109.02
134.1	212.52
135.9	267.03
136.8	299.46
132.3	310.5
135.9	330.51
139.5	347.07
133.2	360.18
133.2	362.25
132.3	373.29
138.6	402.96
135.9	387.78
139.5	411.24
137.7	414
135	419.52
134.1	429.87
132.3	429.87
139.5	440.91
133.2	436.77
138.6	454.71
141.3	462.3
135.9	469.2
139.5	480.93
136.8	489.9
134.1	492.66
133.2	508.53
134.1	514.05
143.1	530.61
142.2	543.03
132.3	536.82
137.7	563.04
143.1	565.8
132.3	569.94
144.9	587.19
140.4	607.89
139.5	612.03
139.5	641.01
133.2	649.98
137.7	666.54
150.3	692.76
160.2	711.39
156.6	725.19
147.6	754.86
158.4	765.9
177.3	791.43
170.1	811.44
170.1	839.04
179.1	865.26
198	893.55
182.7	925.98
213.3	943.92
181.8	974.28
216.9	1008.78
266.4	1013.61
231.3	1034.31
255.6	1051.56
261.9	1068.12
270	1087.44
271.8	1113.66
267.3	1132.98
284.4	1151.61
278.1	1181.97
287.1	1190.94
299.7	1232.34
310.5	1247.52
322.2	1278.57
327.6	1304.1
323.1	1324.11
342.9	1354.47
335.7	1395.18
316.8	1424.85
358.2	1460.73
364.5	1501.44
366.3	1528.35
352.8	1567.68
361.8	1596.66
395.1	1645.65
386.1	1680.15
419.4	1701.54
428.4	1759.5
427.5	1780.2
439.2	1834.02
434.7	1883.01
466.2	1929.24
456.3	1973.4
493.2	2020.32
500.4	2076.9
531	2143.83
534.6	2182.47
529.2	2229.39
575.1	2293.56
540.9	2359.8
607.5	2431.56
604.8	2487.45
603	2563.35
657.9	2611.65
667.8	2690.31
686.7	2760
708.3	2849.7
724.5	2923.53
754.2	3006.33
769.5	3080.16
803.7	3174.69
803.7	3258.87
843.3	3389.28
948.6	3478.29
987.3	3599.04
152.1	80.73
153.9	128.34
154.8	236.67
147.6	291.87
147.6	329.13
151.2	353.97
152.1	357.42
146.7	378.81
151.2	378.12
146.7	402.96
146.7	394.68
151.2	416.76
153	409.17
148.5	433.32
148.5	434.7
153.9	441.6
148.5	442.98
152.1	453.33
151.2	465.06
155.7	456.78
153.9	469.2
150.3	467.82
149.4	483.69
149.4	493.35
149.4	486.45
145.8	505.77
149.4	502.32
149.4	527.85
155.7	516.12
146.7	538.2
146.7	537.51
148.5	563.04
147.6	558.21
146.7	575.46
149.4	575.46
162	580.98
165.6	581.67
153	598.23
149.4	605.82
154.8	613.41
150.3	642.39
146.7	651.36
146.7	667.92
149.4	676.89
162.9	703.11
173.7	714.84
176.4	718.29
171.9	737.61
158.4	742.44
171	770.73
170.1	779.01
180.9	792.81
188.1	816.27
189.9	845.94
189.9	859.74
214.2	892.86
198.9	908.04
202.5	925.98
221.4	934.26
192.6	969.45
233.1	998.43
285.3	1018.44
284.4	1023.96
241.2	1038.45
268.2	1058.46
270.9	1064.67
285.3	1083.3
279.9	1101.93
281.7	1128.84
293.4	1150.92
289.8	1166.1
295.2	1184.73
306	1215.78
306.9	1225.44
312.3	1239.93
328.5	1270.98
334.8	1292.37
331.2	1326.87
335.7	1332.39
358.2	1366.2
357.3	1400.01
335.7	1441.41
368.1	1460.73
364.5	1490.4
391.5	1520.07
395.1	1542.84
382.5	1602.18
401.4	1633.23
414	1664.97
409.5	1691.19
425.7	1741.56
441	1769.85
441	1820.91
457.2	1861.62
476.1	1916.82
485.1	1940.28
483.3	1991.34
510.3	2043.78
536.4	2087.94
537.3	2160.39
531.9	2216.28
539.1	2269.41
594	2324.61
578.7	2385.33
597.6	2443.29
625.5	2512.29
632.7	2577.15
647.1	2643.39
682.2	2695.83
702	2755.86
728.1	2844.87
702.9	2908.35
765	2998.74
781.2	3078.78
820.8	3158.82
807.3	3254.04
893.7	3369.96
971.1	3490.02
949.5	3625.95
157.5	87.63
201.6	171.12
165.6	292.56
156.6	338.79
156.6	361.56
156.6	385.71
164.7	392.61
156.6	389.16
156.6	414.69
160.2	408.48
161.1	425.73
162.9	422.28
167.4	447.81
157.5	438.84
165.6	454.02
163.8	465.06
162.9	478.17
167.4	471.27
160.2	478.86
156.6	491.28
164.7	483.69
162	496.11
165.6	511.98
163.8	504.39
163.8	509.22
167.4	516.12
164.7	522.33
165.6	525.09
162.9	545.1
166.5	531.99
157.5	547.86
165.6	551.31
160.2	560.28
165.6	571.32
158.4	568.56
171.9	595.47
171	580.98
172.8	588.57
162	604.44
162	598.23
160.2	622.38
164.7	616.86
167.4	636.87
161.1	634.8
158.4	658.95
156.6	667.23
166.5	674.13
157.5	679.65
178.2	701.73
189.9	723.12
189	716.22
191.7	734.85
185.4	738.3
171	755.55
189.9	761.07
182.7	783.15
203.4	788.67
193.5	812.82
200.7	818.34
188.1	830.76
194.4	847.32
197.1	860.43
225.9	899.07
216.9	886.65
214.2	925.98
239.4	946.68
223.2	953.58
204.3	975.66
225.9	980.49
247.5	1001.19
295.2	1019.13
259.2	1037.76
279.9	1046.04
285.3	1059.84
289.8	1089.51
299.7	1086.75
294.3	1101.24
298.8	1115.04
299.7	1135.74
304.2	1152.99
309.6	1172.31
306	1196.46
322.2	1206.81
312.3	1228.89
321.3	1251.66
344.7	1268.22
342	1295.13
353.7	1303.41
336.6	1337.22
371.7	1353.09
349.2	1393.11
364.5	1408.29
347.4	1442.79
375.3	1460.04
393.3	1501.44
398.7	1513.17
401.4	1549.74
395.1	1598.73
417.6	1627.71
428.4	1663.59
424.8	1691.88
429.3	1729.14
455.4	1756.05
459.9	1806.42
457.2	1828.5
458.1	1876.8
482.4	1933.38
480.6	1962.36
515.7	2005.14
518.4	2067.24
535.5	2114.85
551.7	2156.94
564.3	2204.55
578.7	2253.54
594.9	2299.77
571.5	2355.66
634.5	2423.28
625.5	2488.14
650.7	2540.58
670.5	2598.54
660.6	2665.47
680.4	2726.88
730.8	2807.61
733.5	2875.92
752.4	2978.73
801	3059.46
768.6	3124.32
809.1	3211.95
877.5	3325.8
927	3434.82
171	68.31
170.1	107.64
176.4	265.65
171.9	331.89
179.1	361.56
170.1	391.92
171	416.76
171	411.93
176.4	429.87
170.1	425.04
171	441.6
172.8	439.53
176.4	467.13
176.4	456.78
171.9	478.86
174.6	478.17
170.1	467.82
170.1	490.59
170.1	494.73
173.7	484.38
176.4	511.98
169.2	503.01
178.2	524.4
168.3	518.88
172.8	518.19
171.9	539.58
177.3	536.13
171.9	531.99
168.3	558.21
172.8	557.52
174.6	559.59
171.9	563.73
172.8	566.49
179.1	569.25
183.6	589.95
182.7	589.95
190.8	582.36
183.6	588.57
174.6	609.96
170.1	605.13
177.3	616.17
177.3	612.72
176.4	625.83
179.1	639.63
175.5	638.94
177.3	644.46
178.2	669.3
176.4	669.99
169.2	680.34
176.4	677.58
187.2	692.76
184.5	696.9
192.6	721.74
198.9	712.08
197.1	725.19
198	737.61
189	754.17
187.2	743.13
195.3	763.14
201.6	766.59
196.2	772.8
206.1	787.98
208.8	795.57
213.3	817.65
199.8	830.76
213.3	840.42
210.6	838.35
204.3	859.05
210.6	876.3
234	892.17
219.6	910.8
227.7	928.74
250.2	944.61
248.4	941.85
236.7	952.2
234	981.87
263.7	1011.54
307.8	1017.06
305.1	1026.72
268.2	1035.69
298.8	1055.7
292.5	1062.6
288.9	1070.19
310.5	1088.13
303.3	1098.48
304.2	1114.35
302.4	1132.98
303.3	1134.36
312.3	1141.26
323.1	1184.73
313.2	1175.07
327.6	1208.19
325.8	1233.03
341.1	1243.38
326.7	1259.94
353.7	1269.6
352.8	1286.85
357.3	1324.11
358.2	1333.77
375.3	1348.26
369.9	1395.18
382.5	1408.29
350.1	1438.65
387.9	1475.22
385.2	1476.6
418.5	1518
410.4	1544.91
387	1569.06
405	1601.49
422.1	1635.3
439.2	1657.38
443.7	1691.88
442.8	1727.07
461.7	1748.46
459.9	1782.96
456.3	1814.01
489.6	1860.24
492.3	1910.61
506.7	1946.49
510.3	1994.79
538.2	2038.95
539.1	2076.21
569.7	2147.28
567	2191.44
570.6	2228.01
595.8	2288.04
618.3	2350.14
615.6	2395.68
612.9	2443.29
654.3	2508.84
654.3	2574.39
690.3	2616.48
702.9	2693.07
728.1	2766.21
747	2844.87
760.5	2921.46
785.7	3011.85
823.5	3092.58
824.4	3196.77
866.7	3302.34
940.5	3433.44
185.4	77.28
188.1	117.99
185.4	302.91
181.8	370.53
184.5	389.85
189	408.48
183.6	429.18
190.8	441.6
182.7	448.5
189	455.4
189	470.58
191.7	469.2
185.4	469.2
185.4	494.73
188.1	487.83
190.8	503.7
189	512.67
184.5	511.29
190.8	530.61
185.4	519.57
189	521.64
187.2	541.65
185.4	541.65
190.8	542.34
190.8	556.83
188.1	552.69
181.8	556.83
182.7	550.62
187.2	564.42
184.5	567.18
189	568.56
200.7	589.26
198.9	592.02
202.5	589.26
191.7	597.54
181.8	602.37
184.5	599.61
187.2	623.76
182.7	620.31
182.7	616.86
188.1	637.56
182.7	642.39
188.1	632.73
182.7	654.81
183.6	648.6
190.8	658.26
188.1	667.92
184.5	672.06
180.9	686.55
181.8	685.17
198.9	696.9
202.5	692.07
192.6	692.07
207	714.15
204.3	711.39
207	709.32
213.3	731.4
206.1	725.19
198	742.44
198.9	752.79
215.1	760.38
210.6	759
209.7	781.77
205.2	777.63
222.3	802.47
225.9	789.36
226.8	815.58
216.9	810.75
206.1	829.38
219.6	838.35
227.7	839.04
225.9	857.67
224.1	858.36
218.7	869.4
243.9	894.93
242.1	897
232.2	908.04
239.4	923.22
261	932.19
258.3	944.61
244.8	962.55
239.4	970.14
249.3	983.94
271.8	998.43
316.8	1020.51
322.2	1017.75
279	1036.38
300.6	1059.15
311.4	1046.04
310.5	1074.33
318.6	1083.99
315.9	1084.68
315	1107.45
312.3	1112.97
317.7	1124.01
325.8	1141.95
326.7	1166.79
335.7	1184.04
326.7	1190.94
343.8	1213.71
346.5	1228.2
352.8	1239.24
343.8	1259.25
361.8	1281.33
371.7	1296.51
380.7	1311
362.7	1322.04
395.1	1363.44
394.2	1377.24
379.8	1390.35
362.7	1420.02
366.3	1437.27
407.7	1466.25
397.8	1479.36
427.5	1515.24
414.9	1533.87
405.9	1567.68
418.5	1597.35
433.8	1629.78
449.1	1658.76
436.5	1679.46
447.3	1716.03
476.1	1756.05
473.4	1780.2
472.5	1814.01
478.8	1851.96
515.7	1895.43
513	1925.79
513	1982.37
532.8	2014.11
545.4	2062.41
559.8	2115.54
564.3	2161.08
599.4	2210.07
604.8	2252.85
615.6	2292.87
634.5	2341.86
612.9	2417.07
656.1	2471.58
660.6	2519.88
693	2610.27
672.3	2650.29
725.4	2717.22
729	2796.57
750.6	2857.98
769.5	2937.33
783	3034.62
856.8	3120.87
832.5	3209.19
902.7	3318.21
939.6	3461.04
201.6	84.18
194.4	140.76
196.2	345
195.3	402.96
193.5	435.39
201.6	441.6
194.4	462.99
192.6	453.33
193.5	480.93
197.1	474.72
192.6	492.66
199.8	496.8
200.7	511.98
199.8	510.6
198.9	524.4
192.6	529.23
195.3	523.71
196.2	533.37
194.4	539.58
200.7	557.52
198	556.83
194.4	554.76
194.4	559.59
199.8	573.39
201.6	563.73
203.4	574.77
215.1	584.43
214.2	589.95
208.8	583.74
197.1	605.13
192.6	608.58
203.4	605.13
198	611.34
195.3	614.79
194.4	624.45
202.5	613.41
201.6	638.25
203.4	629.97
202.5	630.66
199.8	645.15
200.7	645.15
201.6	645.84
198	651.36
201.6	669.3
194.4	665.85
198.9	669.3
194.4	685.86
201.6	689.31
195.3	678.27
206.1	698.28
212.4	703.11
204.3	698.28
219.6	709.32
216.9	718.29
217.8	716.91
226.8	734.85
222.3	731.4
225.9	738.99
214.2	749.34
205.2	745.2
216.9	764.52
222.3	765.9
222.3	767.97
227.7	785.91
217.8	774.87
233.1	795.57
239.4	796.95
231.3	790.74
238.5	803.85
232.2	808.68
223.2	835.59
227.7	824.55
233.1	849.39
239.4	839.73
237.6	863.19
230.4	857.67
236.7	874.23
255.6	888.72
257.4	893.55
248.4	899.76
248.4	904.59
243.9	917.01
251.1	923.91
270	940.47
267.3	941.85
255.6	959.79
242.1	973.59
261	990.84
278.1	1003.26
282.6	1009.47
328.5	1023.96
332.1	1023.96
297	1033.62
313.2	1049.49
317.7	1045.35
316.8	1065.36
333.9	1081.23
325.8	1077.78
325.8	1092.27
329.4	1117.11
333.9	1125.39
326.7	1128.15
339.3	1155.06
343.8	1157.13
344.7	1180.59
346.5	1197.15
354.6	1219.23
353.7	1228.89
367.2	1242.69
358.2	1264.08
375.3	1283.4
383.4	1284.78
385.2	1312.38
376.2	1331.01
378	1344.12
405	1364.82
395.1	1385.52
398.7	1406.91
377.1	1437.27
403.2	1448.31
408.6	1485.57
430.2	1504.89
429.3	1525.59
438.3	1555.26
441.9	1578.72
427.5	1595.97
447.3	1624.95
460.8	1653.93
460.8	1692.57
463.5	1726.38
486	1755.36
481.5	1789.86
500.4	1840.92
508.5	1863
516.6	1907.16
526.5	1924.41
526.5	1985.13
558.9	2026.53
558	2057.58
581.4	2094.84
591.3	2134.86
593.1	2185.23
593.1	2242.5
626.4	2302.53
638.1	2354.28
632.7	2406.72
676.8	2456.4
678.6	2519.19
684.9	2590.26
685.8	2648.22
734.4	2722.05
739.8	2791.74
776.7	2875.23
768.6	2949.75
797.4	3040.83
813.6	3129.84
852.3	3233.34
923.4	3326.49
1010.7	3561.78
208.8	86.94
238.5	153.18
206.1	399.51
207	424.35
206.1	460.92
207.9	470.58
206.1	496.11
212.4	487.14
208.8	508.53
207	513.36
208.8	526.47
209.7	529.92
209.7	535.44
205.2	536.82
208.8	547.86
204.3	549.24
209.7	560.97
205.2	572.01
210.6	572.01
206.1	573.39
217.8	589.95
216.9	585.81
218.7	592.71
212.4	602.37
210.6	607.89
208.8	597.54
214.2	621
212.4	623.76
209.7	618.24
207	630.66
209.7	639.63
209.7	636.18
209.7	629.28
207	644.46
213.3	645.84
205.2	643.77
204.3	667.92
213.3	671.37
204.3	675.51
215.1	666.54
215.1	687.24
214.2	677.58
206.1	685.86
218.7	695.52
225.9	692.07
222.3	701.73
238.5	708.63
230.4	722.43
232.2	719.67
239.4	726.57
230.4	731.4
232.2	726.57
217.8	745.89
216.9	754.17
226.8	752.1
231.3	762.45
233.1	759.69
235.8	763.83
231.3	781.08
235.8	783.84
235.8	781.08
247.5	791.43
242.1	788.67
243.9	791.43
251.1	815.58
244.8	818.34
232.2	824.55
239.4	820.41
232.2	821.79
249.3	845.94
245.7	842.49
250.2	864.57
244.8	863.19
247.5	876.99
248.4	872.16
265.5	890.79
275.4	896.31
259.2	910.8
254.7	907.35
258.3	931.5
256.5	928.05
279	946.68
281.7	947.37
267.3	963.24
265.5	952.2
252.9	971.52
269.1	991.53
264.6	986.01
297.9	1007.4
342	1016.37
342.9	1020.51
300.6	1028.79
302.4	1028.1
325.8	1059.15
335.7	1064.67
326.7	1067.43
345.6	1082.61
339.3	1104.69
339.3	1113.66
344.7	1118.49
339.3	1128.84
349.2	1141.95
349.2	1164.72
351	1166.79
356.4	1187.49
348.3	1190.25
362.7	1207.5
367.2	1228.89
381.6	1246.83
369	1264.08
391.5	1271.67
386.1	1297.89
386.1	1325.49
384.3	1342.05
410.4	1348.26
411.3	1379.31
407.7	1388.97
393.3	1425.54
393.3	1442.1
422.1	1460.04
422.1	1485.57
455.4	1521.45
443.7	1535.94
421.2	1560.78
433.8	1593.9
459.9	1624.26
464.4	1642.89
467.1	1683.6
489.6	1715.34
481.5	1740.18
503.1	1769.16
510.3	1798.83
510.3	1836.78
525.6	1865.76
528.3	1902.33
543.6	1946.49
528.3	1976.85
573.3	2028.6
565.2	2076.21
576.9	2101.74
595.8	2158.32
615.6	2207.31
594.9	2271.48
621	2321.16
620.1	2361.18
674.1	2423.97
679.5	2488.83
682.2	2562.66
729.9	2617.86
741.6	2678.58
738	2746.89
795.6	2829
760.5	2909.73
812.7	2984.25
862.2	3076.02
856.8	3197.46
905.4	3310.62
216.9	83.49
220.5	89.01
260.1	168.36
221.4	434.01
222.3	461.61
224.1	475.41
219.6	494.04
221.4	500.25
225	516.12
227.7	545.1
222.3	543.72
225	556.14
220.5	558.21
224.1	574.08
218.7	564.42
218.7	578.91
233.1	594.78
231.3	580.29
216.9	600.3
222.3	611.34
224.1	598.23
222.3	621
217.8	627.21
225	617.55
221.4	628.59
226.8	627.9
224.1	627.9
216.9	630.66
219.6	652.74
221.4	650.67
224.1	650.67
221.4	668.61
220.5	665.16
219.6	665.85
223.2	685.17
222.3	689.31
222.3	687.93
224.1	688.62
239.4	697.59
239.4	700.35
238.5	701.04
241.2	708.63
247.5	708.63
245.7	707.94
251.1	731.4
248.4	730.02
251.1	738.99
241.2	730.02
235.8	741.06
234	741.06
232.2	755.55
248.4	766.59
241.2	761.07
240.3	770.73
249.3	779.7
240.3	781.08
243	783.84
262.8	794.19
259.2	801.09
260.1	801.09
255.6	815.58
257.4	813.51
254.7	810.75
251.1	834.21
243	823.17
263.7	841.8
257.4	849.39
252.9	841.8
263.7	863.88
261	863.88
258.3	880.44
253.8	873.54
255.6	870.78
283.5	897.69
283.5	896.31
274.5	914.94
272.7	901.14
271.8	923.22
275.4	926.67
298.8	941.85
296.1	937.02
285.3	962.55
281.7	949.44
270.9	978.42
284.4	990.84
279.9	985.32
308.7	997.74
305.1	999.81
352.8	1019.82
318.6	1035.69
317.7	1041.9
338.4	1044.66
342.9	1061.91
338.4	1065.36
353.7	1088.13
353.7	1100.55
353.7	1101.24
357.3	1109.52
359.1	1137.12
369.9	1148.85
367.2	1140.57
370.8	1169.55
366.3	1183.35
361.8	1194.39
378.9	1215.09
377.1	1223.37
388.8	1246.83
383.4	1265.46
401.4	1277.88
405.9	1296.51
413.1	1314.45
396.9	1328.25
397.8	1337.22
424.8	1352.4
408.6	1381.38
420.3	1408.98
402.3	1423.47
423	1451.76
432.9	1470.39
441.9	1486.95
457.2	1521.45
453.6	1533.18
438.3	1559.4
447.3	1600.8
471.6	1631.16
470.7	1635.99
471.6	1683.6
503.1	1711.89
498.6	1742.25
514.8	1777.44
511.2	1826.43
511.2	1843.68
523.8	1884.39
543.6	1916.82
554.4	1945.11
559.8	1992.03
580.5	2034.81
582.3	2076.21
564.3	2116.23
616.5	2167.29
601.2	2219.73
639.9	2243.88
630.9	2313.57
632.7	2366.7
656.1	2417.76
691.2	2483.31
711	2535.06
723.6	2598.54
728.1	2671.68
744.3	2751.72
809.1	2829
812.7	2922.84
830.7	3027.03
889.2	3118.8
934.2	3236.79
932.4	3386.52
231.3	69
233.1	120.06
239.4	402.27
231.3	455.4
230.4	499.56
231.3	509.91
232.2	524.4
235.8	545.1
238.5	556.83
231.3	549.93
232.2	576.15
234	566.49
246.6	585.12
236.7	603.75
232.2	600.3
231.3	618.24
236.7	625.14
235.8	612.03
230.4	641.01
236.7	641.01
236.7	641.7
231.3	654.12
229.5	649.29
230.4	649.98
237.6	663.78
237.6	664.47
232.2	674.82
230.4	691.38
233.1	684.48
238.5	681.03
245.7	695.52
251.1	695.52
250.2	700.35
261.9	712.77
254.7	712.77
258.3	717.6
259.2	726.57
260.1	734.85
253.8	725.88
241.2	739.68
251.1	752.1
244.8	751.41
253.8	768.66
257.4	767.97
257.4	763.83
254.7	778.32
253.8	783.84
259.2	772.11
271.8	788.67
268.2	801.09
271.8	799.71
265.5	815.58
274.5	805.92
259.2	822.48
262.8	829.38
258.3	832.14
271.8	846.63
269.1	836.28
272.7	845.94
264.6	857.67
272.7	852.15
270.9	868.02
275.4	871.47
264.6	870.09
295.2	893.55
291.6	894.93
279	908.73
278.1	908.04
277.2	925.98
276.3	921.84
310.5	943.92
304.2	945.3
297	960.48
288.9	955.65
278.1	974.97
277.2	966.69
288.9	990.84
292.5	983.25
317.7	1009.47
313.2	999.81
369.9	1014.3
329.4	1037.76
350.1	1056.39
354.6	1050.18
352.8	1059.84
365.4	1078.47
368.1	1092.27
365.4	1095.72
360.9	1121.25
360.9	1137.81
372.6	1139.88
376.2	1161.27
377.1	1184.73
379.8	1202.67
376.2	1195.77
384.3	1213.02
387.9	1222.68
401.4	1244.07
393.3	1263.39
415.8	1268.22
430.2	1304.79
411.3	1322.04
417.6	1338.6
441.9	1357.92
420.3	1390.35
432.9	1403.46
414.9	1415.19
441	1449.69
444.6	1466.25
465.3	1506.27
476.1	1522.14
474.3	1540.08
474.3	1584.93
457.2	1598.73
481.5	1622.19
495.9	1653.93
500.4	1690.5
493.2	1727.76
522.9	1761.57
523.8	1786.41
524.7	1822.29
551.7	1871.28
558	1893.36
552.6	1930.62
561.6	1983.06
595.8	2029.29
595.8	2061.72
600.3	2109.33
620.1	2160.39
644.4	2200.41
618.3	2262.51
639	2320.47
668.7	2381.88
698.4	2430.87
703.8	2498.49
697.5	2559.9
751.5	2620.62
759.6	2680.65
785.7	2762.07
813.6	2835.9
819	2946.99
830.7	3027.72
849.6	3131.91
943.2	3242.31
242.1	74.52
245.7	93.84
265.5	148.35
243	420.21
245.7	483.69
243.9	501.63
241.2	543.72
248.4	560.28
247.5	576.84
259.2	592.71
245.7	610.65
245.7	600.3
240.3	616.86
249.3	618.24
240.3	643.08
242.1	639.63
243.9	654.12
241.2	646.53
243	647.91
243.9	672.75
243	661.02
240.3	673.44
243	688.62
240.3	689.31
253.8	692.76
258.3	705.18
258.3	694.83
270.9	720.36
271.8	714.15
270	732.09
275.4	724.5
260.1	749.34
[truncated: 782 more rows]
