# Supplementary material for: A quantitative model for the rate-limiting process of UGA alternative assignments to stop and selenocysteine codons
Source: PLoS Comput Biol. 2017 Feb 8;13(2):e1005367. doi: 10.1371/journal.pcbi.1005367 (PMC5323020; doi:10.1371/journal.pcbi.1005367)
Supplement: S3 File — (ZIP) [file pcbi.1005367.s013.zip › SEPHS2_100.csv]

GFP	mCherry
10.8	69.69
9	85.56
9	128.34
4.5	245.64
7.2	383.64
4.5	558.9
38.7	710.01
37.8	825.93
58.5	942.54
117.9	1097.79
174.6	1230.96
197.1	1371.72
255.6	1515.93
237.6	1650.48
317.7	1814.7
312.3	1944.42
397.8	2085.87
443.7	2237.67
508.5	2395.68
523.8	2534.37
594	2678.58
573.3	2840.04
686.7	2979.42
730.8	3117.42
808.2	3268.53
902.7	3415.5
956.7	3580.41
991.8	3726
1081.8	3881.94
1242.9	4115.16
18.9	81.42
20.7	77.28
22.5	92.46
23.4	119.37
13.5	154.56
18.9	234.6
23.4	310.5
23.4	389.85
21.6	482.31
18.9	569.94
33.3	645.84
47.7	739.68
55.8	815.58
67.5	950.13
96.3	1057.08
178.2	1189.56
209.7	1330.32
245.7	1455.9
260.1	1578.03
304.2	1704.3
337.5	1844.37
389.7	1973.4
414.9	2105.19
478.8	2254.92
516.6	2393.61
551.7	2522.64
591.3	2657.19
666.9	2808.99
705.6	2953.89
787.5	3091.89
853.2	3236.1
842.4	3363.06
959.4	3512.1
960.3	3649.41
1046.7	3806.04
1143	4030.29
30.6	77.97
26.1	80.04
27	86.94
29.7	91.08
32.4	114.54
28.8	140.76
28.8	154.56
33.3	185.61
27.9	231.15
32.4	292.56
30.6	344.31
35.1	396.75
25.2	461.61
27	511.98
39.6	589.26
47.7	639.63
61.2	703.8
60.3	781.08
76.5	874.23
104.4	981.18
155.7	1095.03
198	1237.86
225	1323.42
230.4	1451.07
282.6	1556.64
316.8	1674.63
344.7	1801.59
362.7	1916.82
405	2056.2
437.4	2184.54
519.3	2314.26
555.3	2450.19
602.1	2611.65
646.2	2731.02
666	2888.34
787.5	3024.96
795.6	3133.29
853.2	3287.85
956.7	3418.26
1024.2	3554.19
1052.1	3723.93
1156.5	3892.29
40.5	84.18
39.6	85.56
45.9	80.04
45.9	86.94
45	94.53
44.1	88.32
47.7	111.09
38.7	138.69
41.4	154.56
43.2	175.95
40.5	215.97
39.6	257.37
45	282.9
38.7	346.38
38.7	378.81
40.5	427.8
41.4	471.27
36.9	514.05
36.9	565.11
69.3	613.41
70.2	684.48
64.8	733.47
80.1	794.19
96.3	892.86
130.5	1014.3
170.1	1124.7
214.2	1229.58
234.9	1313.76
263.7	1408.29
264.6	1494.54
304.2	1600.11
325.8	1704.3
352.8	1831.95
406.8	1965.12
453.6	2046.54
453.6	2191.44
515.7	2292.87
534.6	2428.11
627.3	2575.08
637.2	2702.04
675.9	2826.24
738	2939.4
823.5	3072.57
886.5	3234.72
835.2	3352.02
937.8	3478.98
985.5	3636.99
1073.7	3787.41
57.6	84.87
53.1	81.42
58.5	85.56
56.7	86.94
49.5	96.6
58.5	86.94
50.4	106.95
51.3	134.55
55.8	144.21
58.5	178.02
48.6	200.1
52.2	222.18
52.2	255.3
48.6	276.69
51.3	317.4
50.4	358.11
51.3	400.89
54.9	447.12
59.4	503.7
55.8	529.92
59.4	574.08
73.8	616.86
61.2	665.16
73.8	716.91
92.7	798.33
105.3	854.91
103.5	941.85
154.8	1066.74
180.9	1133.67
224.1	1235.1
245.7	1316.52
270	1385.52
286.2	1457.97
308.7	1549.05
307.8	1631.85
370.8	1749.84
373.5	1835.4
418.5	1949.25
467.1	2049.3
457.2	2169.36
523.8	2289.42
558	2394.99
603	2510.22
631.8	2633.04
700.2	2775.87
711	2883.51
786.6	3000.81
852.3	3133.29
896.4	3256.11
928.8	3399.63
1008.9	3527.28
1178.1	3661.14
1133.1	3819.15
60.3	69
67.5	85.56
65.7	89.7
60.3	108.33
61.2	110.4
69.3	128.34
66.6	155.25
67.5	178.71
69.3	199.41
66.6	231.84
70.2	244.95
65.7	263.58
71.1	313.95
63.9	345.69
63	377.43
66.6	393.3
63.9	443.67
61.2	474.72
65.7	530.61
63.9	565.8
90.9	614.79
74.7	664.47
103.5	694.83
105.3	776.94
107.1	836.28
121.5	937.02
162	1031.55
190.8	1093.65
209.7	1184.04
243	1262.01
262.8	1305.48
280.8	1389.66
291.6	1470.39
312.3	1530.42
332.1	1615.29
351.9	1705.68
378	1800.9
405.9	1913.37
433.8	2006.52
475.2	2103.12
511.2	2215.59
565.2	2339.79
593.1	2463.99
630.9	2581.98
673.2	2688.24
709.2	2784.84
756.9	2931.12
808.2	3058.08
885.6	3193.32
915.3	3329.25
974.7	3483.81
1021.5	3618.36
1124.1	3783.96
83.7	69.69
78.3	102.81
78.3	124.2
81.9	129.72
81.9	148.35
82.8	169.05
72.9	193.2
78.3	209.07
81	249.09
73.8	272.55
75.6	279.45
81	303.6
78.3	339.48
80.1	369.15
82.8	382.26
75.6	427.8
81	447.81
83.7	503.01
74.7	532.68
75.6	576.84
106.2	613.41
88.2	670.68
111.6	707.25
119.7	758.31
114.3	812.82
131.4	877.68
129.6	950.13
168.3	1028.79
192.6	1102.62
217.8	1159.2
250.2	1219.92
268.2	1293.75
286.2	1342.05
289.8	1413.12
301.5	1491.78
333.9	1547.67
346.5	1609.08
369.9	1708.44
384.3	1802.97
440.1	1883.01
448.2	1996.86
468.9	2075.52
483.3	2181.09
540.9	2300.46
580.5	2401.89
605.7	2486.76
658.8	2610.96
672.3	2721.36
708.3	2829
795.6	2960.79
859.5	3080.85
899.1	3190.56
927	3318.21
1051.2	3456.9
1054.8	3612.15
1218.6	3828.81
85.5	95.91
88.2	117.99
94.5	147.66
95.4	176.64
87.3	193.2
93.6	203.55
88.2	251.16
88.2	269.79
92.7	289.8
92.7	311.19
90.9	318.78
90.9	336.72
91.8	362.25
93.6	390.54
87.3	426.42
86.4	438.84
94.5	470.58
91.8	514.74
92.7	560.28
103.5	591.33
104.4	622.38
100.8	665.16
126.9	712.08
120.6	758.31
128.7	808.68
138.6	874.23
133.2	952.89
191.7	1019.82
217.8	1081.92
221.4	1143.33
251.1	1204.74
253.8	1230.96
279	1300.65
283.5	1325.49
310.5	1395.18
297.9	1438.65
315.9	1508.34
342.9	1564.92
347.4	1625.64
376.2	1716.03
402.3	1802.28
450	1886.46
464.4	1978.23
496.8	2047.23
504.9	2135.55
533.7	2221.11
584.1	2314.26
594	2413.62
621	2527.47
667.8	2620.62
715.5	2741.37
781.2	2858.67
806.4	2964.93
873	3078.78
906.3	3191.25
940.5	3329.94
1067.4	3465.18
1123.2	3586.62
98.1	70.38
106.2	113.85
98.1	151.8
104.4	194.58
99	235.29
98.1	245.64
104.4	262.89
101.7	282.21
99	299.46
101.7	321.54
105.3	351.21
102.6	353.97
98.1	380.88
97.2	393.99
105.3	418.14
104.4	437.46
104.4	451.95
103.5	474.72
104.4	517.5
104.4	523.71
100.8	579.6
113.4	588.57
110.7	627.9
117.9	674.13
142.2	695.52
123.3	740.37
132.3	785.91
135.9	836.28
160.2	902.52
167.4	937.02
190.8	1017.06
197.1	1051.56
226.8	1093.65
241.2	1164.72
258.3	1204.74
266.4	1233.72
297	1292.37
303.3	1348.95
315.9	1391.04
309.6	1452.45
331.2	1493.85
355.5	1550.43
363.6	1611.15
350.1	1682.91
388.8	1762.26
421.2	1848.51
439.2	1912.68
471.6	1998.24
493.2	2076.21
505.8	2141.07
563.4	2237.67
604.8	2334.96
611.1	2421.21
657.9	2517.12
680.4	2624.76
729	2730.33
795.6	2844.18
804.6	2955.27
841.5	3052.56
923.4	3201.6
939.6	3307.17
1078.2	3457.59
1147.5	3600.42
115.2	72.45
110.7	135.24
108.9	179.4
115.2	215.28
110.7	251.16
113.4	259.44
111.6	279.45
109.8	311.88
113.4	317.4
113.4	333.27
117.9	347.07
113.4	362.25
118.8	389.85
112.5	376.05
118.8	401.58
109.8	423.66
112.5	445.74
118.8	434.01
117	453.33
108.9	469.2
119.7	518.19
112.5	538.2
108.9	543.72
122.4	592.02
139.5	603.06
125.1	636.18
127.8	673.44
154.8	712.77
136.8	727.95
146.7	765.9
150.3	805.23
152.1	836.97
164.7	876.3
176.4	908.04
169.2	966.69
209.7	1017.75
214.2	1067.43
234.9	1094.34
248.4	1144.02
255.6	1173
279	1228.89
280.8	1265.46
311.4	1314.45
320.4	1342.05
333	1411.05
321.3	1435.89
339.3	1498.68
361.8	1550.43
382.5	1611.15
403.2	1676.7
430.2	1749.15
431.1	1817.46
470.7	1888.53
489.6	1981.68
516.6	2038.95
526.5	2114.16
549.9	2207.31
581.4	2305.98
601.2	2378.43
642.6	2474.34
702.9	2557.83
713.7	2653.05
767.7	2774.49
786.6	2876.61
808.2	2989.08
897.3	3100.17
896.4	3214.02
968.4	3316.83
1084.5	3467.94
1176.3	3636.99
130.5	90.39
131.4	164.91
130.5	238.05
127.8	261.51
120.6	282.21
126	313.95
123.3	324.99
128.7	323.61
128.7	340.17
130.5	357.42
126.9	368.46
126.9	385.02
121.5	408.48
123.3	396.06
124.2	410.55
124.2	412.62
126.9	431.25
124.2	462.3
131.4	455.4
123.3	476.79
125.1	492.66
130.5	521.64
128.7	535.44
128.7	556.83
128.7	577.53
142.2	583.05
154.8	609.96
139.5	623.07
143.1	653.43
148.5	684.48
166.5	710.7
149.4	746.58
166.5	759.69
162	794.19
160.2	836.28
177.3	863.19
185.4	896.31
170.1	958.41
198	985.32
227.7	1017.75
222.3	1066.05
241.2	1106.76
253.8	1128.84
270	1163.34
276.3	1205.43
299.7	1244.07
298.8	1281.33
323.1	1320.66
324.9	1357.23
345.6	1413.12
332.1	1452.45
357.3	1495.23
372.6	1552.5
387.9	1600.11
402.3	1661.52
414	1718.79
417.6	1772.61
450.9	1852.65
449.1	1905.09
488.7	1963.74
529.2	2030.67
529.2	2116.23
561.6	2205.24
597.6	2274.24
620.1	2362.56
659.7	2451.57
657.9	2537.13
706.5	2624.76
727.2	2712.39
794.7	2804.16
819.9	2920.08
883.8	3015.99
934.2	3131.22
963.9	3275.43
1008.9	3385.14
1152.9	3551.43
141.3	99.36
135.9	191.82
141.3	249.09
133.2	258.75
140.4	312.57
143.1	318.09
141.3	323.61
135.9	351.21
135.9	358.8
143.1	365.01
135.9	374.67
136.8	385.71
141.3	396.06
142.2	407.1
139.5	414.69
133.2	428.49
137.7	441.6
133.2	430.56
134.1	456.09
135	463.68
132.3	483
136.8	498.87
135	489.9
138.6	511.29
138.6	518.19
135.9	523.71
137.7	549.24
135.9	567.18
153	592.71
154.8	594.09
162.9	612.72
148.5	621.69
155.7	641.01
154.8	656.88
158.4	693.45
171.9	700.35
162.9	714.15
165.6	741.06
176.4	752.1
175.5	774.87
169.2	823.17
172.8	843.18
180.9	868.71
198	918.39
195.3	924.6
206.1	982.56
226.8	1007.4
237.6	1046.04
273.6	1077.09
270	1121.94
271.8	1137.12
286.2	1174.38
299.7	1193.7
310.5	1239.24
307.8	1276.5
333.9	1295.13
329.4	1339.29
326.7	1377.93
355.5	1421.4
368.1	1456.59
361.8	1495.92
388.8	1549.74
405	1600.11
419.4	1653.24
423	1705.68
429.3	1767.09
444.6	1832.64
503.1	1883.7
495	1964.43
507.6	2015.49
534.6	2067.93
548.1	2155.56
583.2	2221.8
609.3	2292.18
631.8	2383.26
667.8	2468.82
674.1	2539.89
716.4	2631.66
739.8	2726.19
805.5	2808.3
837.9	2898.69
891.9	3018.75
945	3137.43
982.8	3269.22
1020.6	3407.22
1125	3610.77
145.8	115.23
153	213.9
153.9	267.03
146.7	311.19
151.2	315.33
151.2	339.48
152.1	357.42
145.8	365.7
155.7	372.6
150.3	384.33
153	403.65
147.6	399.51
147.6	416.76
145.8	424.35
153	422.97
155.7	442.29
155.7	431.25
151.2	464.37
152.1	450.57
155.7	476.1
146.7	480.24
145.8	503.7
150.3	494.04
153.9	493.35
147.6	512.67
151.2	533.37
155.7	528.54
147.6	558.21
144.9	553.38
153	571.32
166.5	584.43
161.1	583.74
177.3	618.24
178.2	604.44
163.8	634.8
162.9	647.22
165.6	669.3
157.5	658.26
176.4	681.03
189.9	698.97
177.3	728.64
176.4	741.75
188.1	752.79
189	774.18
185.4	798.33
181.8	816.27
188.1	830.07
192.6	881.13
207.9	897.69
204.3	912.18
197.1	942.54
225.9	992.22
239.4	1002.57
244.8	1050.87
278.1	1083.99
272.7	1104
279	1119.18
288.9	1163.34
289.8	1173.69
321.3	1213.02
321.3	1241.31
330.3	1253.04
345.6	1287.54
346.5	1324.8
340.2	1362.06
369	1400.7
349.2	1444.86
372.6	1473.84
396.9	1520.07
397.8	1584.24
415.8	1618.05
420.3	1658.76
443.7	1709.82
440.1	1761.57
465.3	1820.91
513	1888.53
512.1	1959.6
521.1	2010.66
542.7	2063.1
552.6	2154.87
593.1	2233.53
614.7	2283.9
638.1	2360.49
645.3	2428.8
697.5	2503.32
717.3	2578.53
757.8	2681.34
778.5	2755.17
842.4	2844.87
855.9	2952.51
899.1	3063.6
955.8	3170.55
1012.5	3308.55
1091.7	3427.23
167.4	85.56
165.6	113.16
165.6	226.32
161.1	278.76
159.3	317.4
165.6	348.45
162	353.97
161.1	390.54
162	387.09
167.4	398.82
161.1	402.27
159.3	410.55
167.4	420.21
162.9	442.98
166.5	440.22
158.4	438.84
167.4	453.33
160.2	455.4
158.4	474.72
164.7	468.51
163.8	483
160.2	485.76
167.4	493.35
161.1	489.9
161.1	512.67
156.6	521.64
162.9	523.71
167.4	524.4
161.1	550.62
157.5	544.41
162	573.39
158.4	565.8
171.9	582.36
174.6	583.74
171	596.16
182.7	618.24
186.3	611.34
179.1	634.8
170.1	629.28
177.3	647.22
172.8	663.78
169.2	674.13
189	694.14
202.5	694.83
194.4	708.63
193.5	706.56
189	726.57
191.7	750.72
192.6	769.35
197.1	787.29
198	793.5
193.5	821.79
198.9	838.35
205.2	852.15
208.8	865.95
224.1	891.48
219.6	912.87
222.3	938.4
211.5	951.51
237.6	990.15
247.5	1001.88
256.5	1021.89
257.4	1068.81
298.8	1077.09
282.6	1107.45
296.1	1122.63
310.5	1156.44
308.7	1170.93
318.6	1199.91
334.8	1238.55
338.4	1248.21
353.7	1300.65
355.5	1310.31
360.9	1349.64
358.2	1359.99
379.8	1397.94
366.3	1444.17
389.7	1466.25
411.3	1530.42
414	1560.78
431.1	1597.35
414	1644.27
408.6	1696.02
471.6	1740.87
457.2	1784.34
491.4	1836.09
488.7	1905.78
524.7	1965.12
534.6	2013.42
557.1	2067.93
576.9	2138.31
591.3	2199.72
621	2267.34
660.6	2337.72
662.4	2404.65
689.4	2495.04
744.3	2557.14
758.7	2660.64
780.3	2729.64
802.8	2836.59
875.7	2950.44
898.2	3037.38
971.1	3170.55
1005.3	3280.95
1093.5	3428.61
170.1	86.25
171.9	113.85
171	215.97
168.3	309.12
177.3	342.93
179.1	362.25
173.7	373.29
179.1	392.61
179.1	391.92
179.1	414
175.5	416.07
172.8	437.46
176.4	447.12
179.1	429.18
173.7	453.33
171.9	460.92
169.2	461.61
172.8	471.96
170.1	478.86
168.3	474.03
175.5	500.25
169.2	492.66
171.9	498.87
175.5	515.43
169.2	506.46
179.1	508.53
171	525.78
171	535.44
174.6	543.72
172.8	552.69
172.8	554.76
170.1	562.35
169.2	567.87
170.1	578.22
183.6	589.95
186.3	583.74
189	590.64
202.5	616.17
199.8	601.68
201.6	605.13
183.6	620.31
189.9	630.66
188.1	640.32
189.9	647.22
187.2	657.57
190.8	659.64
195.3	682.41
193.5	677.58
200.7	676.89
204.3	702.42
204.3	707.25
192.6	725.88
201.6	730.71
197.1	746.58
210.6	755.55
210.6	765.9
207	783.84
213.3	785.22
210.6	796.26
208.8	812.13
212.4	836.28
221.4	863.19
227.7	875.61
239.4	887.34
235.8	888.03
235.8	904.59
237.6	937.71
231.3	970.14
249.3	992.91
257.4	1006.02
271.8	1028.79
273.6	1039.14
272.7	1061.22
306	1087.44
306.9	1126.77
308.7	1144.71
316.8	1169.55
323.1	1181.28
333	1196.46
337.5	1226.13
336.6	1235.79
346.5	1270.98
364.5	1300.65
361.8	1321.35
375.3	1341.36
366.3	1364.82
389.7	1402.77
374.4	1442.1
405.9	1480.74
423.9	1511.79
420.3	1552.5
435.6	1602.18
422.1	1638.75
466.2	1676.01
450.9	1734.66
474.3	1795.38
480.6	1822.29
531	1875.42
505.8	1919.58
543.6	1967.88
582.3	2027.22
579.6	2105.19
583.2	2162.46
614.7	2214.9
646.2	2288.73
668.7	2357.04
660.6	2431.56
704.7	2490.9
737.1	2586.81
777.6	2653.05
803.7	2757.24
810.9	2826.93
864.9	2933.88
906.3	3040.14
958.5	3156.75
1017	3292.68
1121.4	3427.23
189	77.97
189.9	108.33
207.9	220.11
182.7	322.23
188.1	357.42
183.6	386.4
189.9	393.99
185.4	427.8
186.3	413.31
184.5	441.6
180.9	445.74
189	462.99
181.8	454.71
183.6	485.07
189.9	480.24
187.2	482.31
189	485.76
188.1	501.63
187.2	498.87
189	520.95
180.9	507.15
180.9	508.53
187.2	511.98
191.7	534.75
181.8	525.78
188.1	529.23
187.2	557.52
185.4	559.59
180.9	548.55
188.1	566.49
180.9	572.01
180.9	569.94
198	592.71
192.6	583.05
199.8	590.64
209.7	613.41
207	613.41
211.5	614.1
214.2	615.48
198.9	637.56
194.4	622.38
199.8	623.07
201.6	638.25
201.6	652.05
196.2	665.85
195.3	661.71
203.4	669.99
205.2	685.17
207	687.24
211.5	687.93
219.6	712.77
221.4	701.04
212.4	714.15
214.2	716.22
209.7	715.53
214.2	742.44
223.2	766.59
222.3	763.83
225.9	752.1
227.7	781.77
225	778.32
225.9	791.43
219.6	816.96
223.2	817.65
225.9	832.83
228.6	865.26
238.5	883.89
235.8	883.2
249.3	897.69
244.8	917.01
250.2	925.98
245.7	932.19
234.9	941.85
244.8	967.38
252.9	991.53
270	1012.92
281.7	1026.72
279	1043.97
277.2	1056.39
321.3	1079.16
304.2	1101.24
315	1119.87
316.8	1142.64
329.4	1154.37
329.4	1184.73
337.5	1188.87
348.3	1220.61
351	1243.38
368.1	1253.04
380.7	1292.37
381.6	1305.48
376.2	1326.18
376.2	1366.89
400.5	1395.87
396.9	1424.16
385.2	1445.55
416.7	1476.6
441.9	1525.59
435.6	1553.19
441	1575.96
450	1611.84
470.7	1669.11
477	1704.3
495	1749.15
488.7	1778.13
510.3	1836.78
551.7	1883.7
517.5	1940.28
560.7	1987.89
591.3	2050.68
591.3	2102.43
594.9	2159.01
646.2	2241.12
658.8	2308.74
683.1	2368.77
708.3	2460.54
709.2	2523.33
765.9	2624.07
788.4	2717.91
855.9	2815.2
882	2908.35
883.8	2980.11
958.5	3113.28
965.7	3206.43
1025.1	3336.15
1147.5	3492.78
194.4	74.52
201.6	142.83
225.9	240.81
197.1	345.69
199.8	376.05
192.6	408.48
195.3	427.8
198	436.77
195.3	431.94
193.5	465.75
200.7	481.62
197.1	474.72
198	479.55
195.3	496.8
192.6	497.49
193.5	514.74
195.3	517.5
196.2	520.95
198	529.92
193.5	537.51
200.7	533.37
192.6	536.82
201.6	544.41
195.3	545.79
199.8	557.52
193.5	568.56
199.8	569.94
192.6	574.08
205.2	583.05
207.9	585.12
214.2	582.36
213.3	599.61
222.3	602.37
220.5	611.34
227.7	616.86
209.7	632.04
211.5	635.49
206.1	637.56
209.7	634.11
206.1	649.29
210.6	654.12
214.2	649.29
210.6	670.68
210.6	664.47
212.4	657.57
217.8	686.55
220.5	678.27
224.1	681.72
233.1	706.56
228.6	704.49
233.1	710.7
227.7	718.29
218.7	717.6
223.2	714.15
225.9	740.37
225	735.54
233.1	759
236.7	760.38
238.5	767.97
232.2	783.84
233.1	783.15
237.6	790.05
230.4	804.54
232.2	812.82
235.8	815.58
230.4	841.8
237.6	841.8
250.2	865.26
244.8	863.19
244.8	865.95
255.6	895.62
257.4	886.65
254.7	921.15
262.8	928.74
258.3	932.19
251.1	950.13
254.7	972.21
270	991.53
282.6	1014.99
294.3	1029.48
297.9	1047.42
290.7	1064.67
325.8	1085.37
331.2	1082.61
314.1	1110.21
333.9	1120.56
326.7	1135.05
337.5	1151.61
342	1180.59
350.1	1201.98
367.2	1210.95
364.5	1243.38
372.6	1262.7
365.4	1272.36
384.3	1292.37
385.2	1307.55
387.9	1334.46
387.9	1372.41
417.6	1380.69
417.6	1400.7
405.9	1446.24
431.1	1474.53
424.8	1493.16
455.4	1536.63
453.6	1584.93
466.2	1593.9
469.8	1661.52
444.6	1684.98
468.9	1726.38
484.2	1769.85
505.8	1820.91
548.1	1863.69
534.6	1914.75
575.1	1972.02
568.8	2023.08
596.7	2081.04
615.6	2119.68
609.3	2178.33
652.5	2246.64
692.1	2324.61
694.8	2369.46
721.8	2456.4
720.9	2523.33
771.3	2615.79
801	2704.8
851.4	2777.25
866.7	2864.19
891	2989.77
981.9	3082.23
1028.7	3194.7
1065.6	3325.8
1170	3474.15
208.8	92.46
207	129.03
235.8	246.33
204.3	371.22
205.2	399.51
210.6	425.04
206.1	440.91
211.5	450.57
215.1	468.51
210.6	480.24
212.4	489.9
205.2	504.39
209.7	503.01
206.1	521.64
207	506.46
210.6	535.44
211.5	528.54
208.8	538.89
209.7	558.9
213.3	548.55
207.9	558.9
205.2	549.93
206.1	563.04
208.8	577.53
214.2	578.91
220.5	587.88
227.7	582.36
218.7	583.05
224.1	589.26
236.7	609.27
234	612.03
233.1	617.55
217.8	634.11
218.7	636.18
225.9	630.66
218.7	636.18
217.8	639.63
217.8	638.94
227.7	642.39
221.4	667.23
225.9	667.92
221.4	673.44
217.8	674.82
230.4	690.69
234.9	683.1
231.3	685.17
248.4	705.87
245.7	702.42
245.7	707.25
234	716.91
232.2	714.84
235.8	720.36
230.4	738.3
237.6	735.54
230.4	750.72
241.2	760.38
243.9	757.62
245.7	752.79
243	778.32
246.6	782.46
244.8	788.67
247.5	790.74
243.9	790.74
251.1	818.34
250.2	821.79
244.8	825.24
249.3	845.94
244.8	833.52
258.3	853.53
257.4	856.98
252.9	881.13
257.4	865.95
270.9	887.34
272.7	921.15
269.1	916.32
270	931.5
275.4	936.33
253.8	943.92
269.1	961.86
273.6	961.17
281.7	986.7
292.5	1004.64
300.6	1020.51
306	1030.86
308.7	1048.11
306	1066.05
345.6	1081.92
338.4	1090.89
325.8	1103.31
340.2	1113.66
337.5	1134.36
352.8	1168.86
351.9	1174.38
356.4	1175.07
364.5	1192.32
382.5	1217.85
372.6	1232.34
388.8	1246.83
375.3	1282.02
405.9	1314.45
397.8	1335.15
414.9	1348.95
396.9	1375.17
424.8	1393.11
423.9	1428.3
419.4	1453.83
432.9	1492.47
435.6	1506.27
458.1	1536.63
461.7	1580.79
470.7	1598.04
460.8	1641.51
497.7	1680.15
502.2	1719.48
526.5	1742.94
512.1	1794.69
538.2	1845.75
568.8	1874.73
545.4	1938.9
582.3	1988.58
619.2	2029.98
608.4	2100.36
621	2154.18
640.8	2208
675.9	2284.59
711	2332.89
716.4	2421.9
734.4	2465.37
748.8	2548.86
784.8	2650.29
832.5	2732.4
881.1	2814.51
909.9	2905.59
941.4	3011.16
1042.2	3140.88
1116.9	3260.94
1127.7	3447.24
225.9	71.76
223.2	135.93
287.1	227.01
223.2	354.66
216.9	422.97
225	429.87
216.9	458.16
227.7	467.82
222.3	504.39
219.6	496.8
224.1	516.81
226.8	507.84
226.8	537.51
216.9	530.61
222.3	556.14
225	543.72
223.2	552.69
217.8	578.91
221.4	575.46
221.4	577.53
224.1	578.22
238.5	599.61
234	598.92
228.6	594.09
248.4	607.2
242.1	603.06
248.4	615.48
233.1	624.45
229.5	636.87
232.2	623.07
233.1	643.77
231.3	639.63
234	641.7
236.7	654.12
238.5	667.23
232.2	668.61
231.3	671.37
239.4	667.23
248.4	687.24
243.9	684.48
244.8	690.69
260.1	710.7
252.9	696.9
257.4	698.97
242.1	728.64
241.2	715.53
245.7	729.33
250.2	726.57
244.8	738.99
247.5	743.82
247.5	742.44
259.2	759
255.6	767.28
253.8	758.31
259.2	782.46
263.7	772.8
261	785.91
261	802.47
259.2	790.05
257.4	794.88
261.9	813.51
256.5	825.93
260.1	828
259.2	843.18
253.8	828.69
270.9	848.7
264.6	852.15
272.7	881.13
270	875.61
270.9	873.54
286.2	897.69
276.3	885.27
279	908.73
276.3	912.18
276.3	940.47
277.2	926.67
266.4	956.34
279	978.42
285.3	970.14
297.9	981.87
300.6	1008.78
309.6	999.81
315.9	1020.51
316.8	1021.89
322.2	1038.45
314.1	1063.98
357.3	1081.23
358.2	1086.75
336.6	1109.52
354.6	1112.97
348.3	1148.16
350.1	1137.12
369	1162.65
365.4	1173.69
375.3	1200.6
385.2	1210.26
386.1	1230.96
403.2	1257.18
387	1275.81
414	1291.68
417.6	1313.76
416.7	1322.04
423.9	1351.71
416.7	1362.06
437.4	1400.01
433.8	1420.02
425.7	1449
445.5	1487.64
444.6	1493.85
479.7	1535.94
477.9	1556.64
486	1593.21
473.4	1644.27
511.2	1664.28
475.2	1687.05
538.2	1751.22
518.4	1778.82
533.7	1822.29
573.3	1865.07
551.7	1907.16
584.1	1952.7
588.6	2013.42
633.6	2045.85
634.5	2107.26
624.6	2159.7
663.3	2223.87
688.5	2303.22
711	2352.21
731.7	2407.41
752.4	2490.21
759.6	2551.62
794.7	2648.91
843.3	2739.99
898.2	2812.44
922.5	2931.81
956.7	3033.24
1007.1	3149.16
1160.1	3264.39
1195.2	3436.2
239.4	95.91
231.3	131.79
295.2	247.71
236.7	372.6
228.6	429.18
228.6	484.38
229.5	494.73
235.8	503.01
239.4	519.57
228.6	540.27
235.8	532.68
235.8	555.45
230.4	555.45
236.7	549.93
228.6	573.39
228.6	564.42
234.9	571.32
243	583.74
241.2	584.43
256.5	612.03
253.8	600.3
262.8	612.03
244.8	637.56
249.3	621.69
248.4	619.62
245.7	653.43
250.2	640.32
243.9	656.19
249.3	666.54
242.1	667.23
246.6	664.47
243	661.71
255.6	683.79
253.8	694.14
260.1	682.41
275.4	702.42
269.1	695.52
273.6	704.49
258.3	732.09
254.7	729.33
254.7	725.19
260.1	742.44
254.7	741.75
253.8	733.47
254.7	747.96
264.6	758.31
270	763.14
264.6	752.79
274.5	776.25
265.5	785.91
267.3	772.11
272.7	805.92
274.5	807.3
270.9	799.02
266.4	811.44
271.8	814.89
266.4	819.03
272.7	836.97
270.9	839.73
264.6	829.38
284.4	846.63
279	864.57
279	876.99
280.8	869.4
280.8	877.68
298.8	887.34
297	900.45
297	908.73
293.4	907.35
299.7	932.19
290.7	928.05
290.7	931.5
283.5	948.06
294.3	979.11
296.1	962.55
306.9	998.43
309.6	979.8
321.3	1008.78
314.1	1006.71
331.2	1033.62
333	1044.66
333.9	1048.11
325.8	1056.39
360.9	1083.99
360.9	1091.58
351.9	1103.31
371.7	1130.91
366.3	1131.6
362.7	1135.05
373.5	1154.37
383.4	1181.97
387.9	1197.15
385.2	1189.56
405	1210.26
397.8	1244.07
418.5	1256.49
403.2	1266.15
424.8	1297.89
430.2	1313.76
427.5	1325.49
432.9	1349.64
423	1375.86
450.9	1407.6
446.4	1417.26
438.3	1454.52
460.8	1478.67
464.4	1509.03
491.4	1544.91
482.4	1564.23
499.5	1592.52
484.2	1644.27
521.1	1669.8
520.2	1704.3
545.4	1757.43
539.1	1780.2
549	1827.12
580.5	1854.72
564.3	1921.65
594	1965.12
603.9	2017.56
635.4	2077.59
657	2121.06
638.1	2181.09
692.1	2236.98
702.9	2294.94
729	2348.07
721.8	2433.63
756.9	2488.14
802.8	2594.4
837.9	2659.95
855	2762.76
924.3	2855.91
957.6	2961.48
1019.7	3076.02
1018.8	3207.81
1183.5	3380.31
243.9	100.05
250.2	107.64
279	185.61
241.2	363.63
243	460.92
249.3	467.82
248.4	511.98
247.5	506.46
241.2	540.27
240.3	547.86
249.3	548.55
250.2	563.04
245.7	566.49
259.2	591.33
256.5	581.67
273.6	617.55
260.1	629.97
259.2	624.45
255.6	620.31
259.2	651.36
258.3	654.12
261	655.5
252.9	665.85
263.7	670.68
255.6	665.85
265.5	692.07
264.6	693.45
275.4	685.86
282.6	708.63
287.1	710.01
268.2	716.91
274.5	719.67
264.6	716.91
264.6	745.2
268.2	735.54
274.5	743.82
268.2	743.82
278.1	767.28
285.3	754.17
285.3	763.14
276.3	776.94
279	781.08
276.3	780.39
283.5	806.61
279	796.26
282.6	791.43
279.9	811.44
282.6	827.31
285.3	813.51
286.2	838.35
285.3	835.59
294.3	846.63
288.9	863.88
294.3	856.98
296.1	874.23
292.5	879.06
299.7	881.13
308.7	892.17
303.3	885.27
306.9	910.8
308.7	917.7
311.4	936.33
308.7	933.57
305.1	927.36
294.3	948.06
291.6	948.75
308.7	972.9
313.2	983.25
312.3	990.15
324.9	1015.68
327.6	1012.92
346.5	1035.69
338.4	1028.1
341.1	1038.45
338.4	1051.56
344.7	1070.19
375.3	1092.96
380.7	1082.61
363.6	1100.55
378.9	1126.08
376.2	1123.32
382.5	1146.09
395.1	1157.82
389.7	1170.93
407.7	1193.01
417.6	1224.75
408.6	1232.34
414.9	1243.38
425.7	1255.11
419.4	1275.81
434.7	1294.44
442.8	1306.17
435.6	1325.49
441.9	1376.55
465.3	1389.66
460.8	1413.81
461.7	1420.71
474.3	1469.01
471.6	1479.36
472.5	1501.44
500.4	1533.18
495.9	1549.74
511.2	1587.69
501.3	1644.27
534.6	1680.15
500.4	1684.29
522.9	1724.31
529.2	1769.85
553.5	1814.7
594	1870.59
572.4	1898.88
585.9	1945.11
623.7	1995.48
655.2	2036.88
646.2	2092.08
656.1	2147.28
676.8	2202.48
705.6	2253.54
742.5	2312.19
735.3	2375.67
776.7	2452.95
777.6	2526.78
819	2606.13
846	2700.66
897.3	2794.5
938.7	2929.05
976.5	3034.62
1052.1	3169.17
1170	3332.7
257.4	84.87
260.1	123.51
297.9	193.2
257.4	427.8
252.9	482.31
261	510.6
254.7	528.54
261	549.93
261.9	572.7
274.5	591.33
270.9	580.98
279	614.79
268.2	625.14
272.7	637.56
269.1	646.53
269.1	639.63
268.2	674.13
265.5	658.26
271.8	657.57
276.3	688.62
282.6	686.55
289.8	705.87
296.1	709.32
279	726.57
280.8	729.33
286.2	714.84
280.8	743.82
287.1	747.27
282.6	749.34
289.8	765.9
288.9	753.48
293.4	756.24
296.1	787.29
295.2	774.87
291.6	786.6
295.2	806.61
290.7	794.19
297	802.47
296.1	824.55
297.9	820.41
299.7	819.03
291.6	840.42
289.8	843.18
295.2	828
305.1	849.39
306.9	860.43
303.3	880.44
308.7	871.47
309.6	882.51
315.9	902.52
315.9	890.79
313.2	905.28
312.3	908.04
323.1	915.63
321.3	932.88
313.2	928.05
309.6	952.2
305.1	954.27
321.3	973.59
321.3	964.62
332.1	994.98
328.5	993.6
346.5	1005.33
344.7	1006.71
355.5	1028.1
350.1	1025.34
359.1	1037.07
359.1	1057.77
353.7	1057.08
388.8	1084.68
383.4	1096.41
376.2	1093.65
389.7	1120.56
386.1	1146.78
406.8	1167.48
398.7	1177.83
396.9	1177.83
414	1199.91
426.6	1224.06
423.9	1239.93
441.9	1259.25
423	1271.67
447.3	1302.03
446.4	1311
445.5	1322.73
455.4	1377.24
471.6	1384.14
477.9	1408.29
475.2	1418.64
480.6	1467.63
491.4	1477.29
510.3	1522.83
510.3	1535.25
510.3	1577.34
526.5	1590.45
509.4	1638.75
546.3	1681.53
544.5	1716.72
568.8	1751.91
561.6	1784.34
569.7	1809.87
602.1	1856.1
578.7	1897.5
597.6	1936.83
629.1	1998.24
668.7	2041.71
652.5	2087.25
671.4	2148.66
695.7	2209.38
720.9	2289.42
765	2341.17
764.1	2421.9
782.1	2499.18
846.9	2566.11
830.7	2644.77
858.6	2708.94
930.6	2816.58
952.2	2914.56
1008.9	3024.96
1098	3128.46
1149.3	3289.23
273.6	69.69
274.5	123.51
311.4	188.37
267.3	426.42
271.8	502.32
268.2	529.23
268.2	547.17
266.4	567.87
276.3	597.54
291.6	603.06
278.1	624.45
277.2	651.36
287.1	641.7
285.3	664.47
278.1	668.61
295.2	679.65
296.1	690.69
304.2	707.94
289.8	725.88
296.1	723.12
291.6	743.13
290.7	741.06
299.7	738.3
306	754.17
306.9	754.86
300.6	777.63
303.3	772.11
302.4	794.19
303.3	803.16
303.3	790.05
301.5	810.75
306	816.27
304.2	839.04
305.1	828
309.6	831.45
315	854.91
316.8	850.08
323.1	883.89
318.6	881.82
315	879.75
335.7	903.21
334.8	897
334.8	915.63
328.5	908.04
334.8	923.91
329.4	925.98
323.1	946.68
321.3	945.3
312.3	955.65
324.9	972.9
326.7	965.31
337.5	982.56
339.3	979.8
350.1	1016.37
362.7	1022.58
365.4	1025.34
364.5	1046.73
364.5	1058.46
364.5	1064.67
402.3	1076.4
395.1	1095.72
390.6	1110.21
405	1128.15
405	1132.98
408.6	1168.86
419.4	1181.97
414.9	1180.59
427.5	1204.05
434.7	1212.33
452.7	1262.01
434.7	1265.46
465.3	1293.75
467.1	1315.83
462.6	1338.6
478.8	1344.12
460.8	1374.48
481.5	1398.63
482.4	1431.75
474.3	1442.1
499.5	1480.05
524.7	1522.83
526.5	1542.15
519.3	1582.86
531.9	1624.26
526.5	1638.75
558.9	1664.97
560.7	1711.2
576.9	1752.6
564.3	1779.51
578.7	1822.98
618.3	1859.55
611.1	1911.99
[truncated: 749 more rows]
