# Supplementary material for: A quantitative model for the rate-limiting process of UGA alternative assignments to stop and selenocysteine codons
Source: PLoS Comput Biol. 2017 Feb 8;13(2):e1005367. doi: 10.1371/journal.pcbi.1005367 (PMC5323020; doi:10.1371/journal.pcbi.1005367)
Supplement: S3 File — (ZIP) [file pcbi.1005367.s013.zip › SEPHS2_250.csv]

GFP	mCherry
4.5	85.56
11.7	89.7
10.8	139.38
12.6	215.97
9	331.89
2.7	411.24
1.8	518.19
12.6	685.86
53.1	808.68
62.1	948.75
94.5	1085.37
194.4	1209.57
193.5	1331.01
275.4	1488.33
305.1	1633.23
351.9	1770.54
437.4	1905.09
457.2	2038.26
468	2161.08
540.9	2282.52
631.8	2437.77
613.8	2567.49
735.3	2695.83
804.6	2840.04
826.2	2975.28
913.5	3116.04
962.1	3254.04
1014.3	3406.53
1125.9	3559.02
1254.6	3690.12
1321.2	3812.94
1336.5	4128.96
18	80.73
27.9	94.53
27.9	86.94
23.4	134.55
22.5	152.49
22.5	202.17
19.8	260.82
17.1	306.36
20.7	364.32
16.2	425.04
22.5	477.48
28.8	552.69
16.2	618.93
37.8	703.11
47.7	796.26
84.6	897.69
121.5	1023.27
192.6	1138.5
222.3	1243.38
269.1	1379.31
286.2	1497.99
316.8	1606.32
359.1	1730.52
440.1	1884.39
480.6	1991.34
513	2123.82
568.8	2248.71
640.8	2403.96
714.6	2546.79
727.2	2662.71
756.9	2768.28
873.9	2929.05
923.4	3054.63
1048.5	3194.01
1154.7	3332.7
1132.2	3465.18
1351.8	3607.32
1513.8	3837.09
40.5	75.21
37.8	69
36	88.32
36	94.53
37.8	110.4
42.3	131.1
44.1	171.81
31.5	200.1
36.9	239.43
36.9	278.07
40.5	332.58
39.6	362.25
30.6	422.28
35.1	460.92
35.1	511.29
36	567.87
35.1	623.76
48.6	674.13
75.6	762.45
81	833.52
101.7	927.36
146.7	1008.78
166.5	1104.69
218.7	1207.5
252.9	1300.65
242.1	1413.81
298.8	1521.45
333.9	1621.5
372.6	1725.69
422.1	1851.27
499.5	1976.16
551.7	2103.81
573.3	2229.39
648	2363.94
675.9	2473.65
755.1	2594.4
821.7	2748.27
857.7	2840.04
973.8	2993.22
933.3	3125.7
1130.4	3245.76
1130.4	3385.14
1499.4	3523.14
51.3	80.73
59.4	82.8
48.6	68.31
50.4	91.77
56.7	93.84
50.4	112.47
48.6	137.31
58.5	168.36
54	175.95
48.6	227.7
53.1	264.27
48.6	275.31
54	333.27
52.2	342.93
51.3	374.67
51.3	421.59
56.7	450.57
48.6	496.8
46.8	531.99
64.8	574.77
59.4	638.25
71.1	678.27
61.2	721.74
102.6	806.61
115.2	874.92
159.3	983.94
194.4	1053.63
201.6	1115.73
246.6	1192.32
257.4	1263.39
287.1	1367.58
324	1469.7
326.7	1558.02
376.2	1683.6
438.3	1789.86
431.1	1891.29
505.8	2003.07
558.9	2117.61
608.4	2226.63
632.7	2330.13
675.9	2459.85
736.2	2577.15
790.2	2688.24
850.5	2817.96
874.8	2944.92
1011.6	3060.84
1069.2	3198.15
1172.7	3336.15
1182.6	3470.7
1315.8	3806.73
62.1	71.76
66.6	92.46
72	94.53
65.7	115.23
70.2	146.28
64.8	164.22
62.1	190.44
66.6	223.56
64.8	231.15
66.6	276.69
68.4	298.77
63.9	321.54
69.3	343.62
64.8	380.88
63	419.52
62.1	438.15
72.9	472.65
66.6	510.6
72	547.17
84.6	574.77
63	621
79.2	654.81
85.5	720.36
119.7	752.1
109.8	829.38
134.1	906.66
170.1	986.01
211.5	1066.74
233.1	1136.43
260.1	1189.56
278.1	1258.56
252.9	1335.84
305.1	1435.2
340.2	1500.75
371.7	1600.8
395.1	1713.27
453.6	1818.84
504	1927.86
511.2	2024.46
584.1	2121.75
610.2	2235.6
655.2	2351.52
700.2	2450.88
761.4	2586.12
809.1	2711.7
849.6	2797.26
915.3	2923.53
1010.7	3038.07
1014.3	3170.55
1135.8	3299.58
1287	3445.17
1395.9	3811.56
79.2	73.83
84.6	118.68
83.7	128.34
82.8	155.94
84.6	180.09
78.3	203.55
78.3	244.26
83.7	249.09
77.4	276
82.8	302.91
80.1	329.13
84.6	371.91
89.1	382.26
87.3	418.14
88.2	454.02
85.5	484.38
77.4	531.3
75.6	566.49
85.5	594.78
79.2	639.63
99.9	666.54
102.6	733.47
108	772.11
132.3	826.62
140.4	900.45
193.5	991.53
234.9	1069.5
226.8	1119.87
261.9	1175.76
273.6	1219.92
286.2	1279.26
303.3	1357.23
359.1	1450.38
339.3	1509.72
399.6	1590.45
421.2	1694.64
477.9	1782.96
501.3	1870.59
519.3	1968.57
542.7	2078.97
590.4	2165.22
687.6	2266.65
692.1	2371.53
721.8	2463.3
776.7	2584.74
820.8	2695.14
863.1	2795.88
943.2	2918.7
1015.2	3027.72
1038.6	3145.71
1130.4	3286.47
1230.3	3400.32
1459.8	3579.72
99.9	89.7
93.6	133.86
96.3	174.57
99.9	209.76
104.4	228.39
103.5	237.36
102.6	249.09
102.6	269.79
104.4	293.25
92.7	311.19
99.9	354.66
97.2	365.7
104.4	376.74
100.8	420.21
101.7	434.01
90.9	456.78
92.7	494.73
100.8	531.3
95.4	558.21
91.8	607.2
99	627.21
113.4	676.2
105.3	701.73
143.1	755.55
149.4	808.68
163.8	862.5
159.3	921.84
195.3	975.66
207.9	1026.03
243.9	1090.2
266.4	1143.33
295.2	1185.42
298.8	1221.3
302.4	1275.81
316.8	1347.57
300.6	1406.22
373.5	1488.33
370.8	1558.02
396.9	1631.16
441	1695.33
481.5	1780.89
511.2	1882.32
531	1942.35
542.7	2061.72
571.5	2149.35
639	2241.81
682.2	2346
720.9	2432.94
798.3	2545.41
842.4	2635.11
883.8	2743.44
941.4	2861.43
950.4	2977.35
1014.3	3107.07
1148.4	3221.61
1240.2	3347.19
1329.3	3527.28
112.5	89.01
117	156.63
115.2	193.2
116.1	223.56
109.8	243.57
115.2	259.44
112.5	276
119.7	280.83
108	299.46
110.7	318.78
117.9	332.58
116.1	353.97
118.8	363.63
118.8	380.19
107.1	393.3
118.8	419.52
115.2	440.22
112.5	454.71
109.8	487.83
112.5	507.84
115.2	522.33
112.5	567.18
132.3	579.6
117	623.76
124.2	656.19
106.2	696.9
126.9	738.99
137.7	770.73
151.2	807.99
176.4	861.81
169.2	897
210.6	983.25
223.2	1009.47
256.5	1066.05
252.9	1109.52
289.8	1154.37
301.5	1199.22
312.3	1239.24
328.5	1281.33
331.2	1346.19
323.1	1416.57
384.3	1469.7
393.3	1541.46
405.9	1602.87
441	1685.67
459	1762.95
487.8	1844.37
553.5	1939.59
560.7	1998.24
640.8	2089.32
616.5	2178.33
711.9	2274.93
729.9	2363.94
738	2460.54
808.2	2584.74
834.3	2660.64
881.1	2771.73
959.4	2891.1
1061.1	2993.22
1036.8	3097.41
1177.2	3220.92
1187.1	3368.58
1341	3530.73
126	151.8
129.6	190.44
134.1	229.08
129.6	246.33
130.5	271.86
128.7	265.65
122.4	295.32
120.6	304.29
123.3	328.44
122.4	325.68
133.2	341.55
129.6	362.25
129.6	373.98
120.6	396.75
134.1	393.3
132.3	421.59
129.6	439.53
132.3	455.4
126	478.86
122.4	482.31
124.2	522.33
123.3	543.03
139.5	573.39
121.5	601.68
128.7	633.42
148.5	657.57
121.5	696.9
141.3	719.67
165.6	754.17
162.9	798.33
167.4	835.59
191.7	865.95
180.9	920.46
237.6	978.42
234.9	1011.54
261.9	1056.39
265.5	1100.55
299.7	1146.09
308.7	1176.45
321.3	1220.61
337.5	1263.39
343.8	1299.27
351.9	1348.26
371.7	1423.47
404.1	1474.53
414.9	1526.28
427.5	1609.08
447.3	1652.55
468.9	1753.29
515.7	1819.53
503.1	1890.6
556.2	1963.05
579.6	2065.17
643.5	2125.89
687.6	2216.97
693	2312.88
773.1	2422.59
774.9	2501.25
836.1	2606.82
861.3	2702.73
904.5	2800.71
976.5	2920.08
1061.1	3027.72
1104.3	3150.54
1198.8	3282.33
1366.2	3462.42
147.6	117.3
148.5	204.24
138.6	233.91
144	262.2
142.2	275.31
137.7	296.7
144	313.26
139.5	314.64
146.7	331.89
136.8	354.66
148.5	353.97
141.3	371.91
146.7	367.08
146.7	378.12
135.9	399.51
141.3	409.17
143.1	417.45
138.6	412.62
146.7	429.87
149.4	447.81
143.1	469.89
141.3	466.44
141.3	487.14
136.8	502.32
149.4	525.78
145.8	550.62
138.6	557.52
156.6	579.6
149.4	600.3
145.8	627.9
163.8	648.6
153.9	674.82
151.2	709.32
151.2	741.75
188.1	755.55
176.4	796.26
189.9	834.21
195.3	874.23
201.6	909.42
198.9	957.03
252	976.35
246.6	1003.95
270.9	1051.56
295.2	1081.23
293.4	1121.94
316.8	1163.34
317.7	1168.86
326.7	1217.16
343.8	1244.07
350.1	1277.19
325.8	1331.7
382.5	1393.11
405.9	1444.17
419.4	1482.81
424.8	1538.01
442.8	1601.49
460.8	1667.04
466.2	1729.83
525.6	1789.17
531.9	1851.96
579.6	1926.48
594	2008.59
666	2090.7
651.6	2190.75
693	2260.44
721.8	2344.62
788.4	2413.62
790.2	2512.98
861.3	2592.33
873.9	2693.07
928.8	2797.95
983.7	2904.21
1079.1	3035.31
1118.7	3154.68
1227.6	3271.98
1366.2	3538.32
157.5	144.9
157.5	218.73
155.7	253.23
159.3	283.59
152.1	291.18
153.9	319.47
156.6	333.96
160.2	330.51
154.8	347.76
162.9	350.52
155.7	357.42
155.7	356.73
163.8	373.98
162	389.85
160.2	396.06
151.2	401.58
157.5	392.61
152.1	418.83
151.2	427.11
162	443.67
160.2	439.53
155.7	458.16
161.1	453.33
157.5	465.75
163.8	470.58
152.1	496.11
153	514.05
161.1	509.22
162	534.75
160.2	547.17
152.1	567.18
171	588.57
168.3	573.39
152.1	621
159.3	641.7
174.6	643.77
172.8	661.71
151.2	690.69
179.1	718.98
167.4	750.03
184.5	772.8
186.3	797.64
195.3	823.17
217.8	852.15
220.5	872.85
219.6	905.28
218.7	943.23
268.2	972.21
264.6	1019.82
263.7	1035.69
305.1	1068.81
308.7	1077.09
312.3	1124.01
342.9	1150.23
333.9	1171.62
330.3	1217.85
347.4	1235.1
362.7	1269.6
348.3	1319.97
386.1	1355.85
369	1402.77
423.9	1452.45
427.5	1495.92
434.7	1557.33
456.3	1611.15
473.4	1658.07
486	1706.37
551.7	1791.93
531.9	1836.78
589.5	1920.27
626.4	1976.85
607.5	2052.06
672.3	2120.37
702	2199.72
761.4	2266.65
742.5	2337.03
781.2	2426.04
807.3	2499.87
866.7	2606.13
890.1	2698.59
947.7	2820.72
1013.4	2897.31
1090.8	3026.34
1128.6	3149.85
1244.7	3287.16
178.2	82.11
185.4	169.05
178.2	255.99
171.9	296.7
167.4	307.74
165.6	322.92
166.5	337.41
177.3	355.35
175.5	363.63
171	372.6
175.5	387.78
173.7	384.33
168.3	389.85
169.2	395.37
169.2	398.82
179.1	415.38
170.1	425.04
179.1	440.91
167.4	432.63
171	429.18
178.2	445.74
168.3	462.99
165.6	477.48
173.7	480.24
174.6	466.44
166.5	484.38
169.2	499.56
171.9	510.6
171	518.19
170.1	525.09
168.3	541.65
168.3	552.69
176.4	561.66
189.9	572.01
182.7	580.29
172.8	591.33
166.5	609.27
178.2	629.97
192.6	651.36
181.8	674.82
176.4	689.31
182.7	710.7
194.4	733.47
194.4	735.54
221.4	765.9
207	777.63
224.1	807.3
211.5	824.55
228.6	857.67
227.7	888.72
226.8	906.66
229.5	946.68
284.4	968.76
273.6	993.6
276.3	1005.33
308.7	1053.63
322.2	1067.43
306	1108.14
337.5	1136.43
359.1	1157.13
373.5	1193.7
357.3	1206.12
372.6	1237.86
375.3	1288.92
381.6	1304.1
391.5	1348.26
411.3	1382.76
411.3	1433.82
439.2	1488.33
458.1	1542.15
482.4	1595.28
485.1	1642.89
521.1	1692.57
511.2	1752.6
566.1	1798.83
595.8	1879.56
611.1	1927.17
644.4	1986.51
618.3	2054.13
678.6	2136.93
706.5	2206.62
774	2279.07
761.4	2342.55
797.4	2432.25
822.6	2512.29
899.1	2601.99
907.2	2692.38
955.8	2791.74
1029.6	2911.8
1059.3	3002.88
1207.8	3138.12
1266.3	3282.33
191.7	85.56
267.3	173.88
184.5	270.48
191.7	306.36
193.5	331.2
191.7	353.97
184.5	362.94
184.5	360.18
192.6	388.47
186.3	380.88
190.8	400.89
186.3	399.51
191.7	399.51
189.9	422.28
192.6	427.11
185.4	430.56
185.4	431.25
189	443.67
188.1	451.95
182.7	447.81
189	453.33
184.5	471.27
189.9	465.75
187.2	465.06
193.5	498.18
189.9	494.04
189	482.31
189	515.43
183.6	506.46
189	524.4
189.9	533.37
186.3	527.16
194.4	536.13
188.1	552.69
189	563.04
183.6	567.18
202.5	573.39
195.3	585.12
180.9	603.75
188.1	589.95
189	612.03
183.6	629.28
188.1	631.35
207.9	643.77
202.5	667.23
201.6	677.58
185.4	687.24
202.5	701.04
198.9	722.43
200.7	738.3
231.3	766.59
216	776.25
224.1	794.19
237.6	812.13
231.3	832.14
241.2	854.91
244.8	862.5
248.4	883.2
251.1	906.66
247.5	930.12
246.6	957.03
297	974.28
298.8	992.91
299.7	1021.2
327.6	1057.08
333.9	1066.05
337.5	1083.3
317.7	1102.62
346.5	1143.33
371.7	1164.03
360.9	1181.97
365.4	1212.33
383.4	1226.82
396.9	1257.87
390.6	1300.65
369.9	1341.36
428.4	1371.03
402.3	1408.29
454.5	1448.31
464.4	1486.26
475.2	1533.18
481.5	1570.44
492.3	1624.26
514.8	1677.39
522	1729.14
580.5	1781.58
566.1	1845.75
561.6	1887.84
621	1940.28
638.1	2015.49
705.6	2088.63
674.1	2145.21
739.8	2216.97
753.3	2297.7
836.1	2378.43
836.1	2468.13
853.2	2554.38
936.9	2635.8
970.2	2742.75
1017.9	2824.86
1026	2944.92
1133.1	3038.07
1266.3	3184.35
1278.9	3318.21
199.8	102.12
208.8	211.83
197.1	309.12
202.5	331.89
207	347.07
195.3	365.7
198	382.95
206.1	381.57
198.9	393.3
198.9	393.99
200.7	417.45
201.6	427.11
197.1	428.49
196.2	431.94
207	436.77
197.1	457.47
196.2	449.88
209.7	447.12
208.8	460.23
208.8	476.79
203.4	463.68
207	477.48
202.5	485.07
206.1	492.66
200.7	496.11
202.5	515.43
202.5	508.53
201.6	511.98
204.3	529.23
202.5	518.19
198	523.71
206.1	547.86
201.6	537.51
208.8	545.1
205.2	566.49
201.6	563.73
200.7	558.21
219.6	587.19
223.2	585.12
219.6	583.05
198.9	594.09
207.9	600.3
203.4	609.96
203.4	616.17
207	607.89
200.7	629.97
224.1	645.15
215.1	644.46
212.4	661.71
210.6	669.99
208.8	681.72
216	705.18
210.6	710.7
212.4	717.6
221.4	747.27
242.1	761.76
243.9	762.45
231.3	783.15
239.4	795.57
240.3	823.17
249.3	817.65
252.9	832.14
267.3	843.87
261.9	867.33
259.2	883.89
258.3	911.49
260.1	914.94
259.2	948.75
302.4	980.49
302.4	1000.5
306	1004.64
303.3	1027.41
337.5	1046.73
348.3	1066.74
347.4	1088.82
341.1	1106.76
345.6	1121.25
362.7	1132.29
382.5	1154.37
378	1175.07
384.3	1218.54
400.5	1226.82
405.9	1267.53
406.8	1273.74
397.8	1319.97
429.3	1362.75
443.7	1384.83
445.5	1423.47
472.5	1461.42
468.9	1504.2
491.4	1531.8
524.7	1591.14
511.2	1635.3
525.6	1682.22
531.9	1731.21
598.5	1783.65
585.9	1854.03
643.5	1912.68
632.7	1958.22
654.3	2017.56
723.6	2092.08
716.4	2167.29
744.3	2243.88
770.4	2310.12
853.2	2379.12
836.1	2450.19
901.8	2544.72
959.4	2625.45
963	2730.33
993.6	2816.58
1062.9	2918.7
1147.5	3047.73
1213.2	3167.1
1332	3361.68
211.5	121.44
222.3	283.59
212.4	331.89
224.1	358.8
212.4	375.36
217.8	405.72
211.5	397.44
216.9	427.11
223.2	413.31
221.4	435.39
210.6	445.05
212.4	447.81
221.4	462.3
211.5	455.4
210.6	480.24
210.6	465.06
214.2	465.06
215.1	491.28
223.2	496.8
220.5	494.04
220.5	503.7
219.6	511.98
223.2	503.01
211.5	513.36
215.1	519.57
212.4	523.02
216	532.68
217.8	536.13
213.3	542.34
213.3	536.82
216	563.04
220.5	558.9
211.5	558.21
212.4	558.21
238.5	581.67
239.4	573.39
239.4	585.81
221.4	603.06
210.6	600.3
216	592.71
213.3	625.14
222.3	607.89
221.4	634.8
214.2	630.66
214.2	636.18
229.5	651.36
239.4	646.53
238.5	658.95
225.9	665.85
225.9	675.51
210.6	696.9
216	681.03
232.2	715.53
230.4	716.91
237.6	723.12
230.4	744.51
261.9	762.45
255.6	753.48
269.1	765.9
244.8	783.15
253.8	794.88
250.2	798.33
264.6	821.1
262.8	836.28
265.5	833.52
278.1	853.53
277.2	865.95
280.8	888.72
279.9	891.48
273.6	903.21
279	914.94
279	945.3
327.6	974.97
320.4	980.49
319.5	992.22
321.3	1005.33
321.3	1032.24
356.4	1052.25
369.9	1060.53
372.6	1087.44
353.7	1109.52
364.5	1124.01
385.2	1131.6
395.1	1161.96
393.3	1169.55
416.7	1188.87
414	1230.27
408.6	1248.21
421.2	1262.01
431.1	1300.65
419.4	1326.87
439.2	1349.64
450.9	1397.94
460.8	1425.54
493.2	1463.49
482.4	1506.96
502.2	1535.25
522	1573.2
522.9	1607.01
534.6	1650.48
565.2	1691.88
549	1736.73
613.8	1790.55
592.2	1847.13
594	1895.43
653.4	1944.42
662.4	2005.83
686.7	2078.97
691.2	2143.83
775.8	2212.14
819	2280.45
802.8	2341.17
862.2	2416.38
868.5	2484
910.8	2573.01
942.3	2670.99
1002.6	2784.84
1064.7	2865.57
1089.9	2969.07
1182.6	3099.48
1368	3263.01
227.7	84.18
389.7	171.12
238.5	309.12
235.8	358.11
239.4	391.23
232.2	409.17
226.8	415.38
234	441.6
227.7	427.8
225.9	451.95
235.8	457.47
234	462.99
234.9	471.96
225.9	468.51
239.4	492.66
237.6	491.28
236.7	488.52
232.2	509.91
226.8	503.7
225.9	517.5
232.2	509.91
225.9	519.57
234	534.06
226.8	523.02
231.3	545.1
234	536.82
230.4	541.65
232.2	536.13
226.8	554.07
228.6	569.94
229.5	571.32
252	580.98
247.5	573.39
252.9	581.67
250.2	577.53
238.5	592.02
235.8	607.2
228.6	594.09
231.3	592.71
228.6	621
227.7	618.24
230.4	612.72
232.2	632.73
227.7	641.7
234.9	636.87
241.2	658.26
246.6	650.67
240.3	647.22
252.9	674.13
251.1	667.23
243.9	665.85
252	676.89
237.6	688.62
231.3	681.72
240.3	705.87
247.5	706.56
243.9	712.08
248.4	729.33
254.7	722.43
241.2	735.54
243	743.13
279	756.24
279.9	763.14
279.9	761.07
264.6	770.04
258.3	803.16
266.4	791.43
281.7	814.2
275.4	809.37
280.8	834.21
276.3	841.11
290.7	848.7
285.3	856.98
287.1	863.19
293.4	885.96
295.2	885.27
297	898.38
299.7	912.87
285.3	918.39
295.2	934.95
287.1	965.31
342	977.73
336.6	973.59
342.9	987.39
341.1	1015.68
333.9	1028.79
364.5	1050.87
373.5	1044.66
385.2	1073.64
379.8	1081.23
368.1	1095.72
388.8	1119.18
396	1132.29
411.3	1160.58
416.7	1168.17
421.2	1188.18
406.8	1210.26
424.8	1235.1
432	1237.86
437.4	1290.99
442.8	1295.82
410.4	1342.74
474.3	1371.03
471.6	1383.45
465.3	1428.99
506.7	1469.7
499.5	1493.85
515.7	1539.39
536.4	1575.27
549	1582.17
545.4	1639.44
566.1	1677.39
555.3	1709.13
580.5	1763.64
626.4	1809.18
615.6	1866.45
670.5	1911.99
666.9	1972.02
685.8	2006.52
684.9	2065.17
742.5	2107.26
738	2164.53
772.2	2231.46
809.1	2283.9
845.1	2354.28
858.6	2438.46
882	2507.46
957.6	2593.71
960.3	2679.27
1018.8	2794.5
1090.8	2893.86
1134.9	3003.57
1282.5	3133.29
252	84.87
247.5	106.26
246.6	296.01
246.6	365.7
249.3	398.13
244.8	425.73
243	437.46
253.8	456.09
249.3	457.47
252.9	465.06
247.5	477.48
253.8	499.56
244.8	496.8
251.1	496.8
247.5	516.81
246.6	516.81
243	500.94
243.9	534.75
250.2	525.78
254.7	529.23
242.1	520.26
249.3	536.82
249.3	551.31
254.7	543.72
254.7	536.82
246.6	569.94
248.4	567.18
245.7	566.49
254.7	571.32
260.1	572.7
258.3	587.88
266.4	572.7
242.1	590.64
253.8	592.71
251.1	605.82
252.9	607.2
247.5	616.86
248.4	622.38
247.5	609.96
253.8	618.93
248.4	629.28
249.3	627.21
240.3	634.11
261.9	645.84
262.8	649.29
263.7	645.15
267.3	647.22
257.4	669.3
261.9	662.4
262.8	669.99
250.2	688.62
250.2	690
250.2	694.83
266.4	707.94
267.3	715.53
268.2	710.7
261	728.64
264.6	721.74
267.3	729.33
257.4	750.03
255.6	737.61
297	760.38
297.9	764.52
287.1	763.83
285.3	754.17
273.6	778.32
274.5	770.73
280.8	798.33
279.9	803.85
288	815.58
293.4	821.1
288.9	815.58
297.9	830.76
289.8	832.14
308.7	843.18
305.1	842.49
312.3	863.19
313.2	868.71
314.1	882.51
313.2	893.55
307.8	903.9
314.1	919.08
306	914.25
306.9	938.4
310.5	965.31
355.5	974.97
357.3	974.28
357.3	990.15
356.4	1008.09
357.3	1021.2
352.8	1031.55
376.2	1047.42
399.6	1068.12
401.4	1062.6
391.5	1087.44
388.8	1108.14
396	1116.42
418.5	1134.36
422.1	1157.82
426.6	1161.27
432	1167.48
442.8	1201.29
436.5	1235.1
442.8	1248.9
464.4	1271.67
451.8	1279.95
436.5	1324.8
428.4	1333.08
490.5	1367.58
480.6	1398.63
493.2	1419.33
523.8	1460.04
515.7	1497.99
539.1	1535.94
548.1	1566.99
548.1	1613.22
557.1	1639.44
578.7	1685.67
578.7	1733.28
592.2	1768.47
635.4	1809.18
630.9	1862.31
628.2	1885.77
686.7	1945.8
699.3	2003.07
705.6	2074.83
754.2	2133.48
751.5	2176.26
809.1	2262.51
813.6	2303.91
891	2374.29
882.9	2447.43
954.9	2537.13
959.4	2619.24
984.6	2682.03
1022.4	2802.09
1106.1	2909.04
1148.4	3014.61
1182.6	3125.7
263.7	75.21
285.3	265.65
261.9	383.64
265.5	415.38
256.5	445.74
262.8	461.61
259.2	471.27
268.2	497.49
264.6	484.38
261.9	515.43
263.7	500.25
261.9	507.15
259.2	520.95
268.2	527.16
268.2	536.82
255.6	549.93
255.6	538.2
258.3	567.18
269.1	564.42
263.7	556.14
256.5	561.66
272.7	587.19
270.9	574.08
279.9	582.36
257.4	594.78
261.9	596.16
267.3	589.95
261	618.24
260.1	622.38
257.4	611.34
263.7	625.14
260.1	636.87
260.1	641.01
256.5	641.01
261	633.42
280.8	650.67
284.4	653.43
279	653.43
278.1	667.92
276.3	667.92
284.4	669.99
270.9	663.09
265.5	679.65
267.3	681.72
255.6	697.59
273.6	708.63
284.4	708.63
274.5	708.63
281.7	727.95
280.8	723.81
280.8	723.12
283.5	741.75
274.5	747.96
278.1	734.16
302.4	757.62
303.3	761.07
314.1	761.07
291.6	785.91
294.3	781.77
299.7	773.49
296.1	788.67
297.9	794.19
307.8	809.37
304.2	816.96
304.2	813.51
304.2	834.21
300.6	837.66
317.7	847.32
321.3	850.77
329.4	874.23
319.5	868.02
318.6	879.06
323.1	892.17
324.9	911.49
324	901.83
328.5	919.08
327.6	928.74
327.6	943.23
320.4	950.82
324	953.58
374.4	978.42
374.4	989.46
371.7	991.53
372.6	1014.3
369	1027.41
366.3	1032.93
399.6	1041.21
406.8	1058.46
417.6	1061.91
405.9	1092.96
403.2	1096.41
414	1113.66
429.3	1132.98
440.1	1153.68
445.5	1178.52
457.2	1194.39
444.6	1211.64
451.8	1227.51
450.9	1252.35
470.7	1270.29
474.3	1287.54
467.1	1295.13
444.6	1330.32
492.3	1348.26
499.5	1398.63
476.1	1415.19
534.6	1444.17
538.2	1489.02
527.4	1505.58
554.4	1540.77
558.9	1578.72
567	1612.53
576	1634.61
593.1	1671.87
587.7	1732.59
607.5	1773.3
651.6	1805.73
640.8	1834.71
633.6	1900.95
693	1954.08
720.9	1992.03
709.2	2048.61
765.9	2115.54
773.1	2159.7
810.9	2212.14
836.1	2283.9
845.1	2352.9
894.6	2443.29
911.7	2509.53
955.8	2574.39
976.5	2664.09
1046.7	2782.08
1099.8	2886.96
1213.2	2991.84
1199.7	3109.83
277.2	82.11
294.3	153.18
280.8	391.92
270.9	439.53
273.6	453.33
271.8	480.93
280.8	491.97
282.6	509.91
275.4	523.02
270.9	534.06
271.8	522.33
277.2	538.89
275.4	540.27
277.2	559.59
282.6	554.76
270.9	556.83
288	583.74
294.3	574.08
297	589.26
272.7	605.13
272.7	603.06
270.9	594.09
273.6	610.65
277.2	610.65
272.7	612.72
282.6	634.8
284.4	625.83
271.8	627.21
281.7	636.18
289.8	643.77
290.7	654.12
299.7	648.6
296.1	649.98
294.3	666.54
293.4	669.99
296.1	667.23
287.1	675.51
276.3	691.38
283.5	686.55
271.8	685.86
276.3	687.93
294.3	698.28
288	698.97
289.8	701.04
294.3	718.98
297	728.64
297.9	730.02
288.9	747.96
297	738.3
299.7	748.65
297	738.99
318.6	753.48
319.5	765.9
325.8	761.76
309.6	776.25
313.2	783.15
313.2	776.94
310.5	801.78
305.1	796.26
306.9	803.16
324.9	821.1
315.9	816.96
328.5	811.44
317.7	840.42
327.6	839.04
333.9	856.29
339.3	851.46
336.6	848.7
343.8	872.85
334.8	866.64
341.1	868.71
344.7	890.79
340.2	887.34
342.9	899.07
338.4	901.83
333.9	914.25
339.3	919.77
340.2	937.71
333	936.33
333	953.58
332.1	963.93
389.7	983.25
385.2	972.21
387	999.12
386.1	1016.37
382.5	1020.51
376.2	1035.69
389.7	1038.45
410.4	1043.28
434.7	1072.26
428.4	1066.74
425.7	1086.06
411.3	1101.93
424.8	1115.04
424.8	1114.35
440.1	1133.67
451.8	1160.58
452.7	1166.79
477	1197.84
461.7	1207.5
472.5	1229.58
468.9	1239.93
488.7	1263.39
493.2	1295.82
477.9	1317.21
452.7	1335.15
522.9	1366.2
514.8	1388.97
511.2	1434.51
544.5	1435.89
544.5	1479.36
552.6	1503.51
569.7	1538.7
579.6	1566.99
597.6	1597.35
571.5	1633.23
614.7	1671.87
603	1722.24
623.7	1757.43
666.9	1789.17
648	1839.54
652.5	1899.57
709.2	1934.07
742.5	1981.68
728.1	2032.05
804.6	2098.29
794.7	2156.94
830.7	2210.07
844.2	2294.25
894.6	2354.97
902.7	2428.8
916.2	2500.56
963	2587.5
992.7	2670.3
1054.8	2770.35
1112.4	2884.89
1170.9	3018.75
1224.9	3116.04
291.6	98.67
289.8	311.88
293.4	422.97
293.4	460.92
295.2	491.97
298.8	502.32
288.9	509.91
294.3	531.3
287.1	536.82
289.8	538.89
299.7	557.52
297	569.94
309.6	583.74
300.6	574.77
293.4	604.44
294.3	605.82
294.3	602.37
293.4	608.58
289.8	617.55
292.5	622.38
285.3	633.42
299.7	635.49
287.1	636.87
294.3	629.28
303.3	658.95
312.3	647.91
305.1	645.15
302.4	663.78
305.1	664.47
300.6	676.2
297.9	681.03
293.4	682.41
292.5	687.93
294.3	687.24
304.2	715.53
310.5	698.97
301.5	703.8
306	728.64
303.3	723.12
310.5	727.95
311.4	750.72
314.1	734.85
314.1	738.99
332.1	765.9
334.8	756.24
330.3	760.38
326.7	778.32
328.5	783.15
324	773.49
320.4	770.04
315.9	799.71
329.4	788.67
335.7	814.89
334.8	805.92
333	820.41
342	832.14
339.3	823.86
336.6	826.62
350.1	852.84
355.5	856.29
347.4	855.6
358.2	874.92
345.6	865.26
354.6	888.72
349.2	892.17
352.8	881.13
350.1	905.28
354.6	901.83
355.5	920.46
346.5	915.63
347.4	934.95
346.5	937.02
351.9	967.38
402.3	977.73
403.2	974.97
400.5	1000.5
401.4	988.08
403.2	1006.71
396	1023.27
392.4	1038.45
420.3	1053.63
439.2	1072.26
446.4	1074.33
446.4	1078.47
431.1	1093.65
429.3	1100.55
448.2	1117.8
457.2	1139.19
471.6	1162.65
473.4	1167.48
477.9	1166.1
472.5	1213.71
489.6	1226.82
482.4	1250.28
496.8	1270.98
498.6	1286.85
496.8	1300.65
475.2	1335.15
512.1	1362.06
531	1398.63
507.6	1405.53
559.8	1447.62
562.5	1458.66
567.9	1506.96
576	1526.28
594.9	1574.58
601.2	1585.62
605.7	1639.44
617.4	1684.29
621.9	1709.82
643.5	1746.39
683.1	1809.87
687.6	1859.55
662.4	1886.46
729	1956.84
741.6	2011.35
736.2	2063.1
797.4	2103.81
808.2	2187.3
840.6	2257.68
880.2	2318.4
909.9	2390.16
940.5	2470.2
948.6	2557.14
1021.5	2643.39
1059.3	2717.22
1116	2842.8
1169.1	2955.96
1316.7	3104.31
301.5	72.45
339.3	143.52
314.1	430.56
302.4	473.34
310.5	508.53
303.3	533.37
309.6	553.38
309.6	570.63
309.6	561.66
323.1	574.77
308.7	591.33
312.3	597.54
305.1	623.76
300.6	618.93
308.7	625.14
302.4	636.18
305.1	643.08
324.9	656.88
315.9	658.95
317.7	644.46
322.2	667.92
321.3	662.4
304.2	690.69
312.3	691.38
302.4	693.45
306.9	688.62
328.5	702.42
327.6	707.94
329.4	707.94
318.6	733.47
318.6	733.47
322.2	723.12
324	749.34
325.8	745.89
329.4	747.27
346.5	767.97
347.4	764.52
332.1	776.25
332.1	775.56
339.3	770.04
338.4	776.25
337.5	796.26
333.9	792.12
330.3	797.64
347.4	821.79
350.1	807.99
353.7	832.83
358.2	840.42
356.4	839.04
367.2	842.49
372.6	856.98
369	860.43
369	871.47
369	879.75
373.5	888.03
368.1	892.86
367.2	897.69
364.5	910.8
361.8	921.15
368.1	915.63
361.8	945.3
363.6	946.68
367.2	958.41
367.2	962.55
417.6	983.94
405.9	988.08
411.3	987.39
410.4	1015.68
414.9	1016.37
409.5	1027.41
449.1	1052.25
460.8	1062.6
464.4	1059.84
464.4	1086.06
442.8	1108.83
453.6	1126.08
473.4	1132.98
473.4	1140.57
484.2	1165.41
490.5	1177.83
509.4	1188.87
491.4	1212.33
500.4	1244.76
516.6	1257.18
520.2	1275.81
515.7	1295.13
501.3	1322.04
526.5	1354.47
545.4	1377.93
548.1	1384.83
554.4	1420.02
581.4	1460.04
578.7	1486.26
563.4	1519.38
598.5	1532.49
612	1564.23
609.3	1609.77
627.3	1645.65
637.2	1676.7
635.4	1716.03
646.2	1761.57
702.9	1807.11
688.5	1839.54
684	1894.74
738	1947.87
778.5	1988.58
757.8	2041.71
817.2	2112.09
814.5	2171.43
846.9	2240.43
875.7	2297.7
916.2	2357.04
936.9	2437.08
972	2532.3
1016.1	2622.69
1049.4	2695.83
1094.4	2794.5
1159.2	2901.45
1267.2	3038.07
326.7	75.21
315.9	123.51
319.5	455.4
324	517.5
317.7	525.09
327.6	568.56
342	584.43
324.9	603.06
315.9	598.23
325.8	618.24
316.8	608.58
316.8	640.32
319.5	635.49
334.8	652.74
330.3	656.88
337.5	667.92
333	675.51
324.9	686.55
317.7	681.72
320.4	691.38
338.4	709.32
343.8	698.28
336.6	714.84
333.9	719.67
334.8	724.5
332.1	728.64
332.1	735.54
333	745.89
338.4	743.13
369.9	756.93
369.9	752.79
358.2	779.01
351.9	772.8
354.6	797.64
357.3	800.4
359.1	792.81
369	806.61
372.6	805.92
367.2	811.44
365.4	824.55
362.7	832.14
388.8	852.15
384.3	858.36
388.8	868.02
381.6	873.54
376.2	873.54
388.8	890.1
379.8	893.55
376.2	897.69
388.8	910.11
387.9	917.7
375.3	922.53
385.2	915.63
386.1	942.54
381.6	938.4
378.9	966
376.2	951.51
434.7	972.9
432.9	975.66
421.2	987.39
421.2	1006.02
434.7	1019.82
429.3	1023.27
457.2	1052.25
476.1	1059.15
465.3	1057.77
478.8	1081.92
462.6	1107.45
466.2	1126.77
492.3	1134.36
480.6	1139.88
497.7	1181.28
511.2	1194.39
499.5	1207.5
522	1222.68
520.2	1238.55
525.6	1265.46
531	1287.54
510.3	1322.73
497.7	1336.53
547.2	1355.85
566.1	1384.14
536.4	1401.39
588.6	1449.69
590.4	1470.39
586.8	1495.23
603	1531.8
596.7	1560.78
641.7	1591.83
624.6	1615.98
639	1658.76
670.5	1691.19
652.5	1732.59
665.1	1769.85
716.4	1829.19
745.2	1876.11
762.3	1937.52
781.2	1979.61
770.4	2045.16
792	2076.21
828.9	2132.79
857.7	2201.1
883.8	2254.23
903.6	2334.96
939.6	2399.13
972.9	2479.17
1026.9	2535.06
1072.8	2634.42
1107.9	2746.89
1147.5	2828.31
1175.4	2933.88
1353.6	3095.34
336.6	91.77
340.2	444.36
336.6	510.6
342	551.31
353.7	573.39
342	603.75
340.2	609.96
342.9	626.52
333	626.52
352.8	645.15
352.8	666.54
348.3	668.61
335.7	688.62
340.2	694.83
335.7	684.48
348.3	704.49
347.4	701.73
346.5	725.19
349.2	729.33
352.8	741.06
358.2	742.44
382.5	760.38
376.2	762.45
361.8	772.8
369.9	778.32
369.9	791.43
369	789.36
385.2	806.61
380.7	819.03
377.1	816.27
379.8	823.86
387	830.76
398.7	843.87
396	850.08
400.5	874.23
402.3	861.81
394.2	882.51
394.2	879.75
396	909.42
404.1	904.59
400.5	926.67
397.8	930.81
393.3	940.47
400.5	952.89
401.4	950.13
437.4	984.63
440.1	977.73
436.5	1002.57
[truncated: 700 more rows]
