# Supplementary material for: A quantitative model for the rate-limiting process of UGA alternative assignments to stop and selenocysteine codons
Source: PLoS Comput Biol. 2017 Feb 8;13(2):e1005367. doi: 10.1371/journal.pcbi.1005367 (PMC5323020; doi:10.1371/journal.pcbi.1005367)
Supplement: S3 File — (ZIP) [file pcbi.1005367.s013.zip › SEPHS2_DE.csv]

GFP	mCherry
10.8	72.45
17.1	71.07
5.4	83.49
21.6	84.18
10.8	75.9
12.6	78.66
10.8	98.67
13.5	95.22
5.4	94.53
14.4	132.48
19.8	138.69
2.7	154.56
22.5	156.63
19.8	169.74
22.5	170.43
4.5	171.81
11.7	210.45
6.3	201.48
11.7	200.79
3.6	198.03
21.6	221.49
14.4	235.29
6.3	222.18
19.8	219.42
17.1	265.65
1.8	258.75
12.6	244.26
10.8	250.47
8.1	257.37
17.1	283.59
12.6	278.76
21.6	282.21
16.2	289.11
13.5	292.56
3.6	278.07
4.5	299.46
15.3	294.63
18	293.25
22.5	306.36
18.9	304.29
4.5	295.32
22.5	316.71
11.7	338.79
13.5	342.24
20.7	340.86
17.1	331.89
9.9	341.55
18	325.68
21.6	364.32
15.3	362.25
14.4	345
10.8	363.63
9	342.93
3.6	364.32
12.6	359.49
19.8	373.29
20.7	387.09
10.8	376.74
19.8	381.57
21.6	383.64
5.4	387.09
20.7	385.71
18.9	369.15
19.8	411.24
17.1	405.72
13.5	414
22.5	416.76
17.1	397.44
18.9	407.1
12.6	399.51
19.8	418.83
2.7	435.39
9.9	434.7
3.6	418.83
5.4	428.49
11.7	425.04
9.9	445.05
18	455.4
21.6	454.02
6.3	464.37
16.2	464.37
21.6	455.4
6.3	487.14
0.9	476.79
15.3	469.89
21.6	482.31
13.5	470.58
13.5	499.56
12.6	501.63
5.4	514.05
11.7	516.12
17.1	496.8
9	532.68
13.5	526.47
9	529.92
22.5	530.61
4.5	558.21
11.7	547.17
7.2	555.45
15.3	575.46
15.3	585.12
14.4	572.01
16.2	596.85
17.1	595.47
18.9	593.4
20.7	622.38
7.2	641.7
12.6	626.52
17.1	661.02
22.5	649.29
12.6	678.96
19.8	685.86
22.5	692.76
18.9	731.4
9	720.36
15.3	761.07
18	779.01
3.6	798.33
21.6	858.36
18.9	885.27
9	941.16
22.5	972.21
19.8	1043.97
1.8	1181.28
23.4	1311
40.5	1390.35
27	1460.04
39.6	1526.97
24.3	1669.11
56.7	1807.11
54	1880.25
54.9	2013.42
81.9	2169.36
63.9	2277
91.8	2413.62
91.8	2554.38
111.6	2692.38
107.1	2822.79
135.9	2968.38
123.3	3133.29
153.9	3285.78
128.7	3462.42
166.5	3628.02
203.4	3798.45
207.9	3957.84
228.6	4133.79
261.9	4304.91
239.4	4471.2
293.4	4681.65
341.1	4856.22
299.7	5042.52
384.3	5230.89
435.6	5439.96
578.7	5640.75
771.3	5849.13
629.1	6194.13
31.5	78.66
23.4	74.52
39.6	80.73
27	73.83
29.7	82.11
44.1	77.97
27	84.18
36.9	80.73
27.9	106.26
40.5	103.5
29.7	109.71
23.4	95.91
35.1	107.64
27	133.17
28.8	124.2
24.3	133.86
33.3	144.21
34.2	155.25
29.7	152.49
39.6	142.83
30.6	167.67
31.5	169.05
24.3	181.47
24.3	214.59
39.6	196.65
36.9	207
29.7	206.31
41.4	195.27
25.2	218.04
37.8	234.6
27	229.08
24.3	239.43
23.4	224.94
37.8	240.81
33.3	253.92
27.9	244.26
41.4	256.68
29.7	254.61
36	261.51
25.2	247.71
42.3	255.3
29.7	267.03
34.2	254.61
30.6	289.11
38.7	270.48
42.3	278.07
37.8	280.83
41.4	280.83
32.4	284.97
29.7	286.35
36.9	278.76
45.9	278.76
30.6	273.24
28.8	317.4
30.6	305.67
39.6	302.22
38.7	293.25
34.2	293.25
35.1	303.6
27.9	313.26
45.9	300.15
45.9	309.81
28.8	310.5
34.2	300.15
37.8	310.5
26.1	337.41
45.9	326.37
29.7	340.17
36	337.41
36	322.92
31.5	327.06
36	333.27
42.3	327.06
25.2	341.55
29.7	321.54
45.9	325.68
29.7	341.55
32.4	331.2
45	332.58
45	347.07
44.1	349.83
37.8	349.83
42.3	365.7
37.8	353.28
35.1	366.39
35.1	353.97
31.5	349.83
35.1	358.8
36	363.63
27.9	350.52
24.3	355.35
25.2	345
37.8	354.66
37.8	365.01
36	385.02
45	373.98
42.3	385.71
23.4	376.05
45	369.84
44.1	389.16
27.9	389.85
45	385.71
43.2	388.47
45	386.4
25.2	385.02
38.7	377.43
40.5	387.78
43.2	385.02
36.9	371.22
41.4	369.15
41.4	378.81
27.9	393.3
34.2	414
38.7	416.76
27	402.96
45	413.31
34.2	400.89
25.2	408.48
29.7	415.38
38.7	407.1
26.1	398.82
23.4	403.65
23.4	394.68
23.4	400.2
30.6	396.06
29.7	400.2
38.7	409.86
43.2	409.17
45	442.29
45	418.14
29.7	441.6
31.5	418.83
26.1	438.15
40.5	422.97
43.2	442.29
39.6	432.63
45	419.52
45.9	424.35
42.3	418.83
36	442.29
43.2	434.01
40.5	418.83
36.9	433.32
42.3	426.42
40.5	436.08
41.4	422.97
45	447.12
28.8	458.16
41.4	465.75
45	451.26
27	463.68
39.6	457.47
36	448.5
35.1	458.16
35.1	457.47
29.7	458.16
25.2	462.3
33.3	454.71
43.2	448.5
27.9	458.85
30.6	460.23
42.3	458.16
40.5	476.1
43.2	476.1
35.1	490.59
44.1	469.89
26.1	468.51
34.2	474.72
24.3	485.76
44.1	485.07
32.4	480.93
37.8	490.59
31.5	469.89
36.9	469.2
27	470.58
45	468.51
31.5	483.69
44.1	481.62
42.3	500.25
38.7	509.91
43.2	510.6
27.9	496.8
24.3	515.43
37.8	496.8
27.9	492.66
42.3	508.53
28.8	507.84
45.9	500.25
45	496.11
35.1	516.81
24.3	511.29
41.4	515.43
45	514.05
42.3	538.2
42.3	533.37
36.9	523.02
34.2	525.09
37.8	529.92
30.6	537.51
37.8	533.37
32.4	529.92
37.8	534.75
42.3	531.99
34.2	525.09
40.5	528.54
33.3	524.4
43.2	547.17
37.8	548.55
30.6	547.17
23.4	551.31
40.5	563.04
43.2	563.04
25.2	558.9
33.3	558.9
31.5	549.93
36.9	544.41
24.3	560.28
26.1	569.25
44.1	581.67
45.9	586.5
44.1	574.08
40.5	584.43
41.4	586.5
44.1	587.88
33.3	578.91
38.7	580.29
44.1	589.26
38.7	586.5
24.3	594.78
27.9	608.58
35.1	609.27
34.2	610.65
42.3	600.99
42.3	609.96
36	615.48
33.3	600.3
36.9	605.13
23.4	602.37
35.1	623.76
25.2	620.31
36	634.8
38.7	638.25
43.2	630.66
42.3	632.04
26.1	632.04
30.6	640.32
27.9	654.12
36	646.53
28.8	665.85
30.6	647.91
42.3	648.6
45.9	651.36
30.6	648.6
25.2	665.85
26.1	672.75
45	669.99
30.6	678.96
41.4	681.72
30.6	688.62
33.3	691.38
33.3	705.18
35.1	701.73
39.6	707.25
27.9	712.08
35.1	698.28
34.2	717.6
30.6	727.26
40.5	726.57
35.1	725.88
32.4	724.5
43.2	741.06
28.8	751.41
40.5	761.07
43.2	744.51
35.1	743.82
24.3	765.9
33.3	787.98
35.1	769.35
31.5	774.18
39.6	782.46
25.2	812.13
39.6	799.02
33.3	805.92
26.1	803.85
29.7	836.97
36	824.55
38.7	823.86
36.9	843.87
40.5	856.98
34.2	856.29
41.4	892.17
30.6	879.06
45.9	869.4
25.2	912.18
45.9	896.31
41.4	942.54
38.7	932.88
29.7	960.48
24.3	947.37
41.4	968.07
40.5	969.45
43.2	1007.4
40.5	998.43
26.1	1028.1
33.3	1059.84
29.7	1080.54
36.9	1110.9
35.1	1129.53
38.7	1161.27
45	1179.21
34.2	1201.29
42.3	1261.32
27	1285.47
54	1307.55
67.5	1332.39
35.1	1364.82
57.6	1382.07
50.4	1402.77
52.2	1435.2
46.8	1444.17
57.6	1497.3
55.8	1535.25
58.5	1560.09
48.6	1603.56
56.7	1656
77.4	1727.76
81.9	1743.63
89.1	1804.35
90	1827.81
82.8	1880.94
80.1	1922.34
80.1	1968.57
76.5	2025.84
74.7	2107.26
84.6	2166.6
104.4	2233.53
113.4	2308.74
108.9	2363.94
102.6	2430.18
114.3	2523.33
134.1	2599.23
116.1	2708.94
120.6	2790.36
116.1	2847.63
133.2	2949.75
147.6	3058.08
152.1	3187.8
146.7	3292.68
182.7	3438.27
194.4	3563.16
184.5	3739.8
218.7	3858.48
221.4	4000.62
246.6	4151.04
262.8	4333.89
290.7	4487.07
341.1	4625.07
324.9	4814.82
396	4987.32
411.3	5143.26
550.8	5339.22
617.4	5508.27
748.8	5693.19
810	6205.86
56.7	86.94
63.9	69
66.6	87.63
61.2	81.42
52.2	84.87
68.4	69.69
58.5	108.33
50.4	93.15
62.1	94.53
63.9	113.85
54.9	124.2
63	118.68
64.8	149.04
46.8	160.77
65.7	147.66
59.4	187.68
46.8	191.82
58.5	216.66
62.1	217.35
63.9	214.59
64.8	222.18
54.9	237.36
60.3	236.67
68.4	266.34
63.9	244.26
53.1	267.03
58.5	253.92
55.8	249.09
46.8	285.66
51.3	270.48
52.2	268.41
57.6	286.35
49.5	283.59
63	269.79
52.2	307.74
60.3	316.71
46.8	293.25
66.6	298.77
55.8	313.95
61.2	317.4
57.6	304.98
60.3	309.81
63.9	303.6
58.5	342.24
58.5	340.86
51.3	338.1
65.7	326.37
56.7	324.99
49.5	327.75
54.9	336.72
64.8	324.3
49.5	325.68
47.7	318.09
52.2	342.93
60.3	350.52
66.6	359.49
56.7	351.21
62.1	365.7
46.8	349.14
63	350.52
60.3	353.28
57.6	347.07
53.1	363.63
58.5	342.93
52.2	351.9
57.6	379.5
51.3	368.46
51.3	386.4
61.2	391.92
53.1	378.81
51.3	385.71
52.2	383.64
48.6	372.6
61.2	384.33
53.1	379.5
55.8	380.19
47.7	382.26
47.7	387.09
56.7	378.12
48.6	376.74
52.2	412.62
53.1	400.2
58.5	412.62
51.3	403.65
62.1	410.55
55.8	393.3
65.7	397.44
66.6	396.75
51.3	400.89
57.6	417.45
64.8	417.45
64.8	398.82
67.5	407.1
54.9	393.3
60.3	416.76
60.3	413.31
67.5	418.83
50.4	440.91
67.5	430.56
47.7	429.87
63.9	434.01
47.7	422.97
63	421.59
47.7	425.04
50.4	418.14
50.4	418.83
48.6	434.01
68.4	433.32
62.1	419.52
46.8	438.15
47.7	437.46
63	439.53
48.6	441.6
55.8	464.37
52.2	465.06
65.7	460.23
54	453.33
52.2	467.13
61.2	458.85
46.8	467.13
64.8	466.44
49.5	449.19
48.6	444.36
53.1	458.16
54.9	453.33
64.8	455.4
59.4	458.85
52.2	449.88
48.6	442.98
55.8	444.36
53.1	463.68
46.8	471.27
60.3	479.55
48.6	485.76
57.6	485.07
65.7	489.21
62.1	478.86
58.5	486.45
52.2	472.65
60.3	483.69
66.6	472.65
49.5	468.51
51.3	467.82
52.2	478.86
50.4	485.07
54.9	474.72
47.7	478.17
51.3	467.82
60.3	500.94
60.3	498.18
47.7	516.81
54.9	502.32
56.7	501.63
57.6	499.56
61.2	517.5
47.7	514.74
54.9	496.8
64.8	496.8
57.6	516.12
68.4	500.25
54	512.67
68.4	503.01
55.8	505.77
48.6	516.81
59.4	510.6
54.9	509.91
58.5	531.3
60.3	537.51
68.4	528.54
63.9	521.64
68.4	529.23
60.3	518.88
62.1	534.75
62.1	519.57
50.4	538.2
67.5	540.27
53.1	529.23
63	540.96
56.7	540.96
46.8	536.13
48.6	524.4
49.5	529.23
52.2	531.99
57.6	560.28
58.5	547.17
49.5	545.79
48.6	547.86
58.5	566.49
54.9	560.28
50.4	549.24
64.8	556.14
47.7	562.35
54.9	548.55
58.5	564.42
47.7	550.62
63.9	549.93
46.8	562.35
59.4	554.76
52.2	553.38
59.4	591.33
68.4	579.6
65.7	589.26
54	574.08
64.8	583.74
60.3	580.98
49.5	580.29
60.3	589.26
51.3	590.64
48.6	574.77
57.6	590.64
54	569.25
58.5	575.46
54	581.67
61.2	592.02
58.5	583.74
54.9	616.86
65.7	611.34
48.6	594.78
49.5	615.48
47.7	613.41
46.8	596.16
46.8	595.47
52.2	607.2
63.9	605.82
47.7	594.78
66.6	614.1
57.6	614.1
59.4	605.13
59.4	592.71
49.5	634.8
55.8	638.94
54.9	635.49
52.2	636.18
54	631.35
66.6	623.07
54.9	629.97
47.7	623.76
49.5	625.14
53.1	620.31
54.9	628.59
52.2	624.45
48.6	631.35
53.1	664.47
54	660.33
67.5	648.6
54	660.33
68.4	643.08
65.7	665.16
61.2	645.15
59.4	654.12
51.3	654.81
52.2	660.33
49.5	643.77
63.9	657.57
56.7	675.51
48.6	676.2
55.8	674.82
63.9	671.37
60.3	690.69
64.8	684.48
67.5	678.27
47.7	667.92
66.6	674.13
63	667.92
62.1	677.58
65.7	693.45
52.2	707.25
63	697.59
46.8	701.73
66.6	716.91
67.5	692.76
68.4	696.21
55.8	712.08
65.7	713.46
52.2	693.45
53.1	700.35
49.5	721.05
58.5	719.67
46.8	740.37
46.8	732.78
58.5	739.68
47.7	728.64
59.4	723.81
51.3	727.95
62.1	730.02
61.2	746.58
55.8	754.17
59.4	750.72
59.4	762.45
54.9	749.34
68.4	756.93
53.1	747.27
58.5	752.1
63	743.82
63	783.84
47.7	782.46
55.8	787.98
61.2	777.63
63.9	782.46
58.5	780.39
59.4	774.87
48.6	789.36
60.3	814.89
66.6	794.88
65.7	810.06
55.8	799.02
65.7	814.89
47.7	799.71
66.6	805.23
54.9	834.21
61.2	824.55
50.4	819.72
47.7	836.97
46.8	830.76
63	824.55
59.4	836.28
47.7	856.98
50.4	859.05
48.6	865.95
60.3	851.46
63	859.05
55.8	845.94
55.8	873.54
63	881.13
59.4	873.54
49.5	883.2
67.5	892.17
46.8	893.55
47.7	916.32
52.2	912.87
58.5	914.94
63	916.32
55.8	937.02
54.9	917.7
57.6	934.26
57.6	940.47
47.7	936.33
64.8	960.48
52.2	963.24
65.7	962.55
57.6	945.3
66.6	963.93
54.9	978.42
64.8	990.84
56.7	986.7
48.6	970.14
63.9	994.98
52.2	1009.47
57.6	1006.02
56.7	1023.96
62.1	1035
53.1	1028.79
55.8	1037.76
52.2	1043.97
50.4	1066.74
53.1	1044.66
65.7	1090.89
54.9	1072.95
49.5	1086.06
56.7	1101.93
63	1097.79
64.8	1132.98
55.8	1138.5
53.1	1132.29
55.8	1143.33
51.3	1164.72
68.4	1177.14
54	1181.97
66.6	1197.84
66.6	1217.16
64.8	1233.03
63	1239.93
60.3	1250.97
54.9	1275.81
65.7	1285.47
87.3	1301.34
88.2	1293.06
87.3	1306.17
90.9	1322.73
71.1	1320.66
64.8	1345.5
57.6	1356.54
90.9	1392.42
90	1373.79
71.1	1413.81
84.6	1405.53
90	1442.1
81	1435.2
87.3	1449.69
87.3	1450.38
91.8	1468.32
87.3	1474.53
84.6	1495.92
84.6	1523.52
88.2	1519.38
71.1	1554.57
85.5	1587
87.3	1570.44
73.8	1607.01
86.4	1620.81
84.6	1653.24
91.8	1667.73
86.4	1702.23
111.6	1733.28
106.2	1750.53
108.9	1765.71
112.5	1806.42
104.4	1796.76
93.6	1823.67
99	1857.48
113.4	1891.29
100.8	1894.74
97.2	1934.76
94.5	1958.22
108.9	1981.68
112.5	2013.42
104.4	2065.17
96.3	2091.39
111.6	2142.45
100.8	2156.94
94.5	2194.2
116.1	2221.11
131.4	2256.99
115.2	2312.19
122.4	2346
125.1	2368.77
135	2418.45
124.2	2470.89
132.3	2519.88
144	2596.47
141.3	2643.39
142.2	2702.04
145.8	2757.24
153.9	2803.47
163.8	2877.3
169.2	2918.7
162	3010.47
151.2	3068.43
180.9	3171.24
165.6	3252.66
203.4	3362.37
180	3457.59
229.5	3559.71
228.6	3654.93
234.9	3788.1
220.5	3879.18
241.2	4011.66
275.4	4119.3
285.3	4245.57
326.7	4388.4
312.3	4529.85
364.5	4707.18
368.1	4856.22
378.9	5019.75
481.5	5194.32
511.2	5370.96
555.3	5547.6
698.4	5908.47
71.1	87.63
80.1	84.18
70.2	82.11
81	113.16
84.6	106.95
89.1	141.45
75.6	120.06
81.9	147.66
91.8	171.81
91.8	179.4
83.7	197.34
77.4	227.01
78.3	253.23
69.3	262.2
69.3	271.86
81.9	273.93
78.3	271.86
89.1	309.81
72.9	303.6
71.1	304.98
78.3	340.17
72.9	321.54
75.6	323.61
81	329.13
76.5	342.93
73.8	346.38
71.1	347.76
90.9	353.28
90.9	351.9
90.9	388.47
83.7	391.92
72	369.84
91.8	386.4
77.4	370.53
74.7	390.54
77.4	376.05
72	389.85
78.3	413.31
69.3	405.72
85.5	411.24
73.8	411.93
84.6	406.41
85.5	400.2
70.2	414
86.4	395.37
71.1	422.97
85.5	438.84
79.2	427.11
91.8	438.15
77.4	422.28
75.6	441.6
77.4	421.59
88.2	440.22
72	425.04
74.7	455.4
69.3	454.02
91.8	460.92
90.9	460.23
71.1	466.44
91.8	454.71
77.4	456.09
87.3	460.92
71.1	457.47
81.9	460.23
71.1	489.9
70.2	487.83
89.1	467.82
79.2	473.34
74.7	474.72
74.7	481.62
78.3	476.1
87.3	467.82
79.2	486.45
79.2	471.27
84.6	467.82
84.6	494.73
71.1	512.67
74.7	503.01
78.3	499.56
72.9	505.08
80.1	499.56
71.1	500.94
85.5	496.11
71.1	493.35
87.3	504.39
83.7	494.73
75.6	499.56
87.3	536.13
81	534.06
75.6	522.33
86.4	538.2
80.1	536.13
89.1	525.78
73.8	534.06
76.5	529.92
75.6	523.71
87.3	520.26
83.7	538.89
69.3	534.75
89.1	553.38
85.5	556.14
78.3	552.69
91.8	561.66
81	565.8
91.8	556.83
77.4	564.42
78.3	550.62
89.1	552.69
88.2	559.59
80.1	547.86
71.1	548.55
72.9	560.97
72	583.05
70.2	583.05
76.5	570.63
76.5	575.46
89.1	582.36
89.1	590.64
72.9	589.26
85.5	589.26
70.2	573.39
81	587.88
79.2	576.84
79.2	572.7
86.4	616.17
76.5	608.58
70.2	601.68
85.5	603.06
75.6	608.58
77.4	594.78
79.2	616.86
84.6	610.65
74.7	597.54
74.7	614.79
80.1	594.09
90	614.1
73.8	636.87
69.3	618.93
81	636.87
74.7	636.87
73.8	640.32
71.1	624.45
77.4	625.14
72.9	632.73
72.9	620.31
69.3	641.7
75.6	633.42
70.2	627.9
90	632.73
83.7	646.53
80.1	664.47
87.3	650.67
76.5	663.78
69.3	665.16
81.9	662.4
85.5	661.02
72	665.16
73.8	658.26
71.1	652.74
70.2	651.36
88.2	670.68
75.6	689.31
90.9	692.07
82.8	687.24
91.8	687.93
87.3	679.65
73.8	689.31
75.6	669.3
80.1	671.37
90	678.96
70.2	674.13
76.5	680.34
79.2	707.25
86.4	709.32
76.5	708.63
73.8	703.8
74.7	696.9
90.9	705.87
75.6	714.15
74.7	707.25
77.4	697.59
89.1	697.59
70.2	700.35
79.2	732.78
90.9	725.19
81.9	732.09
74.7	726.57
72	736.23
75.6	721.74
79.2	719.67
72.9	722.43
80.1	731.4
84.6	732.78
81	730.71
80.1	767.28
74.7	747.27
87.3	757.62
72	745.89
90	754.86
90	757.62
75.6	745.2
81.9	748.65
70.2	749.34
71.1	765.21
83.7	776.94
71.1	776.25
78.3	773.49
72.9	781.08
78.3	790.74
82.8	771.42
85.5	772.11
76.5	773.49
72.9	772.11
75.6	768.66
72	804.54
78.3	815.58
75.6	812.82
81.9	809.37
72.9	814.89
87.3	816.96
90.9	795.57
86.4	808.68
82.8	816.96
72.9	835.59
84.6	840.42
82.8	820.41
88.2	829.38
82.8	828
86.4	828
78.3	839.73
69.3	839.73
80.1	864.57
74.7	861.81
72	846.63
86.4	849.39
84.6	850.08
75.6	844.56
87.3	852.84
72.9	848.7
74.7	872.16
83.7	882.51
81	868.02
89.1	868.02
80.1	888.03
80.1	874.92
85.5	878.37
73.8	883.89
90.9	902.52
82.8	914.25
72.9	912.87
72.9	893.55
91.8	914.25
87.3	904.59
75.6	902.52
70.2	905.97
78.3	942.54
74.7	920.46
74.7	933.57
85.5	918.39
81	923.91
79.2	941.85
88.2	930.12
89.1	944.61
83.7	954.27
75.6	946.68
87.3	949.44
91.8	967.38
86.4	964.62
89.1	988.77
86.4	983.94
72	992.22
89.1	977.04
73.8	976.35
71.1	968.07
72	981.87
86.4	1008.78
90	992.91
90.9	1008.78
76.5	995.67
78.3	1004.64
80.1	1040.52
91.8	1042.59
81	1031.55
89.1	1027.41
81.9	1025.34
85.5	1025.34
70.2	1052.94
89.1	1061.22
79.2	1046.04
72.9	1065.36
91.8	1048.8
69.3	1070.88
72.9	1071.57
88.2	1086.75
90.9	1078.47
71.1	1072.26
79.2	1110.9
78.3	1110.21
71.1	1110.9
88.2	1110.21
86.4	1104
86.4	1120.56
86.4	1119.18
88.2	1118.49
69.3	1130.22
85.5	1143.33
81.9	1157.82
87.3	1146.78
80.1	1161.96
85.5	1173.69
77.4	1177.14
78.3	1186.11
85.5	1177.83
69.3	1214.4
79.2	1209.57
79.2	1203.36
75.6	1197.84
90	1218.54
82.8	1229.58
76.5	1223.37
75.6	1218.54
69.3	1251.66
88.2	1257.18
69.3	1246.83
87.3	1287.54
84.6	1291.68
82.8	1273.05
96.3	1313.07
97.2	1309.62
108	1302.72
113.4	1328.94
105.3	1322.73
109.8	1328.94
93.6	1322.04
75.6	1354.47
74.7	1351.71
110.7	1382.07
95.4	1371.03
108.9	1374.48
111.6	1410.36
108	1404.84
101.7	1412.43
96.3	1442.1
103.5	1442.1
104.4	1420.71
109.8	1463.49
110.7	1460.73
100.8	1455.9
114.3	1468.32
113.4	1484.19
106.2	1494.54
94.5	1512.48
112.5	1510.41
103.5	1533.87
92.7	1542.15
110.7	1561.47
98.1	1562.16
110.7	1567.68
108.9	1573.2
99.9	1602.87
98.1	1600.11
98.1	1640.13
113.4	1638.06
105.3	1647.03
112.5	1660.83
113.4	1674.63
110.7	1710.51
109.8	1709.13
126.9	1721.55
116.1	1741.56
122.4	1759.5
124.2	1749.15
94.5	1778.13
137.7	1813.32
115.2	1798.83
117.9	1829.88
135	1818.84
136.8	1842.99
117.9	1850.58
130.5	1875.42
118.8	1910.61
127.8	1896.81
130.5	1922.34
135	1943.73
122.4	1988.58
135.9	1970.64
119.7	1993.41
131.4	2021.01
137.7	2037.57
135	2067.24
137.7	2075.52
134.1	2097.6
130.5	2120.37
131.4	2162.46
160.2	2187.3
135.9	2205.24
158.4	2222.49
144.9	2251.47
142.2	2316.33
140.4	2323.92
144	2349.45
144.9	2383.26
144.9	2403.96
144.9	2457.09
149.4	2482.62
139.5	2526.09
179.1	2579.91
170.1	2605.44
144.9	2624.07
177.3	2673.75
182.7	2726.88
168.3	2759.31
175.5	2795.88
169.2	2855.22
171	2899.38
169.2	2958.03
170.1	3030.48
180.9	3069.12
190.8	3151.23
225.9	3235.41
225.9	3291.3
227.7	3363.06
221.4	3418.95
250.2	3498.99
210.6	3589.38
230.4	3672.18
265.5	3790.86
275.4	3847.44
287.1	3955.08
299.7	4085.49
291.6	4187.61
326.7	4297.32
343.8	4424.97
373.5	4578.15
381.6	4714.77
394.2	4831.38
478.8	4982.49
441	5161.2
594	5308.17
587.7	5530.35
97.2	69.69
95.4	90.39
108	113.16
101.7	119.37
93.6	142.83
99.9	215.28
104.4	244.26
111.6	275.31
111.6	305.67
108	339.48
99.9	360.18
97.2	346.38
104.4	388.47
92.7	388.47
104.4	406.41
95.4	416.07
96.3	407.1
99	418.14
99.9	442.29
97.2	424.35
112.5	427.8
94.5	457.47
100.8	463.68
96.3	448.5
108	458.85
103.5	478.17
103.5	469.2
94.5	480.24
95.4	478.86
99	509.22
101.7	501.63
101.7	496.8
111.6	496.8
95.4	513.36
105.3	527.16
106.2	525.09
99.9	540.96
96.3	518.88
95.4	541.65
98.1	542.34
96.3	547.86
99.9	554.07
108.9	544.41
97.2	559.59
110.7	554.76
100.8	587.19
105.3	571.32
95.4	578.22
101.7	583.74
100.8	570.63
112.5	588.57
107.1	615.48
99.9	596.16
99.9	617.55
102.6	608.58
106.2	600.3
106.2	600.3
114.3	604.44
94.5	626.52
93.6	641.7
106.2	641.01
99.9	621
111.6	636.87
105.3	627.21
105.3	625.14
95.4	643.08
94.5	659.64
95.4	650.67
94.5	661.02
97.2	646.53
102.6	666.54
93.6	644.46
93.6	676.2
92.7	682.41
103.5	690.69
93.6	670.68
101.7	682.41
113.4	686.55
104.4	681.72
104.4	700.35
99.9	697.59
101.7	706.56
106.2	712.77
102.6	693.45
114.3	699.66
101.7	696.21
102.6	721.05
94.5	731.4
109.8	725.19
107.1	718.29
106.2	736.92
104.4	723.81
103.5	732.09
107.1	764.52
114.3	752.1
93.6	743.82
114.3	752.79
98.1	749.34
97.2	749.34
100.8	761.07
98.1	750.03
108	782.46
93.6	767.97
93.6	773.49
107.1	776.94
107.1	771.42
94.5	782.46
114.3	773.49
114.3	800.4
114.3	796.95
113.4	806.61
108	811.44
94.5	802.47
109.8	810.06
99	842.49
112.5	821.79
98.1	823.86
113.4	821.79
110.7	828
96.3	835.59
104.4	841.11
93.6	859.05
97.2	848.01
112.5	861.12
100.8	862.5
99.9	852.15
103.5	848.01
102.6	866.64
102.6	890.79
93.6	885.27
108	875.61
103.5	885.96
107.1	872.85
100.8	881.13
92.7	883.89
104.4	909.42
111.6	901.83
106.2	915.63
103.5	905.28
99.9	901.83
94.5	897.69
107.1	924.6
93.6	939.78
107.1	918.39
110.7	924.6
100.8	920.46
114.3	928.05
99	928.05
92.7	946.68
108	944.61
108.9	943.23
106.2	957.03
112.5	950.13
108.9	974.97
104.4	974.28
101.7	980.49
94.5	980.49
103.5	976.35
103.5	977.04
104.4	999.12
97.2	1003.95
113.4	1012.92
99	1006.02
107.1	994.29
103.5	1001.19
101.7	1026.72
108.9	1036.38
96.3	1024.65
96.3	1029.48
101.7	1028.1
113.4	1050.87
99.9	1052.94
94.5	1061.91
108	1052.94
93.6	1057.77
94.5	1046.04
108	1086.75
94.5	1090.2
95.4	1079.85
113.4	1076.4
94.5	1075.71
109.8	1113.66
105.3	1098.48
97.2	1105.38
103.5	1105.38
101.7	1107.45
108	1130.91
111.6	1136.43
99	1124.7
96.3	1141.26
106.2	1123.32
100.8	1154.37
99	1160.58
95.4	1148.16
110.7	1163.34
101.7	1170.93
99	1184.73
108.9	1188.18
96.3	1181.97
108	1191.63
100.8	1196.46
96.3	1213.02
100.8	1197.15
114.3	1206.12
107.1	1219.92
105.3	1235.79
102.6	1237.86
110.7	1229.58
109.8	1264.77
105.3	1264.08
97.2	1250.28
104.4	1264.77
110.7	1243.38
98.1	1270.98
104.4	1269.6
100.8	1292.37
131.4	1297.89
117	1297.2
133.2	1300.65
126	1315.14
122.4	1317.9
123.3	1326.18
117.9	1325.49
123.3	1339.98
96.3	1359.3
100.8	1362.75
99	1352.4
131.4	1392.42
121.5	1368.96
136.8	1391.04
135	1390.35
122.4	1393.11
135	1413.12
125.1	1405.53
135	1437.96
126	1436.58
133.2	1438.65
117	1441.41
131.4	1457.28
133.2	1446.93
137.7	1451.76
135	1469.7
134.1	1480.74
119.7	1477.98
135.9	1506.96
127.8	1511.79
126	1500.75
122.4	1520.76
117	1531.11
123.3	1523.52
135.9	1555.95
126.9	1559.4
129.6	1553.88
134.1	1570.44
119.7	1575.96
117	1584.24
126	1603.56
136.8	1615.29
116.1	1624.95
129.6	1624.26
136.8	1620.81
128.7	1651.17
135.9	1650.48
118.8	1676.01
133.2	1669.8
122.4	1689.12
124.2	1713.27
132.3	1694.64
156.6	1731.9
144.9	1724.31
153.9	1760.19
152.1	1746.39
117.9	1787.1
122.4	1773.3
138.6	1807.8
146.7	1812.63
153.9	1821.6
158.4	1848.51
158.4	1859.55
160.2	1888.53
147.6	1868.52
153	1903.71
145.8	1938.21
148.5	1919.58
138.6	1965.81
153	1963.05
150.3	1983.06
154.8	2010.66
158.4	2001
147.6	2032.05
142.2	2043.78
152.1	2054.82
151.2	2074.14
150.3	2092.77
143.1	2139.69
146.7	2140.38
143.1	2160.39
170.1	2189.37
142.2	2214.9
174.6	2235.6
168.3	2260.44
171.9	2264.58
151.2	2282.52
170.1	2301.15
168.3	2327.37
167.4	2345.31
176.4	2385.33
165.6	2393.61
181.8	2419.14
164.7	2461.23
181.8	2473.65
170.1	2523.33
162.9	2546.79
203.4	2568.87
202.5	2602.68
206.1	2664.78
200.7	2678.58
195.3	2694.45
206.1	2765.52
187.2	2785.53
198.9	2838.66
186.3	2859.36
184.5	2899.38
214.2	2922.15
211.5	2987.7
205.2	3037.38
193.5	3092.58
222.3	3149.16
224.1	3209.19
207.9	3251.28
220.5	3308.55
232.2	3380.31
240.3	3423.78
273.6	3493.47
238.5	3579.72
262.8	3665.97
266.4	3726
280.8	3807.42
275.4	3879.87
292.5	3972.33
328.5	4073.76
305.1	4177.26
336.6	4277.31
379.8	4389.09
382.5	4494.66
401.4	4635.42
403.2	4749.27
396	4935.57
512.1	5079.78
531.9	5265.39
596.7	5428.92
116.1	82.11
131.4	113.85
123.3	183.54
134.1	258.75
126	315.33
116.1	350.52
118.8	372.6
136.8	416.07
122.4	439.53
117	447.12
122.4	454.71
122.4	471.96
135.9	469.2
124.2	510.6
121.5	516.12
126.9	518.88
136.8	530.61
129.6	548.55
115.2	547.17
115.2	547.86
130.5	569.25
126.9	586.5
129.6	574.08
116.1	609.96
122.4	596.85
126	598.92
137.7	629.97
135.9	637.56
121.5	623.07
121.5	635.49
117.9	646.53
118.8	660.33
122.4	649.29
117.9	672.06
131.4	677.58
125.1	676.89
122.4	671.37
131.4	715.53
117.9	709.32
131.4	716.22
116.1	696.21
131.4	721.74
119.7	725.19
129.6	728.64
115.2	730.71
135.9	761.76
120.6	764.52
129.6	750.03
124.2	765.21
120.6	745.89
121.5	783.15
124.2	790.05
116.1	781.08
115.2	776.25
124.2	809.37
129.6	811.44
137.7	796.95
122.4	806.61
126.9	812.13
128.7	823.17
126.9	841.8
133.2	820.41
128.7	817.65
134.1	832.83
125.1	856.29
123.3	859.05
136.8	843.87
118.8	856.29
135.9	868.71
122.4	871.47
130.5	885.27
132.3	883.89
126.9	881.82
115.2	914.94
135	912.18
121.5	897.69
136.8	909.42
118.8	936.33
136.8	932.88
116.1	940.47
135	940.47
115.2	932.88
125.1	965.31
135.9	943.92
126.9	948.75
124.2	948.75
135	962.55
117	968.76
116.1	972.9
117.9	987.39
135	981.87
129.6	1006.71
126.9	997.05
119.7	1010.85
129.6	1008.09
125.1	1009.47
136.8	1028.1
133.2	1037.76
127.8	1039.83
132.3	1031.55
137.7	1017.75
131.4	1048.11
117.9	1061.22
121.5	1066.74
127.8	1043.28
135	1088.13
131.4	1090.2
131.4	1077.09
115.2	1089.51
136.8	1072.95
136.8	1098.48
131.4	1094.34
116.1	1096.41
131.4	1115.04
129.6	1120.56
119.7	1119.18
126.9	1124.7
119.7	1122.63
119.7	1166.79
126	1166.1
122.4	1152.3
123.3	1158.51
118.8	1150.23
116.1	1180.59
134.1	1168.86
131.4	1187.49
133.2	1181.97
126.9	1213.71
116.1	1201.98
126	1208.19
127.8	1207.5
124.2	1237.86
133.2	1219.23
123.3	1226.82
130.5	1232.34
132.3	1264.08
129.6	1262.7
134.1	1247.52
119.7	1246.83
128.7	1273.74
125.1	1275.12
120.6	1269.6
118.8	1271.67
159.3	1295.82
158.4	1296.51
150.3	1293.75
152.1	1341.36
149.4	1331.7
147.6	1326.18
131.4	1362.06
135	1357.92
125.1	1367.58
160.2	1386.21
156.6	1387.59
150.3	1380.69
148.5	1393.11
140.4	1415.88
152.1	1397.94
143.1	1426.23
157.5	1431.75
151.2	1420.71
153.9	1444.86
154.8	1449.69
144	1448.31
158.4	1473.15
151.2	1471.77
144.9	1479.36
153.9	1504.89
143.1	1512.48
148.5	1521.45
145.8	1522.14
144.9	1540.77
142.2	1549.05
154.8	1555.95
150.3	1584.24
143.1	1575.96
159.3	1589.76
153.9	1609.08
143.1	1603.56
146.7	1597.35
139.5	1628.4
145.8	1631.16
152.1	1653.93
144.9	1648.41
140.4	1679.46
151.2	1683.6
147.6	1672.56
155.7	1713.27
159.3	1704.99
182.7	1722.24
178.2	1724.31
170.1	1749.84
177.3	1766.4
143.1	1786.41
140.4	1791.93
171.9	1811.25
180	1802.97
177.3	1830.57
169.2	1834.71
169.2	1860.24
166.5	1845.75
180.9	1883.7
163.8	1902.33
178.2	1916.13
171.9	1925.1
162.9	1938.9
179.1	1945.11
162.9	1950.63
162	1992.03
161.1	1996.17
183.6	2009.28
180.9	2041.02
162.9	2049.99
161.1	2045.16
174.6	2086.56
169.2	2088.63
169.2	2104.5
174.6	2139.69
162	2131.41
179.1	2163.15
189	2192.13
183.6	2201.79
162.9	2205.93
198.9	2232.15
195.3	2252.16
175.5	2286.66
199.8	2308.74
184.5	2340.48
196.2	2325.99
202.5	2363.25
[truncated: 1,160 more rows]
