# Supplementary material for: A quantitative model for the rate-limiting process of UGA alternative assignments to stop and selenocysteine codons
Source: PLoS Comput Biol. 2017 Feb 8;13(2):e1005367. doi: 10.1371/journal.pcbi.1005367 (PMC5323020; doi:10.1371/journal.pcbi.1005367)
Supplement: S4 File — (ZIP) [file pcbi.1005367.s014.zip]

Archive with 5 entries (5 files):
- gpx1_0.csv
- gpx1_10.csv
- gpx1_40.csv
- gpx1_100.csv
- gpx1_250.csv
