# Supplementary material for: A quantitative model for the rate-limiting process of UGA alternative assignments to stop and selenocysteine codons
Source: PLoS Comput Biol. 2017 Feb 8;13(2):e1005367. doi: 10.1371/journal.pcbi.1005367 (PMC5323020; doi:10.1371/journal.pcbi.1005367)
Supplement: S4 File — (ZIP) [file pcbi.1005367.s014.zip › gpx1_0.csv]

GFP	mCherry
54	128.34
23.4	77.28
50.4	98.67
48.6	126.27
10.8	85.56
61.2	80.04
27	78.66
53.1	118.68
17.1	74.52
5.4	93.15
53.1	118.68
62.1	93.15
50.4	100.74
55.8	80.73
59.4	97.29
61.2	98.67
41.4	85.56
6.3	117.3
30.6	100.74
17.1	93.84
22.5	129.72
23.4	105.57
46.8	119.37
56.7	68.31
54	130.41
18	75.21
48.6	124.89
32.4	77.28
51.3	104.19
17.1	68.31
31.5	126.96
8.1	72.45
30.6	102.12
55.8	71.76
17.1	72.45
57.6	69
43.2	81.42
44.1	104.88
48.6	115.92
30.6	97.98
24.3	158.01
7.2	169.74
41.4	171.12
61.2	140.76
57.6	158.7
59.4	143.52
60.3	178.02
35.1	173.88
20.7	182.85
46.8	171.12
20.7	140.76
56.7	149.04
12.6	192.51
55.8	194.58
56.7	172.5
45.9	177.33
56.7	156.63
48.6	149.73
20.7	212.52
41.4	227.01
50.4	259.44
25.2	225.63
61.2	264.27
37.8	280.83
34.2	223.56
11.7	265.65
57.6	281.52
2.7	231.15
32.4	250.47
54.9	287.04
49.5	359.49
45	314.64
43.2	294.63
25.2	345.69
56.7	380.88
48.6	378.12
29.7	405.72
54.9	374.67
51.3	496.8
45.9	463.68
62.1	475.41
42.3	575.46
48.6	565.11
26.1	578.91
51.3	609.96
57.6	664.47
49.5	720.36
42.3	785.91
22.5	821.79
25.2	877.68
11.7	923.91
22.5	992.91
48.6	1107.45
25.2	1172.31
10.8	1250.97
58.5	1359.99
29.7	1412.43
51.3	1552.5
15.3	1713.27
45.9	1869.21
61.2	2000.31
58.5	2245.26
57.6	2406.72
29.7	2810.37
7.2	3244.38
180.9	3699.78
135.9	3950.94
269.1	4389.09
258.3	4675.44
366.3	5229.51
363.6	5678.01
455.4	6195.51
536.4	6672.3
594	7084.23
673.2	7710.06
745.2	8099.22
816.3	8670.54
918	9144.57
990	9664.14
1139.4	10282.4
1341.9	10769.5
1561.5	11306.3
1595.7	11767.3
1932.3	12335.1
2786.4	13070.7
86.4	109.02
78.3	101.43
88.2	114.54
78.3	139.38
88.2	91.77
78.3	95.22
81	120.06
78.3	97.98
75.6	111.78
86.4	104.19
73.8	124.89
79.2	100.05
65.7	120.06
74.7	132.48
70.2	69
69.3	205.62
96.3	171.12
79.2	189.75
83.7	189.75
85.5	175.95
120.6	171.81
112.5	178.71
80.1	163.53
125.1	180.09
66.6	169.74
69.3	148.35
73.8	198.03
69.3	140.76
70.2	146.97
110.7	173.19
91.8	147.66
68.4	176.64
82.8	172.5
98.1	212.52
101.7	158.01
68.4	221.49
68.4	242.88
100.8	222.18
79.2	277.38
100.8	227.01
99.9	240.12
74.7	237.36
107.1	220.8
106.2	246.33
114.3	215.28
94.5	214.59
112.5	242.19
69.3	273.93
86.4	294.63
78.3	336.03
81	351.21
105.3	309.81
83.7	336.72
64.8	334.65
74.7	314.64
78.3	316.02
105.3	397.44
98.1	425.04
117.9	391.92
99	394.68
90.9	389.85
86.4	375.36
113.4	498.87
117.9	469.2
91.8	467.82
108.9	479.55
97.2	470.58
97.2	536.82
63.9	509.22
64.8	565.8
110.7	574.08
104.4	523.71
125.1	583.05
75.6	609.27
108.9	610.65
120.6	632.04
81.9	697.59
90	661.71
81	658.95
86.4	719.67
108.9	751.41
101.7	747.27
74.7	756.93
121.5	810.06
108.9	819.72
88.2	823.17
116.1	894.24
101.7	919.77
72	919.77
81	983.94
113.4	992.91
110.7	1021.89
100.8	1061.22
75.6	1135.05
74.7	1091.58
71.1	1118.49
102.6	1220.61
112.5	1249.59
123.3	1239.93
117.9	1326.87
101.7	1351.02
123.3	1395.87
74.7	1486.26
122.4	1535.94
114.3	1528.35
71.1	1668.42
122.4	1722.24
66.6	1783.65
114.3	1852.65
83.7	1898.19
74.7	1975.47
69.3	2153.49
90.9	2309.43
77.4	2457.09
123.3	2680.65
76.5	2839.35
81	3082.23
192.6	3458.28
247.5	3640.44
281.7	3847.44
212.4	3940.59
282.6	4190.37
351	4382.19
351	4531.23
365.4	4773.42
398.7	5085.99
379.8	5361.99
433.8	5626.26
477	5971.26
480.6	6331.44
523.8	6624
557.1	6941.4
619.2	7369.2
696.6	7747.32
799.2	8106.12
827.1	8640.87
1035.9	9078.33
1097.1	9611.01
1220.4	10052.6
1313.1	10560.5
1476.9	11028.3
1727.1	11557.5
2086.2	12177.1
2865.6	12900.9
136.8	104.19
143.1	204.24
129.6	282.21
174.6	243.57
138.6	277.38
133.2	358.11
148.5	316.02
160.2	306.36
160.2	392.61
132.3	380.19
168.3	383.64
135.9	494.73
135	435.39
153	437.46
176.4	556.83
140.4	523.71
181.8	628.59
148.5	649.29
162	640.32
185.4	677.58
153.9	676.89
130.5	674.82
156.6	712.77
171	768.66
144	771.42
150.3	739.68
142.2	776.94
183.6	869.4
145.8	841.8
139.5	862.5
131.4	861.81
156.6	816.27
161.1	912.18
155.7	920.46
137.7	924.6
163.8	892.17
134.1	877.68
160.2	990.15
167.4	951.51
171.9	1002.57
177.3	1001.19
188.1	1013.61
167.4	997.74
128.7	1076.4
183.6	1049.49
152.1	1021.2
184.5	1059.84
179.1	1061.22
135	1026.72
183.6	1095.72
185.4	1100.55
153.9	1155.75
140.4	1128.15
150.3	1090.89
185.4	1184.73
135.9	1224.06
148.5	1214.4
141.3	1192.32
152.1	1211.64
145.8	1288.23
144	1273.74
173.7	1299.27
143.1	1298.58
141.3	1303.41
141.3	1351.02
129.6	1311
146.7	1308.93
171.9	1351.71
184.5	1349.64
157.5	1410.36
180.9	1428.99
134.1	1422.78
162.9	1383.45
187.2	1523.52
181.8	1511.1
158.4	1470.39
179.1	1591.14
136.8	1551.12
173.7	1597.35
178.2	1652.55
162	1658.07
173.7	1631.16
175.5	1689.81
145.8	1740.87
180	1731.21
165.6	1794
166.5	1802.97
173.7	1845.75
135	1887.15
128.7	1920.96
166.5	1959.6
156.6	2036.19
188.1	2012.04
148.5	2098.29
169.2	2164.53
152.1	2230.08
135.9	2245.95
175.5	2316.33
180	2364.63
163.8	2541.27
170.1	2616.48
201.6	2751.03
231.3	2713.08
168.3	2971.14
190.8	3002.19
249.3	3196.08
215.1	3407.22
308.7	3476.22
294.3	3625.95
257.4	3652.86
360	3736.35
356.4	3819.15
377.1	3912.99
341.1	4059.96
352.8	4141.38
349.2	4191.06
357.3	4335.96
395.1	4432.56
420.3	4549.86
415.8	4598.16
411.3	4745.82
433.8	4916.94
483.3	5063.91
476.1	5248.83
462.6	5379.93
474.3	5566.23
456.3	5828.43
562.5	6005.07
533.7	6203.1
621	6543.96
585.9	6754.41
685.8	7002.81
712.8	7351.95
781.2	7723.17
857.7	7979.16
883.8	8379.36
1018.8	8694.69
1120.5	9052.11
1229.4	9555.81
1228.5	9944.28
1342.8	10364.5
1458	10869.6
1713.6	11336
1698.3	11932.9
195.3	131.79
225.9	164.22
207.9	233.91
239.4	427.8
197.1	463.68
190.8	576.15
216	624.45
190.8	672.06
238.5	655.5
200.7	788.67
195.3	794.88
189.9	797.64
203.4	797.64
211.5	848.7
232.2	912.18
212.4	879.75
190.8	885.27
214.2	890.79
236.7	988.08
237.6	965.31
214.2	963.24
220.5	966.69
236.7	1045.35
225.9	1088.82
213.3	1065.36
218.7	1074.33
192.6	1043.97
229.5	1050.18
199.8	1144.71
211.5	1106.76
239.4	1142.64
216.9	1133.67
198.9	1122.63
225	1126.77
207	1147.47
229.5	1119.87
234	1215.09
195.3	1195.08
203.4	1167.48
203.4	1232.34
221.4	1186.11
200.7	1181.28
219.6	1184.73
191.7	1167.48
251.1	1304.79
213.3	1291.68
235.8	1250.97
197.1	1294.44
250.2	1279.95
203.4	1286.85
235.8	1244.76
207.9	1286.85
206.1	1361.37
207	1323.42
243	1371.03
216	1329.63
213.3	1372.41
210.6	1329.63
225.9	1366.2
208.8	1333.77
248.4	1366.2
216	1390.35
225	1404.84
250.2	1382.76
245.7	1395.87
218.7	1388.97
192.6	1451.76
244.8	1416.57
215.1	1391.04
229.5	1445.55
243.9	1395.87
204.3	1486.95
223.2	1501.44
225	1487.64
235.8	1522.14
222.3	1511.1
207.9	1503.51
208.8	1462.11
196.2	1507.65
241.2	1496.61
222.3	1593.21
207.9	1587.69
232.2	1548.36
198.9	1577.34
227.7	1587.69
250.2	1598.04
193.5	1552.5
228.6	1587.69
220.5	1653.24
203.4	1609.77
234	1636.68
198	1626.33
220.5	1632.54
230.4	1660.14
216.9	1644.96
209.7	1625.64
225.9	1742.94
222.3	1724.31
216.9	1740.87
249.3	1708.44
244.8	1685.67
226.8	1690.5
238.5	1717.41
235.8	1774.68
247.5	1807.8
251.1	1767.78
217.8	1778.82
246.6	1756.05
242.1	1782.27
211.5	1791.93
192.6	1869.9
251.1	1890.6
218.7	1837.47
237.6	1882.32
227.7	1889.91
193.5	1858.17
248.4	1929.93
230.4	1955.46
251.1	1901.64
250.2	1936.14
247.5	1916.13
221.4	1971.33
247.5	2019.63
212.4	1980.99
207.9	2037.57
198	2065.17
211.5	2067.93
224.1	2078.97
222.3	2057.58
234	2139.69
203.4	2123.13
204.3	2116.92
248.4	2184.54
201.6	2205.93
248.4	2242.5
204.3	2212.14
247.5	2286.66
234.9	2273.55
191.7	2352.9
249.3	2397.75
222.3	2393.61
238.5	2425.35
241.2	2475.03
248.4	2493.66
242.1	2487.45
190.8	2560.59
226.8	2668.92
234	2638.56
284.4	2704.8
267.3	2711.01
214.2	2800.71
251.1	2832.45
247.5	2853.84
252.9	2997.36
262.8	3057.39
206.1	3070.5
277.2	3193.32
215.1	3277.5
313.2	3280.95
284.4	3396.87
369.9	3435.51
319.5	3486.57
376.2	3535.56
355.5	3601.11
330.3	3640.44
372.6	3688.05
413.1	3778.44
383.4	3773.61
430.2	3806.73
434.7	3839.85
382.5	3917.13
319.5	3968.19
435.6	4032.36
409.5	4088.94
402.3	4204.17
393.3	4236.6
407.7	4311.12
459	4378.05
467.1	4429.8
477.9	4471.2
483.3	4544.34
477	4650.6
481.5	4739.61
468.9	4756.86
476.1	4825.17
474.3	4896.93
483.3	5027.34
491.4	5119.8
545.4	5223.3
532.8	5299.2
538.2	5421.33
534.6	5561.4
579.6	5757.36
551.7	5852.58
591.3	6040.95
615.6	6259.68
654.3	6383.19
640.8	6545.34
682.2	6733.02
700.2	6906.9
806.4	7076.64
698.4	7430.61
800.1	7645.89
861.3	7859.79
887.4	8142
960.3	8359.35
969.3	8662.95
1082.7	9016.23
1123.2	9401.94
1231.2	9707.61
1324.8	10144.4
1418.4	10597.7
1664.1	11035.9
1822.5	11464.3
2816.1	12175
270.9	92.46
261.9	185.61
307.8	383.64
306.9	561.66
255.6	703.11
308.7	783.15
272.7	850.08
263.7	896.31
260.1	913.56
264.6	984.63
280.8	947.37
286.2	1068.81
273.6	1070.19
304.2	1023.27
287.1	1146.78
280.8	1159.89
298.8	1147.47
282.6	1157.13
310.5	1210.26
277.2	1230.27
293.4	1210.95
267.3	1208.88
273.6	1178.52
291.6	1256.49
298.8	1294.44
279	1250.97
265.5	1272.36
273.6	1283.4
276.3	1253.04
282.6	1334.46
306.9	1338.6
255.6	1339.29
261.9	1362.06
261	1348.26
273.6	1322.04
295.2	1328.94
310.5	1396.56
272.7	1441.41
253.8	1422.09
272.7	1419.33
307.8	1393.8
304.2	1398.63
283.5	1403.46
266.4	1391.04
266.4	1449.69
258.3	1488.33
286.2	1506.96
261.9	1469.01
285.3	1499.37
302.4	1496.61
299.7	1490.4
308.7	1466.25
282.6	1506.27
255.6	1495.23
257.4	1456.59
288	1579.41
272.7	1584.93
306	1564.92
267.3	1548.36
295.2	1536.63
272.7	1571.82
253.8	1529.73
268.2	1575.96
288	1528.35
278.1	1551.12
272.7	1531.11
297.9	1602.18
276.3	1601.49
314.1	1617.36
260.1	1633.23
266.4	1640.13
311.4	1631.16
263.7	1633.23
306.9	1623.57
287.1	1662.9
262.8	1640.13
276.3	1615.98
296.1	1717.41
267.3	1681.53
288.9	1677.39
294.3	1681.53
289.8	1728.45
306.9	1720.86
270	1701.54
295.2	1682.22
290.7	1705.68
294.3	1694.64
299.7	1736.04
268.2	1799.52
309.6	1794.69
310.5	1771.23
303.3	1765.02
277.2	1779.51
289.8	1813.32
280.8	1809.87
279.9	1754.67
310.5	1790.55
270	1812.63
271.8	1796.76
269.1	1801.59
298.8	1878.18
302.4	1847.82
265.5	1822.29
270.9	1864.38
283.5	1860.93
255.6	1856.1
312.3	1839.54
303.3	1835.4
269.1	1873.35
283.5	1849.89
306.9	1862.31
291.6	1918.2
291.6	1898.19
254.7	1943.73
305.1	1907.16
292.5	1920.27
291.6	1952.01
307.8	1906.47
270.9	1930.62
307.8	1944.42
307.8	1929.93
284.4	2000.31
274.5	1986.51
296.1	1973.4
261	2021.01
297.9	2021.7
294.3	1974.78
304.2	1967.88
297	1974.78
255.6	1988.58
270.9	2023.77
297.9	2081.04
288	2061.72
307.8	2043.09
265.5	2093.46
266.4	2058.27
300.6	2056.89
282.6	2045.85
269.1	2085.18
269.1	2041.71
261.9	2174.19
314.1	2117.61
261	2126.58
296.1	2141.76
285.3	2121.06
309.6	2113.47
273.6	2170.05
278.1	2159.01
299.7	2240.43
292.5	2222.49
278.1	2239.74
309.6	2230.08
305.1	2208.69
284.4	2185.92
299.7	2212.83
306.9	2308.74
305.1	2258.37
295.2	2325.99
253.8	2274.93
291.6	2294.94
300.6	2290.8
289.8	2331.51
255.6	2402.58
310.5	2370.15
302.4	2374.98
293.4	2384.64
314.1	2424.66
294.3	2426.73
306.9	2458.47
293.4	2421.9
270.9	2468.82
268.2	2503.32
304.2	2510.91
293.4	2506.77
298.8	2548.17
312.3	2568.18
276.3	2595.09
288	2584.05
262.8	2589.57
302.4	2670.99
299.7	2644.08
280.8	2684.1
346.5	2709.63
351.9	2711.7
369	2753.1
315.9	2700.66
351.9	2728.95
367.2	2718.6
293.4	2775.18
297.9	2775.87
289.8	2851.08
302.4	2880.06
284.4	2880.75
271.8	2951.82
265.5	2987.01
337.5	3027.03
331.2	3029.1
364.5	3059.46
303.3	3100.86
296.1	3101.55
374.4	3176.07
316.8	3185.73
359.1	3134.67
284.4	3274.05
345.6	3329.25
354.6	3332.01
321.3	3413.43
366.3	3365.82
385.2	3465.87
429.3	3490.71
380.7	3428.61
406.8	3557.64
430.2	3554.88
432.9	3521.07
391.5	3588
419.4	3641.13
379.8	3714.96
405.9	3665.28
468.9	3768.09
487.8	3784.65
450.9	3780.51
466.2	3846.75
459.9	3824.67
491.4	3793.62
489.6	3934.38
484.2	3876.42
490.5	3872.28
424.8	4007.52
450	4013.73
481.5	4066.17
459.9	4148.28
497.7	4118.61
486	4164.84
477.9	4210.38
477	4267.65
447.3	4269.03
464.4	4347.69
561.6	4379.43
540.9	4435.32
512.1	4505.7
560.7	4489.83
535.5	4542.27
522	4629.9
561.6	4627.83
558.9	4720.98
542.7	4792.74
522	4762.38
540.9	4853.46
534.6	4915.56
555.3	5020.44
612	5074.26
508.5	5117.73
594	5230.89
593.1	5254.35
594.9	5338.53
603	5401.32
542.7	5500.68
603	5680.77
640.8	5720.79
612	5809.8
688.5	5920.89
672.3	5996.79
710.1	6155.49
644.4	6254.16
747	6350.76
747.9	6504.63
779.4	6640.56
776.7	6845.49
732.6	6946.92
880.2	7127.7
845.1	7302.27
870.3	7480.29
913.5	7681.08
982.8	7890.84
1001.7	8035.74
1056.6	8353.14
1049.4	8624.31
1018.8	8896.86
1161.9	9231.51
1382.4	9501.99
1322.1	9892.53
1438.2	10165.1
1509.3	10549.4
1736.1	11085.5
1926	11594.1
3027.6	12141.9
332.1	173.19
326.7	289.11
342.9	533.37
333	746.58
369	889.41
322.2	1000.5
327.6	1034.31
315.9	1147.47
329.4	1115.04
371.7	1187.49
349.2	1230.96
345.6	1278.57
336.6	1273.74
351	1253.04
352.8	1352.4
347.4	1343.43
350.1	1367.58
337.5	1313.07
330.3	1388.97
371.7	1447.62
332.1	1428.3
325.8	1433.13
354.6	1402.77
342.9	1496.61
344.7	1484.19
324	1513.17
333	1478.67
338.4	1524.21
318.6	1574.58
343.8	1570.44
324	1557.33
373.5	1593.21
337.5	1592.52
319.5	1558.02
332.1	1537.32
332.1	1641.51
347.4	1650.48
367.2	1667.04
326.7	1639.44
328.5	1602.87
328.5	1622.19
369.9	1647.72
320.4	1616.67
326.7	1730.52
354.6	1737.42
331.2	1724.31
377.1	1729.14
326.7	1731.9
366.3	1677.39
375.3	1701.54
373.5	1682.91
324.9	1711.89
349.2	1765.71
340.2	1763.64
339.3	1806.42
362.7	1812.63
360.9	1771.23
327.6	1780.89
374.4	1751.22
336.6	1769.85
365.4	1788.48
359.1	1878.87
315.9	1838.16
359.1	1830.57
333.9	1866.45
330.3	1822.98
359.1	1821.6
336.6	1838.16
334.8	1874.04
334.8	1885.77
319.5	1887.84
361.8	1905.09
358.2	1942.35
365.4	1924.41
331.2	1964.43
377.1	1920.96
353.7	1903.02
319.5	1949.25
325.8	1927.17
342	1916.13
363.6	1929.93
317.7	1967.19
351.9	2026.53
355.5	1976.16
336.6	1976.16
318.6	2032.74
329.4	1998.24
349.2	2036.88
324.9	1980.99
324	1989.96
365.4	2036.19
337.5	2056.2
371.7	2095.53
361.8	2047.23
322.2	2065.86
326.7	2038.95
363.6	2079.66
316.8	2102.43
320.4	2108.64
343.8	2082.42
317.7	2056.2
361.8	2044.47
341.1	2122.44
360	2114.16
326.7	2176.26
347.4	2145.21
370.8	2123.13
367.2	2141.76
321.3	2174.19
333	2141.76
342	2126.58
352.8	2154.87
327.6	2221.11
344.7	2236.29
327.6	2239.74
342.9	2254.92
375.3	2225.25
328.5	2230.08
351	2241.12
368.1	2223.87
351.9	2224.56
348.3	2214.21
318.6	2278.38
349.2	2309.43
330.3	2283.9
361.8	2314.26
333.9	2323.23
358.2	2319.09
363.6	2270.79
317.7	2316.33
333	2295.63
343.8	2316.33
342.9	2335.65
366.3	2392.23
363.6	2340.48
329.4	2372.22
346.5	2398.44
362.7	2394.3
360	2363.25
322.2	2369.46
335.7	2393.61
351.9	2426.73
331.2	2468.13
347.4	2450.19
324	2408.79
368.1	2417.07
322.2	2430.18
366.3	2476.41
331.2	2464.68
324	2539.2
376.2	2514.36
345.6	2515.74
368.1	2524.71
369	2528.16
325.8	2477.1
316.8	2504.01
346.5	2593.02
363.6	2590.95
373.5	2578.53
377.1	2608.2
318.6	2595.09
342	2579.91
374.4	2594.4
366.3	2655.12
368.1	2693.76
369	2681.34
342.9	2662.71
322.2	2690.31
356.4	2685.48
403.2	2711.01
401.4	2710.32
378.9	2732.4
420.3	2724.12
429.3	2766.9
410.4	2699.97
413.1	2719.29
344.7	2824.86
368.1	2798.64
353.7	2815.2
332.1	2815.89
373.5	2829
318.6	2884.89
316.8	2907.66
374.4	2862.12
377.1	2911.11
320.4	2866.95
329.4	2983.56
328.5	2955.27
360.9	2942.16
428.4	3038.76
387	3008.4
415.8	3049.8
439.2	2987.7
387.9	3036.69
387	3010.47
350.1	3132.6
333.9	3093.27
349.2	3082.23
389.7	3143.64
388.8	3148.47
385.2	3186.42
405	3196.77
325.8	3230.58
340.2	3260.25
349.2	3270.6
404.1	3316.14
437.4	3337.53
429.3	3323.04
417.6	3414.12
437.4	3396.18
382.5	3353.4
501.3	3465.18
477	3446.55
479.7	3445.86
459	3445.86
478.8	3469.32
478.8	3502.44
450.9	3507.27
496.8	3499.68
478.8	3581.1
466.2	3641.82
491.4	3573.51
473.4	3620.43
445.5	3679.77
458.1	3666.66
475.2	3665.97
523.8	3754.29
549	3743.25
531	3721.17
513.9	3721.17
538.2	3848.82
519.3	3826.74
564.3	3852.96
516.6	3924.72
563.4	3908.16
538.2	3934.38
482.4	3997.17
482.4	3970.26
513	4028.22
532.8	4071.69
566.1	4079.97
535.5	4146.21
513	4128.27
550.8	4102.74
552.6	4160.01
520.2	4177.95
549.9	4242.12
512.1	4282.14
547.2	4300.77
523.8	4361.49
521.1	4335.96
608.4	4396.68
571.5	4395.99
620.1	4490.52
594.9	4458.78
608.4	4551.93
597.6	4544.34
590.4	4604.37
603	4616.1
573.3	4623
594.9	4674.06
612.9	4787.22
576	4754.79
603	4816.89
601.2	4884.51
569.7	4905.9
585.9	5023.89
655.2	5086.68
672.3	5089.44
621.9	5141.88
646.2	5226.06
657.9	5188.8
682.2	5301.96
635.4	5377.86
671.4	5440.65
633.6	5403.39
692.1	5578.65
682.2	5655.93
745.2	5709.75
662.4	5780.82
675	5879.49
696.6	5964.36
739.8	5990.58
761.4	6141
694.8	6232.77
720.9	6305.22
772.2	6394.92
768.6	6512.22
808.2	6572.25
810.9	6759.24
837	6818.58
810.9	6949.68
914.4	7099.41
931.5	7229.82
868.5	7389.21
936.9	7528.59
992.7	7674.18
1027.8	7913.61
1064.7	8043.33
1061.1	8197.89
1080.9	8443.53
1131.3	8657.43
1160.1	8919.63
1234.8	9143.19
1282.5	9438.51
1347.3	9746.94
1467.9	10049.2
1566	10408.7
1662.3	10836.5
2057.4	11289.8
2263.5	11692
414.9	86.25
439.2	215.28
378.9	541.65
404.1	777.63
387.9	1001.88
389.7	1077.09
420.3	1151.61
405	1178.52
416.7	1286.16
395.1	1368.96
393.3	1322.73
429.3	1316.52
379.8	1441.41
404.1	1440.72
383.4	1455.21
397.8	1493.16
419.4	1490.4
419.4	1548.36
378.9	1541.46
384.3	1589.07
421.2	1611.84
421.2	1667.04
383.4	1667.73
399.6	1656
436.5	1671.18
390.6	1727.76
399.6	1734.66
402.3	1676.01
385.2	1718.79
393.3	1780.2
391.5	1798.14
401.4	1791.24
438.3	1782.96
423	1767.09
402.3	1756.74
384.3	1860.93
384.3	1857.48
392.4	1852.65
439.2	1881.63
388.8	1841.61
437.4	1820.91
432	1911.99
413.1	1919.58
427.5	1929.24
390.6	1898.19
387	1902.33
387.9	1926.48
439.2	1952.7
424.8	2021.7
414.9	1983.75
386.1	2022.39
388.8	1974.78
405.9	2027.22
437.4	2012.73
404.1	1975.47
423.9	2092.08
429.3	2050.68
398.7	2092.08
419.4	2099.67
421.2	2077.59
400.5	2070
404.1	2101.05
386.1	2154.87
425.7	2165.22
392.4	2112.78
421.2	2116.23
400.5	2153.49
398.7	2161.08
416.7	2176.95
392.4	2147.28
433.8	2208.69
414	2218.35
427.5	2203.86
387.9	2245.26
438.3	2192.13
412.2	2222.49
420.3	2232.15
413.1	2204.55
396.9	2249.4
428.4	2301.84
393.3	2320.47
435.6	2268.72
435.6	2276.31
408.6	2283.21
387.9	2288.04
403.2	2289.42
379.8	2259.75
398.7	2344.62
432.9	2395.68
386.1	2342.55
397.8	2330.82
406.8	2394.3
400.5	2386.71
435.6	2379.12
437.4	2361.18
412.2	2362.56
435.6	2441.91
423.9	2431.56
387	2404.65
381.6	2428.11
426.6	2475.72
395.1	2440.53
410.4	2462.61
414	2404.65
423.9	2529.54
414	2539.2
378.9	2517.81
433.8	2481.93
435.6	2521.26
387.9	2493.66
416.7	2497.11
380.7	2477.79
414.9	2550.93
432.9	2572.32
422.1	2620.62
424.8	2553.69
402.3	2590.26
393.3	2566.11
421.2	2590.95
432	2593.02
388.8	2644.08
398.7	2674.44
387	2686.17
400.5	2684.1
440.1	2639.25
409.5	2657.88
434.7	2635.11
448.2	2723.43
446.4	2751.72
474.3	2697.21
463.5	2701.35
487.8	2766.21
458.1	2717.22
452.7	2731.71
390.6	2775.18
419.4	2810.37
421.2	2812.44
398.7	2819.34
424.8	2777.94
420.3	2789.67
381.6	2786.22
433.8	2899.38
412.2	2887.65
432	2869.71
383.4	2880.75
383.4	2849.01
395.1	2902.83
382.5	2962.86
439.2	2967
400.5	2957.34
438.3	2973.21
387	2927.67
471.6	3002.88
470.7	2991.15
501.3	3029.1
472.5	3054.63
457.2	3059.46
446.4	3013.23
405.9	3111.21
405.9	3096.03
436.5	3119.49
415.8	3061.53
404.1	3090.51
499.5	3174.69
491.4	3170.55
499.5	3149.16
457.2	3180.21
475.2	3147.09
382.5	3223.68
439.2	3270.6
423	3255.42
420.3	3233.34
487.8	3310.62
492.3	3348.57
469.8	3332.01
484.2	3291.99
493.2	3310.62
503.1	3370.65
443.7	3374.1
444.6	3366.51
463.5	3416.19
462.6	3418.95
563.4	3490.02
566.1	3493.47
504.9	3474.15
566.1	3428.61
520.2	3533.49
555.3	3525.9
526.5	3521.76
565.2	3514.17
517.5	3604.56
522.9	3634.92
507.6	3644.58
558.9	3576.27
531	3583.86
530.1	3683.91
532.8	3661.14
535.5	3646.65
568.8	3748.77
598.5	3741.18
610.2	3769.47
584.1	3768.78
592.2	3827.43
615.6	3846.06
574.2	3831.57
614.7	3860.55
607.5	3930.93
583.2	3885.39
583.2	3872.97
520.2	3957.15
513	3945.42
514.8	4002
618.3	4082.04
601.2	4063.41
612.9	4049.61
567.9	4105.5
619.2	4126.2
613.8	4096.53
605.7	4198.65
627.3	4159.32
612.9	4157.94
577.8	4286.28
606.6	4269.72
597.6	4244.19
612.9	4369.77
595.8	4370.46
584.1	4311.81
677.7	4380.12
658.8	4425.66
648.9	4462.92
677.7	4454.64
666.9	4514.67
638.1	4540.89
662.4	4585.74
654.3	4638.87
631.8	4648.53
682.2	4624.38
645.3	4675.44
684.9	4671.99
647.1	4744.44
684.9	4778.25
691.2	4846.56
668.7	4914.18
641.7	4921.77
644.4	4961.1
661.5	5007.33
755.1	5092.89
697.5	5032.86
689.4	5136.36
702.9	5197.77
746.1	5177.76
701.1	5310.93
735.3	5384.07
732.6	5396.49
693.9	5423.4
630.9	5485.5
736.2	5567.61
751.5	5649.72
812.7	5725.62
812.7	5742.87
720.9	5791.17
708.3	5892.6
800.1	5925.03
776.7	6019.56
794.7	6110.64
873.9	6174.12
763.2	6246.57
775.8	6331.44
837.9	6374.91
857.7	6535.68
829.8	6602.61
896.4	6690.93
910.8	6847.56
898.2	6858.6
913.5	7059.39
961.2	7078.71
956.7	7248.45
903.6	7378.86
961.2	7521
1040.4	7660.38
1018.8	7849.44
1117.8	7976.4
1130.4	8149.59
1184.4	8327.61
1179	8582.22
1249.2	8788.53
1369.8	9084.54
1326.6	9301.89
1404	9559.26
1440	9878.73
1550.7	10145.8
1593	10646
1854	11057.9
2048.4	11489.9
2594.7	12062.6
455.4	259.44
458.1	777.63
452.7	1087.44
450	1175.07
499.5	1268.22
496.8	1316.52
466.2	1413.81
450	1474.53
470.7	1498.68
470.7	1566.99
481.5	1533.87
459.9	1639.44
446.4	1615.98
488.7	1728.45
450	1720.86
466.2	1746.39
444.6	1768.47
459.9	1786.41
442.8	1819.53
467.1	1873.35
461.7	1841.61
450.9	1852.65
459.9	1855.41
445.5	1954.08
468.9	1902.33
450.9	1907.16
481.5	1920.96
482.4	2008.59
460.8	1987.89
461.7	1999.62
485.1	1969.95
471.6	2054.82
472.5	2083.8
497.7	2070
460.8	2107.95
442.8	2054.13
450	2163.15
483.3	2156.25
477.9	2165.91
463.5	2154.18
485.1	2163.84
477.9	2230.08
468.9	2199.03
455.4	2187.3
461.7	2208.69
450.9	2221.8
453.6	2282.52
454.5	2326.68
444.6	2278.38
498.6	2324.61
459	2279.07
459.9	2335.65
498.6	2376.36
453.6	2357.04
486.9	2388.78
477	2346.69
459	2367.39
491.4	2413.62
480.6	2447.43
453.6	2466.06
498.6	2411.55
443.7	2455.02
451.8	2464.68
501.3	2483.31
456.3	2543.34
452.7	2498.49
453.6	2499.87
476.1	2484
459	2491.59
488.7	2588.19
446.4	2550.93
451.8	2608.89
450.9	2584.05
499.5	2599.92
450	2580.6
480.6	2613.72
443.7	2654.43
484.2	2635.8
461.7	2652.36
450	2646.15
495	2674.44
475.2	2658.57
530.1	2695.83
543.6	2739.99
522	2738.61
526.5	2699.97
549.9	2725.5
486	2840.73
462.6	2820.03
481.5	2787.6
461.7	2785.53
497.7	2792.43
465.3	2825.55
459	2820.03
459.9	2895.24
444.6	2886.27
475.2	2895.93
477	2870.4
462.6	2900.07
446.4	2855.91
487.8	2968.38
479.7	2985.63
455.4	2963.55
442.8	2979.42
454.5	2917.32
458.1	2984.94
564.3	3038.76
514.8	3007.02
505.8	3027.03
548.1	3056.7
513	3011.85
460.8	3118.11
481.5	3100.86
481.5	3075.33
486.9	3115.35
466.2	3113.28
467.1	3101.55
565.2	3169.17
560.7	3158.13
541.8	3166.41
506.7	3165.03
557.1	3168.48
448.2	3220.23
447.3	3241.62
461.7	3209.19
471.6	3245.76
445.5	3217.47
517.5	3333.39
552.6	3352.02
546.3	3320.28
531	3295.44
514.8	3356.16
566.1	3362.37
534.6	3358.92
544.5	3409.98
504.9	3422.4
592.2	3436.2
589.5	3498.3
589.5	3471.39
567.9	3440.34
626.4	3506.58
580.5	3539.01
603.9	3558.33
603.9	3517.62
611.1	3629.4
610.2	3581.79
589.5	3637.68
583.2	3633.54
579.6	3665.97
580.5	3693.57
609.3	3690.12
688.5	3777.06
686.7	3778.44
686.7	3775.68
683.1	3799.14
660.6	3830.19
664.2	3846.06
657	3856.41
685.8	3875.73
647.1	3870.21
676.8	3933
592.2	3988.89
617.4	3970.26
603	3938.52
661.5	4028.91
662.4	4054.44
643.5	4077.9
666	4116.54
639	4103.43
634.5	4154.49
681.3	4211.76
686.7	4178.64
647.1	4172.43
631.8	4242.12
643.5	4281.45
648.9	4244.88
659.7	4360.11
692.1	4343.55
677.7	4369.08
720	4420.14
731.7	4380.12
693.9	4468.44
713.7	4497.42
700.2	4518.81
703.8	4529.16
717.3	4567.8
713.7	4606.44
694.8	4620.24
732.6	4701.66
748.8	4717.53
706.5	4772.04
734.4	4740.3
695.7	4809.3
739.8	4815.51
741.6	4831.38
721.8	4937.64
720	4931.43
745.2	5025.96
706.5	4972.83
792.9	5042.52
790.2	5103.24
732.6	5170.17
767.7	5232.96
805.5	5229.51
792	5279.19
778.5	5270.91
795.6	5348.19
766.8	5445.48
775.8	5462.73
743.4	5520
778.5	5556.57
765	5609.7
790.2	5645.58
872.1	5689.74
802.8	5803.59
790.2	5868.45
778.5	5893.98
856.8	5932.62
875.7	6051.99
873	6077.52
930.6	6187.92
872.1	6204.48
879.3	6316.26
888.3	6376.29
887.4	6483.24
887.4	6501.87
996.3	6674.37
930.6	6750.27
957.6	6799.95
933.3	6986.25
990.9	7024.89
968.4	7190.49
1035.9	7222.92
963	7436.13
1045.8	7567.23
1095.3	7705.23
1101.6	7812.18
1161	7951.56
1190.7	8039.88
1139.4	8255.16
1206	8460.09
1217.7	8642.25
1209.6	8860.29
1391.4	9094.89
1426.5	9293.61
1475.1	9615.15
1503.9	9855.27
1603.8	10209.2
1675.8	10549.4
1863.9	10971
2092.5	11451.9
2964.6	12078.5
549	289.8
515.7	1085.37
524.7	1301.34
538.2	1328.94
563.4	1464.18
557.1	1554.57
538.2	1568.37
543.6	1609.77
506.7	1711.89
531	1802.28
529.2	1768.47
517.5	1834.02
543.6	1838.16
555.3	1897.5
505.8	1932
542.7	1921.65
550.8	2035.5
508.5	1995.48
532.8	2075.52
555.3	2056.89
559.8	2067.24
540.9	2137.62
524.7	2176.26
535.5	2170.74
531	2249.4
541.8	2214.9
506.7	2243.19
510.3	2308.74
528.3	2273.55
515.7	2285.28
549	2277
530.1	2334.96
543.6	2346.69
509.4	2336.34
528.3	2331.51
517.5	2431.56
547.2	2440.53
541.8	2473.65
521.1	2404.65
504.9	2530.92
513.9	2523.33
529.2	2537.82
548.1	2512.29
540	2565.42
506.7	2587.5
513.9	2584.05
528.3	2610.27
504.9	2579.91
529.2	2639.25
535.5	2631.66
508.5	2668.23
547.2	2643.39
584.1	2719.98
621.9	2755.17
569.7	2702.04
598.5	2706.18
528.3	2818.65
535.5	2772.42
530.1	2818.65
515.7	2769.66
538.2	2803.47
560.7	2855.91
508.5	2849.7
542.7	2889.03
531	2907.66
521.1	2862.12
550.8	2920.77
509.4	2980.11
560.7	2975.97
519.3	2931.12
507.6	2976.66
590.4	3046.35
592.2	3018.06
595.8	3005.64
572.4	3025.65
534.6	3091.89
547.2	3121.56
518.4	3130.53
525.6	3122.25
565.2	3129.15
573.3	3193.32
592.2	3165.72
605.7	3171.24
621	3134.67
544.5	3224.37
552.6	3238.17
518.4	3258.18
520.2	3255.42
531.9	3253.35
584.1	3316.14
605.7	3323.04
594.9	3334.77
626.4	3294.75
589.5	3354.78
620.1	3359.61
599.4	3387.9
576	3362.37
650.7	3433.44
637.2	3429.99
689.4	3443.79
636.3	3447.93
639	3500.37
683.1	3564.54
682.2	3559.02
667.8	3609.39
685.8	3572.82
674.1	3583.17
643.5	3659.76
643.5	3714.96
648	3685.98
686.7	3647.34
735.3	3754.98
700.2	3770.85
754.2	3837.78
719.1	3858.48
702	3806.04
713.7	3867.45
712.8	3912.3
659.7	3961.29
653.4	3989.58
648	3959.22
645.3	3961.29
724.5	4080.66
729.9	4028.91
708.3	4086.87
751.5	4148.97
714.6	4135.86
712.8	4181.4
747	4225.56
746.1	4269.03
710.1	4263.51
700.2	4294.56
755.1	4349.07
714.6	4315.95
785.7	4423.59
810	4428.42
805.5	4440.15
761.4	4501.56
802.8	4460.16
794.7	4538.13
794.7	4520.88
812.7	4624.38
759.6	4651.29
774.9	4696.83
817.2	4696.14
770.4	4778.25
812.7	4805.16
766.8	4826.55
787.5	4833.45
763.2	4900.38
810	4932.81
813.6	4976.97
810.9	5005.26
871.2	5093.58
855	5036.31
798.3	5117.73
828	5187.42
822.6	5177.76
823.5	5284.02
870.3	5279.88
870.3	5368.2
828	5410.29
846.9	5404.77
801.9	5511.03
810	5535.87
874.8	5606.25
870.3	5649.03
873.9	5626.26
927	5715.27
867.6	5774.61
833.4	5883.63
896.4	5966.43
940.5	5997.48
886.5	6005.07
930.6	6083.04
950.4	6138.24
910.8	6215.52
939.6	6326.61
997.2	6384.57
946.8	6445.29
973.8	6561.21
1004.4	6619.17
1060.2	6688.17
988.2	6748.89
1021.5	6875.16
976.5	6950.37
1050.3	7071.81
1052.1	7176.69
1095.3	7287.09
1048.5	7391.97
1101.6	7448.55
1117.8	7607.25
1162.8	7776.3
1215.9	7890.84
1243.8	8047.47
1215	8177.19
1316.7	8331.06
1291.5	8502.18
1403.1	8682.96
1332	8922.39
1430.1	9176.31
1405.8	9366.06
1557.9	9635.16
1590.3	9939.45
1785.6	10257.5
1723.5	10628.1
1967.4	11082.8
2186.1	11587.9
595.8	1051.56
612	1319.97
585	1525.59
624.6	1546.29
611.1	1672.56
604.8	1701.54
619.2	1763.64
584.1	1821.6
607.5	1929.24
606.6	1972.71
624.6	2012.04
585	2066.55
590.4	2090.01
583.2	2143.14
600.3	2162.46
626.4	2220.42
609.3	2253.54
614.7	2284.59
571.5	2323.23
[truncated: 1,052 more rows]
