# Supplementary material for: A quantitative model for the rate-limiting process of UGA alternative assignments to stop and selenocysteine codons
Source: PLoS Comput Biol. 2017 Feb 8;13(2):e1005367. doi: 10.1371/journal.pcbi.1005367 (PMC5323020; doi:10.1371/journal.pcbi.1005367)
Supplement: S4 File — (ZIP) [file pcbi.1005367.s014.zip › gpx1_10.csv]

GFP	mCherry
8.1	124.2
27	82.11
48.6	73.83
36.9	94.53
18	119.37
36	120.75
31.5	122.13
27	89.7
40.5	83.49
48.6	115.23
39.6	100.74
16.2	93.15
55.8	87.63
63.9	106.26
66.6	92.46
48.6	91.77
63.9	96.6
57.6	95.91
42.3	97.98
57.6	106.26
54	68.31
55.8	81.42
37.8	115.92
14.4	102.81
26.1	78.66
35.1	88.32
65.7	68.31
25.2	98.67
36.9	125.58
3.6	76.59
50.4	106.26
67.5	100.74
25.2	90.39
53.1	89.7
20.7	107.64
27	106.26
60.3	73.14
13.5	88.32
23.4	127.65
47.7	91.08
42.3	77.97
3.6	121.44
54	106.26
20.7	103.5
42.3	108.33
43.2	84.87
60.3	113.85
3.6	129.03
58.5	113.85
9.9	151.8
32.4	148.35
31.5	174.57
63	155.94
55.8	146.28
50.4	164.91
66.6	144.21
30.6	162.84
42.3	155.94
50.4	178.02
30.6	170.43
41.4	138.69
47.7	171.81
9.9	134.55
29.7	144.21
36	168.36
38.7	155.94
56.7	151.11
27.9	190.44
9	136.62
42.3	175.95
48.6	158.01
18.9	175.95
26.1	161.46
15.3	152.49
7.2	256.68
65.7	263.58
51.3	223.56
32.4	230.46
36	231.15
39.6	227.7
44.1	208.38
22.5	200.1
54.9	262.2
60.3	244.95
49.5	203.55
53.1	323.61
44.1	291.18
36	267.03
18.9	285.66
61.2	308.43
9	325.68
66.6	270.48
9	331.2
28.8	355.35
8.1	382.26
2.7	361.56
26.1	347.76
40.5	380.88
64.8	456.09
20.7	429.87
45.9	460.92
47.7	515.43
61.2	480.24
11.7	474.72
54.9	578.91
35.1	569.25
54.9	607.2
11.7	661.02
61.2	710.01
18.9	756.93
29.7	783.15
61.2	841.8
12.6	921.84
25.2	986.7
54.9	1053.63
19.8	1045.35
62.1	1101.24
11.7	1229.58
36.9	1308.93
55.8	1364.82
22.5	1408.98
63.9	1522.14
34.2	1635.99
42.3	1671.87
19.8	1794
17.1	1949.25
67.5	2113.47
7.2	2260.44
50.4	2486.07
33.3	2714.46
18	3194.01
145.8	3618.36
275.4	3933
305.1	4347.69
289.8	4576.77
412.2	4985.94
366.3	5311.62
445.5	5723.55
511.2	6098.91
540	6540.51
601.2	7022.82
711.9	7476.84
756	7974.33
856.8	8403.51
900.9	8811.3
1006.2	9270.84
1223.1	9709.68
1186.2	10175.4
1345.5	10656.4
1567.8	11200.1
1778.4	11661
1728	12135
2001.6	12685.7
2736.9	13421.2
74.7	126.96
70.2	121.44
92.7	81.42
80.1	114.54
74.7	77.97
78.3	120.75
96.3	109.71
85.5	89.7
103.5	124.2
73.8	127.65
76.5	88.32
102.6	196.65
72	142.14
88.2	138.69
70.2	183.54
73.8	172.5
76.5	140.76
103.5	142.83
95.4	156.63
82.8	184.23
100.8	183.54
82.8	138
93.6	179.4
110.7	135.93
79.2	134.55
72.9	210.45
70.2	244.26
85.5	201.48
90	222.87
90	202.86
72.9	264.27
72.9	251.85
72	249.09
94.5	244.95
74.7	224.25
74.7	284.28
121.5	316.02
83.7	282.21
88.2	285.66
103.5	276.69
84.6	271.17
81	265.65
105.3	378.81
88.2	391.23
75.6	340.86
128.7	391.23
137.7	380.88
101.7	461.61
114.3	448.5
95.4	410.55
87.3	436.08
123.3	504.39
96.3	515.43
123.3	494.73
87.3	463.68
76.5	553.38
76.5	547.86
114.3	538.89
96.3	558.9
134.1	603.75
98.1	652.74
72.9	642.39
91.8	703.8
124.2	699.66
90	738.99
132.3	733.47
125.1	785.91
89.1	813.51
97.2	846.63
122.4	903.21
135	892.86
95.4	922.53
82.8	982.56
132.3	959.1
101.7	994.29
82.8	1027.41
119.7	1107.45
134.1	1126.77
123.3	1170.24
123.3	1210.95
132.3	1210.95
85.5	1256.49
91.8	1369.65
121.5	1390.35
116.1	1434.51
81.9	1512.48
134.1	1579.41
112.5	1616.67
76.5	1672.56
132.3	1727.07
113.4	1799.52
119.7	1894.74
120.6	1949.94
99	2061.72
70.2	2147.97
74.7	2308.05
111.6	2474.34
83.7	2688.24
134.1	2849.7
135	3227.13
184.5	3492.09
234.9	3682.53
337.5	3783.27
301.5	3924.72
344.7	4138.62
411.3	4292.49
398.7	4535.37
405.9	4717.53
378.9	4890.72
461.7	5117.04
472.5	5365.44
520.2	5588.31
456.3	5858.1
561.6	6124.44
586.8	6439.08
556.2	6846.87
683.1	7198.77
765	7558.95
780.3	7975.02
906.3	8291.04
996.3	8669.16
1099.8	9104.55
1059.3	9459.21
1233.9	9892.53
1432.8	10284.5
1536.3	10797.1
1629	11178.7
1970.1	11647.9
2082.6	12175
2432.7	12786.4
151.2	186.99
149.4	224.94
160.2	304.98
140.4	309.81
177.3	390.54
156.6	449.19
183.6	422.97
173.7	483.69
169.2	514.74
161.1	584.43
144	549.93
179.1	632.04
206.1	605.13
140.4	714.84
142.2	675.51
189.9	700.35
162	768.66
162.9	748.65
191.7	785.22
156.6	807.3
158.4	859.05
179.1	814.89
140.4	803.16
192.6	861.81
193.5	863.88
205.2	861.12
169.2	869.4
150.3	908.73
196.2	982.56
179.1	961.86
193.5	972.9
194.4	990.84
189	997.05
162.9	1008.78
188.1	994.29
185.4	1045.35
173.7	1035.69
180	1059.84
201.6	1078.47
177.3	1091.58
146.7	1106.07
159.3	1125.39
199.8	1189.56
180	1157.13
186.3	1130.22
176.4	1235.79
140.4	1212.33
201.6	1233.72
142.2	1223.37
153.9	1276.5
188.1	1288.92
206.1	1271.67
162	1309.62
178.2	1322.04
180	1380.69
166.5	1363.44
196.2	1378.62
140.4	1415.19
204.3	1407.6
144	1416.57
165.6	1491.09
197.1	1466.25
173.7	1526.97
182.7	1564.23
176.4	1564.23
202.5	1603.56
179.1	1642.89
193.5	1704.3
183.6	1666.35
182.7	1762.26
204.3	1755.36
157.5	1771.92
189.9	1835.4
144	1860.24
162.9	1902.33
198.9	1939.59
179.1	1960.29
187.2	2029.98
146.7	2102.43
146.7	2050.68
202.5	2118.99
189.9	2228.7
168.3	2292.18
196.2	2374.29
172.8	2408.1
202.5	2453.64
185.4	2585.43
185.4	2662.02
188.1	2818.65
141.3	3011.85
163.8	3115.35
207.9	3307.17
237.6	3477.6
305.1	3555.57
341.1	3689.43
412.2	3713.58
356.4	3827.43
403.2	3880.56
379.8	3953.01
352.8	4079.28
368.1	4139.31
400.5	4256.61
436.5	4397.37
464.4	4473.96
473.4	4565.73
440.1	4663.02
480.6	4765.83
477.9	4930.74
542.7	5077.02
544.5	5181.9
535.5	5342.67
587.7	5485.5
587.7	5628.33
504.9	5780.13
651.6	5962.98
683.1	6107.19
666	6375.6
678.6	6602.61
635.4	6879.99
799.2	7142.88
827.1	7393.35
792.9	7643.82
837	7915.68
914.4	8246.88
1038.6	8527.02
1130.4	8806.47
1211.4	9157.68
1236.6	9563.4
1391.4	9938.76
1488.6	10320.3
1617.3	10820.6
1872	11307.7
1953.9	11796.9
2344.5	12374.5
231.3	127.65
271.8	315.33
224.1	428.49
208.8	574.08
228.6	619.62
270.9	667.23
225.9	778.32
211.5	808.68
234.9	811.44
268.2	919.08
220.5	888.03
221.4	904.59
243	963.93
243	935.64
225.9	927.36
211.5	938.4
269.1	1008.78
261.9	1053.63
212.4	1024.65
275.4	1006.71
232.2	1065.36
234	1082.61
222.3	1068.81
262.8	1086.06
235.8	1081.23
223.2	1121.94
218.7	1144.02
257.4	1146.78
249.3	1133.67
213.3	1170.24
237.6	1125.39
220.5	1156.44
274.5	1213.02
246.6	1220.61
272.7	1197.15
261.9	1220.61
234.9	1196.46
246.6	1233.72
231.3	1220.61
259.2	1261.32
256.5	1271.67
260.1	1279.26
261.9	1298.58
271.8	1268.91
241.2	1274.43
244.8	1293.75
237.6	1268.22
234	1364.13
217.8	1329.63
216.9	1360.68
262.8	1370.34
214.2	1376.55
267.3	1382.07
229.5	1337.91
231.3	1379.31
258.3	1452.45
255.6	1453.14
228.6	1433.82
267.3	1404.84
217.8	1389.66
225	1423.47
229.5	1404.15
247.5	1474.53
207.9	1503.51
208.8	1455.21
253.8	1464.87
260.1	1504.2
252.9	1519.38
240.3	1460.73
268.2	1511.79
209.7	1547.67
221.4	1545.6
235.8	1549.05
207.9	1521.45
246.6	1571.82
243	1545.6
249.3	1578.03
249.3	1598.73
214.2	1609.77
253.8	1622.88
261	1632.54
243	1613.91
220.5	1649.79
272.7	1687.05
223.2	1709.82
222.3	1683.6
252.9	1651.86
227.7	1709.13
272.7	1673.94
261.9	1743.63
238.5	1776.75
261.9	1731.9
238.5	1775.37
250.2	1725
234	1733.97
270.9	1799.52
246.6	1794.69
251.1	1816.08
257.4	1825.74
260.1	1784.34
237.6	1899.57
230.4	1913.37
227.7	1891.98
216.9	1881.63
264.6	1980.99
230.4	1959.6
272.7	1969.95
254.7	1940.97
232.2	2032.74
246.6	1996.17
217.8	2027.22
208.8	2069.31
207.9	2090.01
260.1	2107.26
269.1	2132.1
231.3	2148.66
264.6	2137.62
231.3	2187.3
224.1	2229.39
252.9	2262.51
240.3	2256.3
213.3	2246.64
247.5	2359.8
228.6	2370.84
243.9	2377.74
229.5	2445.36
209.7	2462.61
246.6	2537.82
272.7	2604.75
266.4	2626.83
254.7	2697.9
261.9	2724.12
218.7	2797.26
231.3	2880.06
250.2	2989.77
320.4	3098.79
230.4	3165.72
247.5	3222.3
333.9	3303.72
353.7	3403.77
396	3384.45
329.4	3451.38
410.4	3506.58
383.4	3611.46
384.3	3641.82
444.6	3725.31
479.7	3726.69
431.1	3769.47
423.9	3803.97
419.4	3892.29
438.3	3944.73
468	3908.16
473.4	3999.93
459	4091.01
474.3	4157.25
468.9	4181.4
433.8	4280.07
534.6	4293.87
525.6	4420.14
483.3	4476.03
495.9	4493.97
539.1	4606.44
485.1	4686.48
540.9	4732.71
519.3	4770.66
556.2	4832.07
618.3	4961.1
554.4	5054.25
580.5	5108.76
605.7	5163.96
603	5255.73
588.6	5402.7
633.6	5542.08
670.5	5603.49
674.1	5686.29
577.8	5816.7
739.8	5975.4
692.1	6078.9
648.9	6266.58
745.2	6370.77
747.9	6553.62
725.4	6773.73
764.1	7026.27
821.7	7258.11
899.1	7446.48
891.9	7617.6
964.8	7824.6
1074.6	8088.18
1072.8	8265.51
1080	8459.4
1078.2	8724.36
1205.1	9018.3
1223.1	9292.23
1413.9	9658.62
1344.6	9983.61
1576.8	10336.9
1723.5	10697.1
1736.1	11137.3
2268	11618.9
2971.8	12126.1
294.3	99.36
285.3	171.12
305.1	438.84
339.3	641.7
322.2	782.46
334.8	801.09
298.8	887.34
333	930.12
324.9	1041.21
287.1	1046.04
327.6	1068.12
280.8	1087.44
300.6	1092.27
294.3	1139.19
317.7	1127.46
340.2	1168.17
308.7	1208.88
315	1244.07
277.2	1199.91
290.7	1222.68
299.7	1253.04
281.7	1278.57
311.4	1271.67
309.6	1297.2
322.2	1319.28
331.2	1310.31
299.7	1279.95
281.7	1356.54
321.3	1372.41
332.1	1348.26
310.5	1380.69
286.2	1383.45
297	1326.87
283.5	1376.55
287.1	1437.96
315	1390.35
299.7	1407.6
299.7	1451.07
302.4	1410.36
324.9	1433.82
286.2	1440.03
333	1434.51
327.6	1462.11
291.6	1493.85
302.4	1460.04
324.9	1508.34
311.4	1519.38
282.6	1513.17
299.7	1493.85
297	1491.09
286.2	1478.67
333	1555.26
324	1525.59
327.6	1553.19
280.8	1580.79
331.2	1582.86
299.7	1566.3
317.7	1544.22
307.8	1554.57
300.6	1556.64
312.3	1593.9
305.1	1611.84
331.2	1628.4
278.1	1651.17
311.4	1594.59
288.9	1647.03
293.4	1594.59
280.8	1630.47
304.2	1587
320.4	1648.41
326.7	1662.9
320.4	1697.4
276.3	1707.75
280.8	1669.11
338.4	1694.64
286.2	1678.77
308.7	1702.92
341.1	1680.84
302.4	1709.82
333	1727.07
289.8	1747.08
277.2	1774.68
324.9	1755.36
306.9	1729.83
332.1	1767.78
335.7	1765.71
281.7	1752.6
331.2	1735.35
288.9	1749.15
324.9	1815.39
306	1815.39
341.1	1816.08
316.8	1830.57
299.7	1844.37
307.8	1792.62
325.8	1805.04
324.9	1843.68
300.6	1823.67
281.7	1794
300.6	1866.45
344.7	1907.16
299.7	1898.88
296.1	1905.78
343.8	1905.09
299.7	1905.09
315.9	1865.07
323.1	1857.48
307.8	1853.34
332.1	1951.32
281.7	1966.5
334.8	1960.98
284.4	1961.67
318.6	1973.4
344.7	1948.56
318.6	1980.3
316.8	1925.1
326.7	1926.48
336.6	2005.14
310.5	2022.39
325.8	1987.2
292.5	2005.83
285.3	1988.58
289.8	2025.15
315	2043.78
318.6	1986.51
320.4	2099.67
320.4	2084.49
300.6	2054.82
336.6	2059.65
321.3	2048.61
322.2	2073.45
283.5	2070.69
290.7	2146.59
319.5	2150.04
287.1	2121.75
306.9	2165.22
314.1	2147.28
284.4	2145.21
304.2	2208.69
314.1	2203.86
307.8	2181.09
297	2180.4
330.3	2181.09
299.7	2190.06
339.3	2256.99
291.6	2279.07
277.2	2254.92
292.5	2302.53
291.6	2249.4
325.8	2299.77
338.4	2376.36
288.9	2314.26
336.6	2341.86
298.8	2314.95
333.9	2396.37
300.6	2381.19
304.2	2437.08
288.9	2406.03
288.9	2484
299.7	2490.21
311.4	2499.87
306.9	2463.3
331.2	2554.38
282.6	2559.9
297	2548.17
291.6	2576.46
322.2	2599.23
324	2597.85
286.2	2686.17
344.7	2688.93
338.4	2762.76
303.3	2768.28
320.4	2737.23
344.7	2780.01
285.3	2806.92
309.6	2842.11
320.4	2886.96
297.9	2946.99
313.2	3031.17
340.2	3004.26
403.2	3063.6
413.1	3091.2
280.8	3122.94
312.3	3174
286.2	3175.38
330.3	3244.38
362.7	3313.38
466.2	3393.42
444.6	3398.25
478.8	3385.14
403.2	3476.91
380.7	3468.63
425.7	3541.08
471.6	3565.23
417.6	3625.26
481.5	3598.35
479.7	3688.05
478.8	3673.56
495	3739.8
528.3	3707.37
495	3763.26
525.6	3817.77
530.1	3769.47
538.2	3772.23
490.5	3835.02
520.2	3872.28
496.8	3912.3
551.7	3961.29
544.5	3948.87
526.5	3999.93
518.4	3999.24
533.7	4053.06
543.6	4097.22
531	4136.55
510.3	4212.45
512.1	4189.68
494.1	4246.95
559.8	4293.18
590.4	4296.63
611.1	4419.45
618.3	4391.85
563.4	4465.68
609.3	4453.95
597.6	4510.53
611.1	4598.16
612	4608.51
591.3	4626.45
600.3	4710.63
594	4758.93
676.8	4879.68
648.9	4867.95
559.8	4902.45
685.8	5001.81
678.6	5034.93
685.8	5128.08
654.3	5103.93
648.9	5183.28
655.2	5230.2
630.9	5321.97
670.5	5357.16
700.2	5523.45
707.4	5533.11
711.9	5609.01
736.2	5617.98
724.5	5713.89
662.4	5873.28
827.1	5943.66
693.9	6071.31
819.9	6100.98
712.8	6227.94
804.6	6371.46
823.5	6463.92
778.5	6550.17
793.8	6744.75
870.3	6975.9
878.4	7110.45
960.3	7285.02
1024.2	7408.53
993.6	7572.06
1071	7694.88
1008	7865.31
1172.7	8073.69
1108.8	8367.63
1206.9	8529.78
1168.2	8729.19
1252.8	9029.34
1260	9274.98
1425.6	9600.66
1554.3	9948.42
1564.2	10194.1
1683.9	10576.3
1744.2	10960.7
1957.5	11398.1
2245.5	11881.1
366.3	82.11
360.9	169.05
392.4	273.93
360	569.25
353.7	837.66
348.3	939.78
354.6	1001.19
361.8	1086.75
349.2	1188.87
392.4	1199.22
412.2	1202.67
346.5	1318.59
364.5	1315.83
403.2	1266.15
384.3	1335.84
370.8	1328.94
375.3	1344.12
374.4	1355.16
348.3	1415.19
392.4	1406.91
347.4	1400.7
347.4	1446.24
371.7	1462.8
347.4	1491.09
366.3	1462.8
369	1489.71
409.5	1511.79
375.3	1569.75
366.3	1566.3
371.7	1571.82
409.5	1549.74
364.5	1534.56
398.7	1549.05
362.7	1640.13
405.9	1635.3
352.8	1633.92
357.3	1600.8
366.3	1609.77
357.3	1631.85
363.6	1612.53
404.1	1696.02
386.1	1672.56
360	1698.78
393.3	1710.51
353.7	1661.52
399.6	1716.03
353.7	1658.07
398.7	1672.56
389.7	1758.12
359.1	1778.82
361.8	1776.75
389.7	1780.2
372.6	1727.76
388.8	1728.45
352.8	1745.01
369	1776.06
405	1746.39
405	1845.06
354.6	1798.14
396.9	1827.81
379.8	1784.34
361.8	1817.46
347.4	1798.83
369.9	1796.07
350.1	1846.44
404.1	1838.85
373.5	1863
349.2	1896.81
398.7	1906.47
357.3	1868.52
348.3	1899.57
356.4	1853.34
378	1863
352.8	1861.62
366.3	1881.63
373.5	1888.53
399.6	1928.55
364.5	1969.95
412.2	1939.59
396	1976.16
357.3	1959.6
355.5	1949.94
351	1929.24
400.5	1972.71
381.6	1938.21
351.9	1945.11
356.4	2001.69
391.5	1986.51
351.9	2013.42
357.3	2025.15
405	2029.98
385.2	2022.39
365.4	1998.93
397.8	2043.78
393.3	2009.97
394.2	2039.64
348.3	2088.63
369	2111.4
383.4	2106.57
396	2083.8
383.4	2054.82
378.9	2098.98
369.9	2093.46
352.8	2101.74
360.9	2078.97
396	2049.99
410.4	2152.8
366.3	2159.01
405	2126.58
368.1	2155.56
364.5	2145.9
393.3	2143.14
392.4	2146.59
408.6	2136.93
403.2	2160.39
410.4	2172.12
371.7	2235.6
409.5	2192.13
395.1	2213.52
345.6	2243.88
412.2	2223.87
411.3	2228.7
376.2	2184.54
404.1	2243.88
391.5	2228.01
381.6	2283.9
346.5	2310.81
403.2	2268.03
389.7	2277.69
382.5	2288.04
348.3	2292.87
395.1	2301.84
383.4	2274.24
400.5	2257.68
397.8	2336.34
400.5	2352.9
379.8	2374.98
360.9	2351.52
402.3	2358.42
382.5	2354.97
393.3	2345.31
361.8	2377.05
403.2	2432.25
376.2	2439.15
394.2	2405.34
410.4	2399.13
348.3	2417.76
350.1	2386.02
399.6	2394.99
411.3	2416.38
372.6	2486.07
386.1	2499.87
413.1	2448.12
402.3	2444.67
399.6	2495.73
369	2459.85
361.8	2548.17
367.2	2572.32
373.5	2519.88
408.6	2553
384.3	2548.17
403.2	2575.08
412.2	2533.68
346.5	2630.28
390.6	2597.85
348.3	2607.51
378	2637.18
405	2588.88
372.6	2606.13
405.9	2647.53
387.9	2642.7
410.4	2670.3
385.2	2674.44
400.5	2679.96
349.2	2750.34
391.5	2719.98
360.9	2769.66
376.2	2743.44
355.5	2815.89
388.8	2784.15
408.6	2774.49
397.8	2792.43
388.8	2901.45
410.4	2840.73
405.9	2854.53
396	2872.47
369	2940.09
366.3	2906.97
410.4	2961.48
411.3	2975.28
358.2	2984.25
369.9	2998.74
444.6	3087.06
462.6	3094.65
436.5	3047.04
423	3056.01
369	3120.18
359.1	3105.69
405.9	3138.12
348.3	3171.93
383.4	3214.02
353.7	3255.42
367.2	3267.15
431.1	3310.62
479.7	3335.46
464.4	3341.67
496.8	3393.42
525.6	3387.21
495.9	3427.92
518.4	3409.98
441.9	3437.58
477	3463.11
475.2	3436.2
502.2	3546.6
514.8	3533.49
550.8	3529.35
533.7	3617.67
496.8	3570.06
488.7	3599.04
491.4	3571.44
522	3660.45
549	3645.96
533.7	3647.34
609.3	3709.44
597.6	3747.39
589.5	3733.59
563.4	3828.81
567	3804.66
568.8	3827.43
564.3	3767.4
562.5	3867.45
557.1	3864.69
613.8	3848.82
585.9	3919.2
600.3	3930.93
580.5	4010.28
558	3963.36
556.2	3980.61
598.5	4073.76
554.4	4045.47
567.9	4132.41
567	4097.91
608.4	4108.95
579.6	4180.02
567	4175.88
559.8	4226.94
588.6	4280.76
623.7	4329.06
643.5	4355.28
666	4304.22
640.8	4371.84
663.3	4361.49
646.2	4489.14
628.2	4476.03
671.4	4545.72
646.2	4555.38
627.3	4579.53
687.6	4596.78
675	4675.44
629.1	4643.01
677.7	4735.47
673.2	4788.6
673.2	4765.83
740.7	4851.39
721.8	4871.4
646.2	4931.43
697.5	4979.04
716.4	4969.38
731.7	5023.89
710.1	5131.53
739.8	5113.59
694.8	5155.68
742.5	5250.21
722.7	5294.37
711	5317.83
738	5364.06
751.5	5421.33
761.4	5505.51
815.4	5557.26
781.2	5624.19
820.8	5709.06
707.4	5786.34
726.3	5818.08
808.2	5902.95
834.3	5951.94
887.4	6120.3
877.5	6145.83
815.4	6247.95
852.3	6363.18
854.1	6443.22
876.6	6543.96
851.4	6658.5
832.5	6792.36
868.5	6910.35
940.5	7029.72
987.3	7169.1
1000.8	7311.93
1068.3	7431.99
1082.7	7576.89
1158.3	7690.05
1044	7853.58
1044	7992.96
1150.2	8211.69
1193.4	8353.83
1291.5	8518.74
1233	8720.22
1307.7	8957.58
1340.1	9197.7
1474.2	9422.64
1563.3	9717.27
1449.9	9989.13
1693.8	10306.5
1800.9	10695
1864.8	11095.2
2214.9	11616.2
2727.9	12021.2
423.9	84.87
421.2	280.83
457.2	626.52
464.4	921.84
458.1	1107.45
433.8	1171.62
471.6	1240.62
462.6	1295.82
480.6	1352.4
426.6	1346.19
414.9	1439.34
459	1447.62
461.7	1461.42
417.6	1513.17
455.4	1575.27
452.7	1529.04
466.2	1526.97
423	1589.07
419.4	1645.65
467.1	1643.58
428.4	1651.17
448.2	1675.32
475.2	1698.09
456.3	1669.11
430.2	1716.72
424.8	1745.01
425.7	1754.67
424.8	1749.84
441.9	1751.91
427.5	1844.37
445.5	1799.52
440.1	1848.51
426.6	1847.82
467.1	1804.35
414.9	1842.3
480.6	1897.5
482.4	1896.81
419.4	1894.74
446.4	1909.92
438.3	1885.08
448.2	1907.16
468	1938.9
482.4	1972.02
430.2	1970.64
424.8	1966.5
423.9	1941.66
432	1936.83
428.4	1938.21
414.9	1982.37
458.1	2006.52
450.9	2042.4
444.6	1996.17
452.7	2009.28
414.9	2037.57
440.1	2001
440.1	2091.39
420.3	2051.37
432	2105.88
436.5	2051.37
425.7	2067.93
461.7	2094.15
473.4	2081.73
448.2	2139
422.1	2144.52
449.1	2178.33
465.3	2156.25
477.9	2173.5
441.9	2156.25
432.9	2136.24
463.5	2141.07
434.7	2221.8
421.2	2239.05
468.9	2210.07
424.8	2221.8
423	2202.48
445.5	2202.48
457.2	2231.46
476.1	2230.77
438.3	2303.22
445.5	2261.13
426.6	2261.13
478.8	2270.79
414.9	2297.7
432	2252.16
423	2273.55
419.4	2256.3
426.6	2247.33
446.4	2344.62
442.8	2341.17
423	2348.07
445.5	2361.87
458.1	2363.25
446.4	2361.87
425.7	2312.19
479.7	2319.09
421.2	2439.15
415.8	2420.52
430.2	2423.28
449.1	2428.8
440.1	2428.8
481.5	2403.27
454.5	2436.39
418.5	2439.84
470.7	2483.31
435.6	2476.41
439.2	2486.76
444.6	2475.72
423	2461.92
450	2486.07
416.7	2459.16
482.4	2457.09
422.1	2555.76
477	2550.93
445.5	2541.27
432.9	2547.48
469.8	2528.16
448.2	2557.14
438.3	2556.45
432.9	2580.6
461.7	2628.9
457.2	2606.13
464.4	2636.49
434.7	2612.34
427.5	2586.12
425.7	2636.49
422.1	2650.98
450.9	2642.7
434.7	2677.89
473.4	2656.5
416.7	2670.99
451.8	2706.87
470.7	2648.22
429.3	2742.75
467.1	2724.81
429.3	2751.03
444.6	2762.76
472.5	2727.57
448.2	2748.96
467.1	2716.53
453.6	2779.32
479.7	2780.01
458.1	2784.84
471.6	2802.09
468	2786.22
428.4	2777.94
434.7	2889.03
441.9	2877.99
422.1	2842.8
468.9	2891.79
432	2898.69
442.8	2845.56
453.6	2926.98
468.9	2913.87
466.2	2921.46
445.5	2948.37
458.1	2925.6
477	3007.02
432	2993.91
453.6	3032.55
469.8	2993.91
432	3020.82
518.4	3047.73
516.6	3088.44
516.6	3073.26
533.7	3046.35
516.6	3066.36
476.1	3110.52
414.9	3108.45
440.1	3149.16
477.9	3105
437.4	3231.96
435.6	3190.56
443.7	3197.46
468	3223.68
478.8	3261.63
455.4	3271.29
429.3	3247.14
487.8	3323.04
486	3345.81
504	3343.05
526.5	3352.71
508.5	3334.77
585	3372.72
607.5	3418.26
593.1	3423.78
614.7	3400.32
487.8	3478.98
501.3	3461.73
489.6	3452.76
519.3	3464.49
613.8	3501.75
615.6	3510.03
569.7	3552.12
620.1	3554.19
585	3584.55
602.1	3574.2
566.1	3581.79
576	3591.45
601.2	3690.12
598.5	3683.22
616.5	3690.81
670.5	3721.86
630	3760.5
648	3731.52
637.2	3708.75
667.8	3812.94
653.4	3811.56
628.2	3799.14
648.9	3893.67
626.4	3887.46
683.1	3892.98
650.7	3910.23
684	3924.03
667.8	3910.23
652.5	3962.67
662.4	3986.13
654.3	3962.67
639.9	3980.61
657	4042.71
625.5	4068.24
680.4	4042.71
623.7	4102.05
648.9	4119.3
655.2	4195.2
637.2	4192.44
680.4	4177.95
666	4255.23
621.9	4284.9
756.9	4340.1
735.3	4313.19
758.7	4331.13
704.7	4358.04
727.2	4416
713.7	4435.32
709.2	4489.14
757.8	4467.06
692.1	4489.83
756	4538.13
718.2	4590.57
753.3	4580.22
703.8	4558.83
746.1	4634.73
748.8	4681.65
748.8	4700.97
752.4	4692
729	4787.22
711.9	4766.52
777.6	4867.95
784.8	4820.34
745.2	4905.21
707.4	4898.31
826.2	4956.96
771.3	5017.68
819	5027.34
765.9	5149.47
786.6	5127.39
783.9	5210.19
789.3	5262.63
783.9	5275.05
802.8	5290.92
788.4	5395.11
809.1	5361.99
761.4	5424.09
886.5	5544.84
883.8	5595.21
883.8	5589
868.5	5629.71
886.5	5719.41
810.9	5789.1
822.6	5844.3
832.5	5908.47
864	5879.49
937.8	5965.05
835.2	6060.27
964.8	6092.7
907.2	6198.96
869.4	6210.69
908.1	6337.65
914.4	6442.53
881.1	6485.31
922.5	6607.44
950.4	6680.58
947.7	6781.32
929.7	6903.45
1029.6	6937.95
973.8	7092.51
992.7	7224.3
1101.6	7269.15
1159.2	7422.33
1169.1	7543.08
1196.1	7692.81
1161	7824.6
1104.3	7950.87
1274.4	8097.15
1275.3	8300.01
1302.3	8417.31
1350.9	8627.76
1440	8819.58
1395	9001.74
1446.3	9187.35
1421.1	9464.73
1637.1	9744.87
1537.2	9973.95
1784.7	10264.4
1798.2	10627.4
2046.6	10892.3
2207.7	11293.2
2384.1	11861.1
538.2	164.22
495.9	414.69
499.5	872.85
530.1	1079.16
487.8	1233.03
487.8	1360.68
500.4	1419.33
502.2	1487.64
495.9	1516.62
489.6	1540.08
549.9	1627.02
487.8	1593.21
501.3	1659.45
534.6	1690.5
548.1	1704.99
491.4	1751.22
549.9	1764.33
551.7	1811.94
502.2	1822.29
498.6	1832.64
504	1885.08
506.7	1873.35
523.8	1911.99
489.6	1936.83
543.6	1947.87
508.5	1946.49
549	1956.84
536.4	2021.7
529.2	2024.46
507.6	2018.25
542.7	2018.94
489.6	2061.03
501.3	2069.31
483.3	2094.15
539.1	2096.91
493.2	2130.03
514.8	2178.33
543.6	2169.36
501.3	2115.54
495.9	2145.21
513.9	2245.26
550.8	2218.35
494.1	2201.1
532.8	2244.57
534.6	2234.22
521.1	2310.12
507.6	2263.2
518.4	2308.74
485.1	2290.11
499.5	2258.37
513.9	2250.09
515.7	2319.09
548.1	2334.27
530.1	2372.91
541.8	2372.22
494.1	2350.83
513	2432.94
486	2439.84
488.7	2417.07
490.5	2416.38
499.5	2404.65
501.3	2386.02
516.6	2486.07
503.1	2486.07
483.3	2469.51
500.4	2465.37
514.8	2485.38
534.6	2497.8
531	2446.05
504	2533.68
526.5	2557.83
518.4	2556.45
496.8	2523.33
501.3	2543.34
504.9	2544.03
508.5	2610.27
525.6	2586.12
507.6	2624.07
549.9	2617.86
533.7	2593.71
495.9	2619.24
485.1	2609.58
484.2	2671.68
514.8	2646.15
519.3	2644.77
484.2	2693.07
508.5	2655.81
515.7	2662.71
484.2	2736.54
540.9	2708.25
550.8	2717.91
506.7	2723.43
534.6	2771.73
514.8	2760.69
549.9	2749.65
513.9	2787.6
519.3	2814.51
533.7	2820.72
490.5	2819.34
492.3	2782.08
520.2	2817.27
513.9	2843.49
523.8	2883.51
530.1	2886.27
505.8	2895.93
512.1	2883.51
545.4	2855.22
489.6	2955.96
483.3	2971.14
497.7	2949.06
483.3	2960.79
485.1	2917.32
492.3	2907.66
489.6	2984.25
531.9	2982.18
534.6	3011.16
507.6	3011.16
532.8	3017.37
541.8	2989.77
583.2	3051.87
594	3062.91
557.1	3097.41
555.3	3086.37
570.6	3074.64
530.1	3122.94
526.5	3158.82
485.1	3111.21
546.3	3129.15
534.6	3110.52
530.1	3213.33
528.3	3171.93
526.5	3174
495.9	3175.38
514.8	3232.65
492.3	3247.14
484.2	3260.94
541.8	3238.86
498.6	3273.36
553.5	3329.25
603.9	3306.48
561.6	3348.57
585.9	3312
597.6	3306.48
630	3429.3
648.9	3431.37
675.9	3389.97
573.3	3456.9
603.9	3439.65
566.1	3478.29
563.4	3468.63
640.8	3518.31
689.4	3534.18
680.4	3521.07
633.6	3502.44
656.1	3590.07
625.5	3594.21
683.1	3592.83
664.2	3623.88
675.9	3674.25
667.8	3648.72
630	3648.72
717.3	3719.1
745.2	3748.08
713.7	3750.15
695.7	3707.37
707.4	3823.98
755.1	3777.06
753.3	3811.56
694.8	3846.06
718.2	3874.35
718.2	3843.99
716.4	3959.22
729.9	3927.48
729.9	3952.32
698.4	3986.13
714.6	4014.42
752.4	4085.49
720.9	4083.42
690.3	4049.61
693.9	4137.93
729.9	4144.14
711.9	4136.55
706.5	4191.75
698.4	4221.42
693	4166.22
738	4235.22
738	4262.13
780.3	4315.95
773.1	4338.03
765.9	4338.03
810.9	4384.95
799.2	4409.1
812.7	4413.93
821.7	4471.89
788.4	4456.71
789.3	4530.54
766.8	4548.48
800.1	4599.54
810.9	4598.16
760.5	4650.6
787.5	4640.94
794.7	4712.7
796.5	4700.28
810.9	4780.32
784.8	4803.78
868.5	4843.8
866.7	4861.74
795.6	4907.97
801.9	4927.29
840.6	4954.2
851.4	5016.3
852.3	5052.18
832.5	5030.1
837	5132.22
844.2	5208.12
839.7	5163.96
885.6	5235.03
886.5	5256.42
896.4	5304.03
892.8	5380.62
876.6	5361.3
839.7	5430.3
920.7	5496.54
948.6	5528.97
936.9	5586.93
909.9	5611.77
949.5	5680.08
909	5684.22
878.4	5766.33
833.4	5824.29
924.3	5929.86
994.5	5962.29
911.7	6031.98
1021.5	6089.25
999.9	6178.95
922.5	6205.86
975.6	6334.2
967.5	6341.1
1004.4	6432.87
958.5	6508.77
1017.9	6544.65
988.2	6648.84
1034.1	6788.22
982.8	6823.41
999	6884.13
1058.4	7042.14
1052.1	7108.38
1095.3	7245
1144.8	7273.98
1179.9	7398.18
1189.8	7544.46
1287.9	7660.38
1228.5	7770.78
1183.5	7858.41
1351.8	8055.75
1259.1	8212.38
1371.6	8334.51
1448.1	8515.98
1420.2	8699.52
1476.9	8903.07
1464.3	9097.65
1467	9304.65
1520.1	9537.18
1647.9	9805.59
1763.1	10037.4
1776.6	10419.7
1941.3	10712.9
2008.8	11133.2
2450.7	11561
601.2	128.34
573.3	985.32
565.2	1313.07
567	1420.71
567.9	1486.95
587.7	1549.74
590.4	1634.61
593.1	1671.18
555.3	1736.73
556.2	1751.91
578.7	1792.62
574.2	1914.75
575.1	1897.5
589.5	1948.56
577.8	1968.57
597.6	1987.89
620.1	2002.38
558.9	2110.71
619.2	2098.29
616.5	2153.49
577.8	2147.28
560.7	2137.62
588.6	2209.38
561.6	2181.78
573.3	2182.47
597.6	2257.68
577.8	2292.18
567	2308.74
616.5	2277.69
603	2343.93
557.1	2358.42
578.7	2353.59
605.7	2428.8
556.2	2391.54
579.6	2419.83
578.7	2430.87
603.9	2472.96
614.7	2494.35
560.7	2459.85
572.4	2494.35
582.3	2573.7
555.3	2568.87
567.9	2557.14
580.5	2563.35
620.1	2586.81
558.9	2586.81
594	2584.05
562.5	2615.79
577.8	2647.53
565.2	2693.07
565.2	2679.96
566.1	2697.21
592.2	2693.76
565.2	2746.89
570.6	2735.16
553.5	2749.65
556.2	2731.02
554.4	2773.11
556.2	2810.37
605.7	2795.88
588.6	2829.69
594.9	2787.6
600.3	2781.39
599.4	2900.76
587.7	2853.15
565.2	2886.27
610.2	2874.54
575.1	2855.22
610.2	2913.87
569.7	2938.02
616.5	2960.1
572.4	2946.99
612	2961.48
562.5	3005.64
588.6	3002.19
583.2	2999.43
615.6	3010.47
583.2	3031.17
661.5	3060.15
657	3099.48
630	3088.44
644.4	3082.92
588.6	3128.46
576.9	3105
597.6	3129.15
611.1	3118.8
595.8	3176.07
558.9	3187.11
576.9	3224.37
569.7	3225.06
608.4	3204.36
563.4	3244.38
598.5	3260.25
577.8	3298.2
558	3246.45
591.3	3281.64
638.1	3358.92
681.3	3314.76
675.9	3321.66
658.8	3343.05
756	3389.28
727.2	3382.38
739.8	3409.29
644.4	3443.79
622.8	3448.62
658.8	3494.85
646.2	3448.62
742.5	3504.51
730.8	3547.98
730.8	3523.14
690.3	3630.78
714.6	3614.22
722.7	3604.56
729.9	3657
756.9	3669.42
756	3657.69
762.3	3721.86
770.4	3725.31
822.6	3706.68
793.8	3773.61
802.8	3823.98
800.1	3845.37
785.7	3836.4
776.7	3860.55
771.3	3908.16
818.1	3928.86
765	3910.92
812.7	4015.8
812.7	3988.2
771.3	4035.81
766.8	4047.54
770.4	4088.94
787.5	4126.2
765	4103.43
773.1	4205.55
803.7	4175.88
792.9	4167.6
783	4272.48
770.4	4273.17
882.9	4337.34
866.7	4298.01
882	4399.44
837	4389.09
892.8	4368.39
859.5	4478.79
847.8	4486.38
866.7	4532.61
890.1	4531.92
895.5	4608.51
881.1	4582.29
870.3	4663.71
855.9	4634.04
855.9	4729.26
885.6	4735.47
894.6	4785.15
863.1	4769.97
944.1	4831.38
900	4859.67
837.9	4897.62
884.7	4894.86
957.6	5013.54
901.8	5074.95
902.7	5066.67
927	5132.91
938.7	5086.68
953.1	5177.76
903.6	5248.14
897.3	5258.49
905.4	5288.85
905.4	5402.7
961.2	5384.76
924.3	5468.94
986.4	5511.72
1034.1	5535.87
1001.7	5574.51
990.9	5664.9
1001.7	5670.42
1025.1	5718.72
960.3	5800.83
956.7	5818.77
977.4	5936.07
978.3	5937.45
1044	5962.29
1026	6015.42
1088.1	6138.93
1054.8	6183.09
1003.5	6247.26
1071.9	6299.01
1076.4	6375.6
1051.2	6421.83
1038.6	6558.45
1074.6	6615.72
1073.7	6710.25
1047.6	6738.54
1084.5	6802.71
1051.2	6913.8
1142.1	7053.87
1143	7065.6
1201.5	7153.92
1178.1	7315.38
1300.5	7410.6
1304.1	7482.36
1238.4	7600.35
1289.7	7788.72
1283.4	7830.12
1305	7939.14
1407.6	8110.95
1419.3	8256.54
1437.3	8419.38
1503	8542.89
1395	8753.34
1485.9	8961.03
1612.8	9150.09
1719.9	9420.57
[truncated: 1,056 more rows]
