# Supplementary material for: A quantitative model for the rate-limiting process of UGA alternative assignments to stop and selenocysteine codons
Source: PLoS Comput Biol. 2017 Feb 8;13(2):e1005367. doi: 10.1371/journal.pcbi.1005367 (PMC5323020; doi:10.1371/journal.pcbi.1005367)
Supplement: S4 File — (ZIP) [file pcbi.1005367.s014.zip › gpx1_40.csv]

GFP	mCherry
68.4	124.89
12.6	74.52
36	82.11
23.4	86.25
21.6	89.7
23.4	92.46
63.9	106.26
67.5	77.97
27.9	77.28
42.3	115.92
29.7	89.01
55.8	97.29
3.6	75.21
23.4	75.21
16.2	78.66
22.5	103.5
13.5	75.9
63	91.77
36.9	73.14
36	93.15
14.4	75.9
2.7	69
9.9	68.31
39.6	131.1
54	109.71
53.1	85.56
46.8	106.26
63.9	70.38
15.3	101.43
67.5	95.22
66.6	114.54
50.4	93.15
54.9	104.19
61.2	98.67
73.8	115.92
52.2	99.36
42.3	114.54
49.5	81.42
29.7	79.35
31.5	103.5
26.1	120.75
58.5	69.69
58.5	125.58
50.4	95.22
27	77.28
22.5	72.45
45.9	182.85
72	140.07
18.9	159.39
43.2	146.97
16.2	162.15
58.5	140.76
0.9	185.61
72	188.37
40.5	141.45
24.3	167.67
36.9	155.94
54	150.42
75.6	158.01
42.3	134.55
55.8	149.73
25.2	180.78
18	166.98
54.9	150.42
32.4	152.49
17.1	134.55
54	172.5
56.7	143.52
59.4	135.24
43.2	151.11
65.7	244.26
47.7	242.19
61.2	251.85
36.9	258.75
69.3	239.43
52.2	209.76
59.4	230.46
69.3	235.98
56.7	260.13
65.7	257.37
54.9	220.11
63.9	225.63
58.5	299.46
9.9	313.95
43.2	282.21
62.1	268.41
72.9	273.93
55.8	298.08
12.6	325.68
22.5	335.34
18	389.16
52.2	351.9
4.5	347.76
50.4	413.31
21.6	395.37
72.9	446.43
22.5	431.25
16.2	511.29
67.5	472.65
38.7	572.01
14.4	554.76
69.3	616.17
22.5	625.14
39.6	653.43
42.3	662.4
60.3	725.88
36.9	794.19
36.9	897.69
60.3	921.84
39.6	990.84
64.8	1065.36
37.8	1108.14
16.2	1266.15
74.7	1306.17
55.8	1425.54
69.3	1523.52
23.4	1642.2
58.5	1742.94
56.7	1885.77
23.4	2018.94
46.8	2208.69
27.9	2452.95
74.7	2764.83
63.9	3140.19
82.8	3516.93
303.3	3906.78
387	4374.6
442.8	4772.04
510.3	5167.41
548.1	5537.94
658.8	5922.27
737.1	6394.23
821.7	6875.85
759.6	7329.87
937.8	7761.81
1110.6	8204.1
1185.3	8696.07
1374.3	9108.69
1491.3	9681.39
1532.7	10114.7
1899.9	10541.1
1941.3	11047.6
2358.9	11553.4
2751.3	12074.3
3066.3	12835.4
95.4	80.04
106.2	117.3
81.9	98.67
108.9	128.34
93.6	104.19
77.4	122.82
81.9	110.4
87.3	97.29
82.8	166.29
88.2	193.2
105.3	178.71
118.8	149.73
83.7	159.39
78.3	138.69
103.5	135.93
91.8	170.43
92.7	182.16
87.3	170.43
93.6	154.56
84.6	144.9
77.4	169.74
125.1	163.53
82.8	184.23
118.8	224.25
78.3	251.85
89.1	248.4
113.4	233.22
77.4	225.63
102.6	224.94
107.1	215.97
81.9	232.53
138.6	221.49
106.2	227.01
98.1	222.18
108.9	327.06
130.5	301.53
126.9	302.91
104.4	298.77
120.6	270.48
91.8	294.63
102.6	267.72
151.2	346.38
87.3	329.13
142.2	365.01
144	329.13
126.9	360.18
79.2	407.79
120.6	408.48
136.8	445.05
111.6	418.14
100.8	493.35
97.2	496.8
99.9	475.41
131.4	544.41
117	527.85
113.4	574.77
117	609.96
125.1	611.34
130.5	653.43
124.2	714.84
82.8	767.97
146.7	743.82
127.8	847.32
126.9	878.37
101.7	890.1
95.4	936.33
146.7	916.32
118.8	992.22
148.5	1077.78
90	1138.5
122.4	1219.92
99.9	1259.94
132.3	1241.31
108.9	1303.41
142.2	1368.96
96.3	1526.28
133.2	1618.05
99.9	1671.18
102.6	1733.97
100.8	1880.94
133.2	2005.83
94.5	2076.9
95.4	2174.88
78.3	2371.53
97.2	2550.93
136.8	2814.51
91.8	3175.38
348.3	3487.26
368.1	3762.57
337.5	3934.38
411.3	4226.25
524.7	4393.23
398.7	4682.34
571.5	4879.68
567.9	5188.11
585.9	5493.78
677.7	5769.78
761.4	6125.82
800.1	6430.11
717.3	6802.71
987.3	7203.6
1003.5	7516.86
1089.9	7911.54
1230.3	8263.44
1300.5	8669.16
1459.8	9099.03
1668.6	9539.25
1603.8	9943.59
1884.6	10421.8
2047.5	10860.6
2340.9	11322.9
2553.3	11888
207	76.59
162	183.54
155.7	233.22
163.8	324.3
187.2	309.81
206.1	389.85
189.9	380.88
173.7	453.33
186.3	431.94
190.8	412.62
191.7	500.25
160.2	482.31
198.9	568.56
221.4	574.08
176.4	624.45
225	607.89
204.3	590.64
162.9	652.74
188.1	687.24
227.7	737.61
198.9	773.49
203.4	777.63
216	813.51
201.6	826.62
178.2	853.53
188.1	854.22
173.7	903.21
187.2	964.62
171.9	953.58
169.2	987.39
216	1010.85
171	1087.44
184.5	1065.36
171	1168.86
166.5	1139.88
223.2	1192.32
207	1208.19
217.8	1246.83
160.2	1294.44
165.6	1313.76
190.8	1352.4
193.5	1406.91
181.8	1484.88
167.4	1490.4
206.1	1531.11
203.4	1551.12
207.9	1623.57
166.5	1686.36
184.5	1700.85
205.2	1698.78
182.7	1791.93
212.4	1825.74
186.3	1949.94
220.5	1970.64
203.4	2059.65
225.9	2208
156.6	2222.49
183.6	2399.82
178.2	2415
170.1	2635.11
198	2778.63
266.4	3053.25
225	3263.7
436.5	3500.37
450	3634.23
401.4	3748.08
486	3816.39
445.5	3958.53
493.2	4051.68
459.9	4248.33
577.8	4387.02
565.2	4593.33
551.7	4778.25
646.2	4890.72
638.1	5100.48
657.9	5331.63
650.7	5487.57
702	5756.67
783.9	5936.07
765.9	6257.61
898.2	6480.48
765	6772.35
999	7081.47
1025.1	7380.24
1180.8	7710.75
1258.2	8046.09
1279.8	8379.36
1406.7	8649.15
1567.8	9090.06
1677.6	9544.77
1714.5	9884.25
1863	10336.9
2068.2	10778.5
2230.2	11196.6
2771.1	11701
283.5	132.48
253.8	220.8
255.6	333.96
288.9	505.08
256.5	532.68
300.6	638.94
236.7	701.04
268.2	672.06
234	758.31
288	748.65
256.5	814.89
251.1	827.31
252.9	810.75
301.5	898.38
263.7	872.16
279.9	894.24
257.4	914.25
267.3	921.15
298.8	960.48
261.9	984.63
259.2	1039.83
247.5	1039.83
257.4	1039.14
256.5	1051.56
253.8	1099.17
230.4	1079.16
275.4	1126.08
283.5	1112.97
298.8	1150.92
296.1	1121.25
234.9	1213.02
267.3	1211.64
262.8	1205.43
232.2	1195.77
231.3	1288.92
288	1270.98
247.5	1258.56
279.9	1238.55
265.5	1342.74
250.2	1303.41
244.8	1365.51
273.6	1368.96
229.5	1415.19
280.8	1406.22
255.6	1478.67
243	1493.85
228.6	1449
261	1502.82
281.7	1535.25
280.8	1592.52
278.1	1593.9
299.7	1564.92
238.5	1682.22
287.1	1639.44
263.7	1743.63
292.5	1742.94
243	1787.79
277.2	1798.14
288.9	1879.56
243	1853.34
228.6	1948.56
267.3	1907.85
289.8	1989.27
297	2029.98
259.2	2039.64
231.3	2129.34
300.6	2195.58
283.5	2257.68
277.2	2261.13
260.1	2326.68
236.7	2366.7
302.4	2430.87
256.5	2512.29
275.4	2637.18
286.2	2712.39
243.9	2859.36
268.2	2962.86
323.1	3007.71
303.3	3226.44
401.4	3336.15
477	3464.49
452.7	3563.85
459	3612.84
504	3694.95
585.9	3775.68
558	3877.8
531	3959.91
541.8	4068.24
477	4103.43
593.1	4256.61
557.1	4320.09
567	4436.7
639.9	4582.29
650.7	4733.4
643.5	4850.01
740.7	4897.62
648	5020.44
742.5	5228.82
709.2	5393.73
809.1	5564.85
711.9	5662.14
764.1	5896.05
768.6	6101.67
891.9	6267.96
933.3	6481.17
1053.9	6574.32
1013.4	6860.67
1018.8	7145.64
1119.6	7396.11
1182.6	7609.32
1274.4	7894.29
1416.6	8150.97
1419.3	8452.5
1394.1	8747.13
1638.9	9085.92
1692.9	9365.37
1890.9	9697.26
1829.7	10090.6
2096.1	10500.4
2217.6	10865.4
2474.1	11351.2
2935.8	11863.9
371.7	147.66
342	421.59
346.5	609.27
366.3	654.81
326.7	810.75
330.3	835.59
320.4	897.69
323.1	937.71
343.8	915.63
304.2	914.25
368.1	1015.68
342	994.29
360	1075.71
363.6	1058.46
336.6	1066.05
306.9	1098.48
323.1	1162.65
306.9	1167.48
342	1141.95
309.6	1120.56
330.3	1199.22
344.7	1223.37
328.5	1215.78
308.7	1193.01
335.7	1173.69
324	1239.93
379.8	1243.38
340.2	1295.13
316.8	1293.75
348.3	1253.73
317.7	1323.42
369.9	1324.11
342.9	1303.41
336.6	1328.25
340.2	1366.89
333	1400.7
319.5	1388.97
353.7	1430.37
346.5	1407.6
378	1431.06
351.9	1391.73
374.4	1445.55
320.4	1447.62
356.4	1440.03
356.4	1470.39
347.4	1449
304.2	1549.05
375.3	1546.98
305.1	1535.94
328.5	1540.77
340.2	1523.52
362.7	1589.07
320.4	1579.41
341.1	1570.44
347.4	1611.84
346.5	1604.94
362.7	1678.77
338.4	1679.46
372.6	1677.39
365.4	1664.28
347.4	1719.48
345.6	1733.28
378.9	1709.13
354.6	1693.95
379.8	1756.05
313.2	1768.47
325.8	1813.32
333.9	1769.16
319.5	1811.94
341.1	1878.18
324.9	1875.42
366.3	1839.54
305.1	1933.38
325.8	1940.97
328.5	1934.76
368.1	1966.5
334.8	1961.67
379.8	1966.5
331.2	2052.75
377.1	2074.83
329.4	2088.63
367.2	2139.69
374.4	2138.31
375.3	2210.07
307.8	2149.35
369.9	2262.51
361.8	2234.91
375.3	2321.85
315.9	2312.19
362.7	2352.9
342	2466.75
369.9	2429.49
336.6	2528.16
348.3	2542.65
343.8	2594.4
317.7	2602.68
337.5	2699.28
367.2	2748.96
351.9	2826.24
351.9	2964.93
403.2	3030.48
378	3087.75
378.9	3173.31
374.4	3278.88
521.1	3363.06
513	3407.91
606.6	3467.25
512.1	3572.82
590.4	3601.8
603.9	3604.56
537.3	3672.18
563.4	3723.24
683.1	3773.61
661.5	3777.06
616.5	3890.22
576	3939.9
601.2	3976.47
619.2	4093.77
578.7	4162.08
647.1	4162.77
667.8	4255.23
720	4421.52
672.3	4458.78
734.4	4513.29
713.7	4611.96
750.6	4694.07
741.6	4804.47
791.1	4892.1
831.6	5000.43
786.6	5128.08
833.4	5178.45
793.8	5272.29
780.3	5435.13
817.2	5471.01
899.1	5600.04
962.1	5825.67
953.1	5969.19
859.5	6088.56
923.4	6227.25
1054.8	6314.19
1030.5	6566.04
976.5	6632.97
1069.2	6828.24
1145.7	7070.43
1243.8	7259.49
1227.6	7444.41
1323	7729.38
1299.6	7904.64
1377	8110.95
1377.9	8326.23
1456.2	8642.94
1742.4	8929.98
1630.8	9171.48
1868.4	9473.01
1935	9757.29
1998	10172
2169.9	10532.2
2282.4	10870.3
2871	11392.6
3099.6	11890.1
441	180.78
453.6	426.42
401.4	690
409.5	874.23
432.9	935.64
396.9	985.32
441	987.39
394.2	1081.92
382.5	1081.23
389.7	1146.78
400.5	1143.33
384.3	1179.21
432.9	1202.67
427.5	1223.37
399.6	1275.12
415.8	1287.54
453.6	1275.12
410.4	1299.27
441.9	1329.63
441	1333.08
414.9	1366.2
408.6	1328.25
407.7	1351.71
448.2	1356.54
394.2	1368.27
387.9	1406.91
450.9	1376.55
415.8	1424.16
448.2	1387.59
449.1	1493.85
403.2	1493.85
455.4	1477.29
430.2	1441.41
450	1453.14
440.1	1442.1
399.6	1500.75
416.7	1512.48
394.2	1539.39
411.3	1524.21
442.8	1515.93
416.7	1542.84
451.8	1548.36
381.6	1611.15
419.4	1584.24
393.3	1571.82
435.6	1623.57
387	1573.89
405	1600.8
406.8	1580.79
389.7	1642.89
384.3	1691.19
433.8	1668.42
386.1	1655.31
439.2	1651.17
380.7	1628.4
431.1	1687.05
406.8	1724.31
417.6	1696.71
403.2	1756.74
435.6	1695.33
415.8	1711.2
380.7	1732.59
454.5	1809.18
432.9	1797.45
455.4	1758.81
412.2	1791.24
404.1	1783.65
439.2	1763.64
416.7	1807.11
426.6	1863.69
385.2	1864.38
434.7	1883.01
406.8	1832.64
383.4	1885.77
386.1	1823.67
424.8	1894.05
405	1889.22
434.7	1907.16
405.9	1923.72
430.2	1907.85
414.9	1978.23
400.5	2004.45
415.8	1965.12
399.6	2007.21
405	1978.23
450	2063.1
420.3	2044.47
398.7	2030.67
451.8	2066.55
402.3	2018.25
425.7	2127.27
412.2	2095.53
396	2085.18
421.2	2120.37
403.2	2194.89
452.7	2170.05
414	2197.65
436.5	2159.7
414	2253.54
415.8	2232.15
404.1	2270.79
408.6	2319.78
451.8	2279.07
423	2312.19
431.1	2357.04
415.8	2364.63
454.5	2406.72
433.8	2430.18
394.2	2450.19
385.2	2435.01
422.1	2496.42
427.5	2484.69
404.1	2586.81
408.6	2554.38
388.8	2604.75
434.7	2614.41
450	2705.49
440.1	2700.66
406.8	2755.17
438.3	2780.7
402.3	2854.53
398.7	2907.66
416.7	2957.34
430.2	2938.71
500.4	3023.58
473.4	3040.83
455.4	3112.59
423	3169.17
393.3	3256.8
558	3346.5
546.3	3372.72
589.5	3439.65
570.6	3398.25
678.6	3450.69
639.9	3474.84
567	3561.09
646.2	3594.9
631.8	3589.38
655.2	3677.7
651.6	3699.09
675.9	3753.6
709.2	3831.57
729.9	3773.61
751.5	3854.34
749.7	3868.14
627.3	3959.91
621	3987.51
676.8	3981.3
698.4	4068.93
658.8	4101.36
746.1	4225.56
747	4258.68
686.7	4235.22
750.6	4299.39
825.3	4404.27
716.4	4476.72
807.3	4488.45
768.6	4579.53
693	4662.33
820.8	4743.75
811.8	4754.1
823.5	4834.14
855.9	4917.63
856.8	4996.29
790.2	5046.66
867.6	5077.71
852.3	5190.87
841.5	5292.3
847.8	5375.79
909	5451.69
979.2	5544.84
972	5599.35
931.5	5744.94
1008	5811.18
1055.7	5942.28
914.4	6015.42
1137.6	6125.82
1057.5	6294.18
1111.5	6424.59
1105.2	6511.53
1010.7	6681.27
1208.7	6848.94
1177.2	6960.03
1245.6	7180.83
1173.6	7307.79
1324.8	7510.65
1438.2	7725.93
1515.6	7825.29
1499.4	8060.58
1468.8	8247.57
1644.3	8513.22
1642.5	8658.12
1799.1	8954.13
1705.5	9177
1928.7	9461.28
2017.8	9706.23
1980	10122.3
2244.6	10508.7
2497.5	10845.4
2671.2	11342.9
3437.1	11839
467.1	140.76
494.1	461.61
522	783.15
507.6	923.22
474.3	1018.44
520.2	1119.87
514.8	1109.52
461.7	1214.4
495.9	1237.17
471.6	1242
497.7	1240.62
472.5	1339.98
463.5	1335.84
459.9	1344.12
483.3	1411.05
516.6	1375.17
489.6	1370.34
521.1	1472.46
487.8	1465.56
470.7	1475.22
465.3	1495.23
527.4	1461.42
511.2	1503.51
501.3	1529.04
501.3	1558.71
469.8	1511.1
495.9	1522.83
477.9	1593.9
484.2	1572.51
474.3	1586.31
482.4	1623.57
481.5	1622.19
473.4	1624.26
468.9	1681.53
468.9	1677.39
458.1	1647.03
484.2	1680.15
456.3	1648.41
468.9	1652.55
475.2	1644.96
511.2	1751.22
477.9	1731.21
525.6	1741.56
486.9	1726.38
513.9	1736.73
521.1	1713.96
481.5	1727.07
504.9	1791.93
498.6	1791.93
518.4	1765.71
509.4	1765.02
504	1792.62
461.7	1780.2
482.4	1785.72
481.5	1773.99
496.8	1858.17
486	1839.54
504	1845.06
464.4	1871.28
495.9	1883.01
461.7	1881.63
458.1	1886.46
526.5	1932
471.6	1888.53
474.3	1924.41
512.1	1900.95
460.8	1894.74
463.5	1914.75
526.5	1944.42
482.4	1893.36
513.9	2005.83
528.3	2014.8
461.7	1998.24
493.2	1972.02
468	1999.62
493.2	1988.58
458.1	1978.92
511.2	2005.83
462.6	2039.64
474.3	2031.36
496.8	2070.69
473.4	2067.24
483.3	2078.28
514.8	2066.55
527.4	2060.34
487.8	2096.22
473.4	2105.88
467.1	2146.59
517.5	2130.72
512.1	2138.31
515.7	2102.43
529.2	2206.62
467.1	2199.72
469.8	2185.23
516.6	2176.95
473.4	2152.11
475.2	2179.71
459	2190.75
499.5	2236.98
503.1	2252.16
526.5	2219.04
511.2	2262.51
459.9	2253.54
516.6	2273.55
504	2319.78
496.8	2300.46
503.1	2314.26
512.1	2281.14
511.2	2308.05
486	2402.58
465.3	2392.23
502.2	2407.41
457.2	2381.19
502.2	2346.69
481.5	2424.66
458.1	2458.47
504	2426.73
504.9	2461.23
504	2470.89
493.2	2526.78
477.9	2495.04
488.7	2508.84
461.7	2490.9
525.6	2542.65
464.4	2560.59
523.8	2595.09
468.9	2607.51
520.2	2641.32
495	2606.82
522	2606.13
522.9	2728.26
477	2730.33
491.4	2686.17
491.4	2736.54
477	2759.31
522	2833.83
469.8	2841.42
523.8	2831.07
505.8	2924.91
492.3	2885.58
458.1	2943.54
510.3	2962.17
592.2	3018.06
605.7	3015.3
584.1	3046.35
530.1	3116.73
519.3	3100.86
482.4	3142.95
506.7	3222.99
491.4	3249.9
513	3263.01
629.1	3343.05
653.4	3354.78
630.9	3345.81
658.8	3406.53
634.5	3396.18
704.7	3498.3
746.1	3481.74
718.2	3457.59
648.9	3533.49
675	3570.75
729.9	3577.65
697.5	3597.66
727.2	3692.88
741.6	3660.45
747.9	3650.1
688.5	3718.41
739.8	3714.27
793.8	3779.13
783	3825.36
765.9	3859.17
812.7	3863.31
732.6	3950.25
703.8	3964.05
699.3	3986.13
724.5	4002
803.7	4094.46
807.3	4068.93
749.7	4114.47
813.6	4195.89
789.3	4193.82
833.4	4265.58
790.2	4252.47
812.7	4301.46
876.6	4398.75
876.6	4404.96
787.5	4432.56
843.3	4503.63
836.1	4519.5
888.3	4555.38
762.3	4631.97
887.4	4723.05
873	4805.16
856.8	4829.31
846	4818.96
942.3	4910.04
979.2	4968.69
869.4	5053.56
971.1	5123.25
933.3	5163.96
965.7	5258.49
934.2	5325.42
929.7	5395.11
943.2	5432.37
921.6	5464.11
1044.9	5611.08
984.6	5693.88
1023.3	5759.43
1106.1	5820.84
1100.7	5918.13
1008.9	6038.88
1152	6122.37
1072.8	6261.06
1155.6	6325.92
1190.7	6468.75
1236.6	6605.37
1134	6644.01
1119.6	6785.46
1247.4	6936.57
1284.3	7138.05
1404.9	7220.16
1332	7360.23
1336.5	7574.82
1474.2	7694.19
1445.4	7886.01
1537.2	8075.76
1541.7	8244.81
1730.7	8477.34
1686.6	8701.59
1829.7	8915.49
1824.3	9121.11
1985.4	9475.08
2127.6	9697.95
2216.7	10021.6
2389.5	10340.3
2402.1	10733.6
3022.2	11184.9
3355.2	11713.4
570.6	153.18
544.5	488.52
602.1	887.34
544.5	1051.56
556.2	1150.92
604.8	1192.32
542.7	1251.66
542.7	1338.6
542.7	1414.5
534.6	1396.56
600.3	1421.4
574.2	1497.3
560.7	1459.35
578.7	1555.26
549	1541.46
595.8	1518.69
556.2	1618.05
603	1597.35
546.3	1568.37
560.7	1576.65
576.9	1669.8
589.5	1671.18
556.2	1674.63
585	1662.21
604.8	1716.03
543.6	1748.46
565.2	1693.95
543.6	1725
542.7	1736.04
548.1	1811.25
575.1	1775.37
560.7	1761.57
555.3	1770.54
577.8	1788.48
594.9	1808.49
595.8	1831.26
563.4	1831.26
589.5	1872.66
534.6	1846.44
560.7	1870.59
592.2	1886.46
557.1	1938.21
582.3	1894.05
569.7	1933.38
538.2	1947.87
548.1	1947.87
554.4	1898.88
607.5	1937.52
585	1978.23
540	1956.15
532.8	1983.75
587.7	1954.08
550.8	1964.43
602.1	1979.61
540.9	1972.02
535.5	2043.78
592.2	2041.02
606.6	2051.37
606.6	2058.96
544.5	2035.5
550.8	2078.28
571.5	2039.64
563.4	2085.18
545.4	2112.09
598.5	2089.32
558	2123.82
593.1	2113.47
595.8	2138.31
535.5	2131.41
600.3	2198.34
571.5	2174.19
556.2	2200.41
570.6	2185.92
581.4	2161.77
572.4	2147.97
540	2182.47
548.1	2237.67
532.8	2216.97
601.2	2226.63
538.2	2230.08
540.9	2228.7
600.3	2263.89
585.9	2247.33
549.9	2236.98
541.8	2305.29
593.1	2310.81
585.9	2298.39
548.1	2332.89
547.2	2295.63
599.4	2323.23
593.1	2316.33
596.7	2401.89
566.1	2346.69
557.1	2354.28
543.6	2359.11
564.3	2406.72
567.9	2394.3
555.3	2449.5
545.4	2435.7
590.4	2470.2
565.2	2463.99
599.4	2444.67
562.5	2442.6
601.2	2525.4
576.9	2493.66
606.6	2521.26
564.3	2482.62
553.5	2527.47
549.9	2599.23
583.2	2541.27
581.4	2550.24
562.5	2550.93
536.4	2590.95
546.3	2628.9
600.3	2620.62
553.5	2657.19
599.4	2615.79
556.2	2633.04
588.6	2715.84
591.3	2729.64
547.2	2706.18
603.9	2668.23
578.7	2743.44
593.1	2757.24
554.4	2766.21
581.4	2772.42
545.4	2802.09
581.4	2812.44
563.4	2820.03
553.5	2808.99
555.3	2862.81
588.6	2882.82
582.3	2888.34
601.2	2967
567	2975.97
602.1	2989.08
594.9	2987.01
648.9	3029.79
648.9	3012.54
678.6	3025.65
577.8	3069.81
572.4	3062.91
562.5	3072.57
576.9	3182.28
541.8	3150.54
605.7	3207.12
598.5	3202.98
558.9	3252.66
570.6	3274.74
695.7	3331.32
738.9	3354.78
692.1	3327.87
729.9	3332.7
692.1	3432.06
756.9	3419.64
719.1	3384.45
766.8	3454.14
807.3	3448.62
783.9	3479.67
715.5	3555.57
705.6	3565.92
751.5	3540.39
794.7	3605.94
761.4	3596.97
788.4	3612.84
807.3	3681.84
794.7	3677.01
782.1	3655.62
798.3	3767.4
793.8	3760.5
906.3	3786.03
865.8	3782.58
910.8	3776.37
837	3855.72
873.9	3854.34
878.4	3851.58
813.6	3964.74
817.2	3944.73
829.8	4004.76
825.3	4026.84
839.7	4079.28
878.4	4074.45
774.9	4153.11
822.6	4110.33
882.9	4168.29
885.6	4213.83
866.7	4238.67
903.6	4235.22
864.9	4331.13
907.2	4329.06
956.7	4364.25
941.4	4411.86
904.5	4486.38
920.7	4545.72
913.5	4548.48
936	4564.35
918	4582.98
892.8	4670.61
971.1	4725.81
936	4717.53
927.9	4760.31
914.4	4818.96
1035.9	4891.41
1029.6	4936.26
1058.4	4988.01
950.4	5043.21
1044.9	5114.28
1031.4	5112.9
989.1	5170.86
1021.5	5247.45
1024.2	5281.26
988.2	5359.92
1017.9	5413.74
1060.2	5472.39
1071	5583.48
1082.7	5620.05
1053.9	5676.63
1134	5757.36
1144.8	5802.9
1095.3	5858.1
1185.3	5940.9
1135.8	6065.1
1216.8	6149.97
1210.5	6194.82
1268.1	6320.4
1218.6	6390.78
1244.7	6439.77
1343.7	6592.95
1354.5	6704.04
1176.3	6774.42
1345.5	6947.61
1429.2	7082.85
1380.6	7212.57
1328.4	7345.05
1493.1	7434.75
1429.2	7558.26
1485.9	7760.43
1578.6	7892.22
1611	8092.32
1642.5	8248.26
1698.3	8390.4
1705.5	8639.49
1809	8869.26
1905.3	9070.05
1962	9315.69
2025.9	9612.39
2149.2	10004.3
2204.1	10281.7
2502.9	10637.7
2628	11110.4
3400.2	11574.8
657	187.68
612.9	627.21
647.1	1049.49
610.2	1215.78
675	1293.06
636.3	1334.46
610.2	1370.34
631.8	1450.38
676.8	1548.36
666	1550.43
610.2	1605.63
652.5	1562.85
682.2	1658.76
634.5	1684.29
682.2	1634.61
651.6	1735.35
619.2	1710.51
619.2	1747.08
678.6	1794
639.9	1775.37
639.9	1796.07
663.3	1864.38
628.2	1870.59
638.1	1856.79
613.8	1874.73
622.8	1912.68
620.1	1899.57
640.8	1916.82
621	1916.13
673.2	1988.58
634.5	2010.66
624.6	1973.4
651.6	1987.2
622.8	1954.08
661.5	2067.93
655.2	2074.83
680.4	2066.55
621	2032.05
670.5	2067.93
666	2125.2
662.4	2125.2
632.7	2097.6
645.3	2123.13
666.9	2097.6
664.2	2174.88
676.8	2164.53
626.4	2154.18
639	2205.93
667.8	2184.54
634.5	2159.7
614.7	2228.7
621	2238.36
626.4	2276.31
667.8	2274.24
635.4	2223.87
632.7	2244.57
666.9	2252.16
620.1	2328.75
676.8	2277.69
637.2	2279.76
664.2	2327.37
651.6	2342.55
645.3	2319.09
675	2392.23
632.7	2357.04
663.3	2391.54
678.6	2369.46
658.8	2357.73
614.7	2353.59
669.6	2461.92
647.1	2423.28
657.9	2446.05
621	2428.8
637.2	2427.42
658.8	2411.55
658.8	2513.67
648.9	2532.99
637.2	2506.08
652.5	2515.74
635.4	2509.53
623.7	2508.84
637.2	2597.85
647.1	2595.78
611.1	2572.32
634.5	2581.98
671.4	2551.62
642.6	2544.03
621	2661.33
681.3	2666.16
625.5	2659.26
662.4	2608.89
673.2	2603.37
630	2609.58
674.1	2688.93
659.7	2679.27
635.4	2699.28
682.2	2704.8
681.3	2706.18
630.9	2775.87
661.5	2788.98
615.6	2791.05
661.5	2755.86
644.4	2750.34
666.9	2847.63
657.9	2849.7
650.7	2799.33
610.2	2822.1
655.2	2809.68
631.8	2922.15
624.6	2912.49
637.2	2913.18
653.4	2884.2
652.5	2944.92
657.9	2991.84
666	2934.57
648.9	2978.04
623.7	2939.4
744.3	3020.82
738	3018.06
696.6	3050.49
756	2998.74
661.5	3121.56
680.4	3083.61
657.9	3072.57
682.2	3104.31
670.5	3160.89
657	3142.95
637.2	3166.41
644.4	3208.5
682.2	3229.89
639	3215.4
612.9	3260.94
664.2	3269.22
637.2	3279.57
827.1	3332.7
804.6	3340.98
796.5	3349.26
796.5	3398.25
799.2	3393.42
797.4	3412.05
819.9	3399.63
895.5	3488.64
908.1	3508.65
909	3461.04
813.6	3552.81
801	3550.74
805.5	3554.19
888.3	3606.63
884.7	3637.68
853.2	3608.7
908.1	3703.92
846.9	3688.74
837	3677.01
872.1	3735.66
847.8	3764.64
891.9	3733.59
959.4	3835.71
962.1	3792.24
982.8	3773.61
916.2	3850.2
949.5	3889.53
868.5	3923.34
873	3930.24
872.1	3967.5
884.7	3999.24
855	3969.57
929.7	4063.41
972	4044.78
864	4148.97
905.4	4159.32
874.8	4097.91
932.4	4180.71
981.9	4166.22
958.5	4282.83
915.3	4280.76
965.7	4307.67
951.3	4322.16
1037.7	4359.42
1018.8	4371.84
945	4473.27
972.9	4469.13
1007.1	4507.77
1055.7	4498.11
1020.6	4609.89
1050.3	4601.61
966.6	4651.29
1040.4	4720.98
994.5	4692
989.1	4763.07
1059.3	4778.25
1034.1	4822.41
1100.7	4883.13
1093.5	4936.26
1098	4991.46
1010.7	5065.98
1133.1	5087.37
1139.4	5094.27
1071.9	5145.33
1070.1	5257.8
1122.3	5271.6
1127.7	5353.02
1125	5395.8
1080	5398.56
1138.5	5468.25
1191.6	5580.72
1140.3	5650.41
1138.5	5702.16
1206.9	5764.95
1262.7	5802.9
1140.3	5877.42
1267.2	5951.25
1185.3	6060.96
1333.8	6141
1280.7	6207.24
1288.8	6298.32
1362.6	6392.85
1352.7	6500.49
1349.1	6547.41
1258.2	6650.22
1270.8	6789.6
1417.5	6866.19
1403.1	6966.24
1388.7	7102.17
1594.8	7224.99
1514.7	7355.4
1548.9	7422.33
1444.5	7601.04
1529.1	7797
1607.4	7877.73
1746.9	8075.76
1675.8	8254.47
1755.9	8450.43
1804.5	8611.89
1821.6	8778.87
1971.9	9032.1
1953	9206.67
2185.2	9449.55
2255.4	9757.29
2394	10018.8
2399.4	10441.1
2586.6	10776.4
2943.9	11135.2
3471.3	11608.6
724.5	266.34
753.3	1092.96
754.2	1238.55
730.8	1413.81
715.5	1457.97
718.2	1531.11
723.6	1586.31
696.6	1644.27
710.1	1662.9
709.2	1709.82
719.1	1747.77
686.7	1808.49
745.2	1792.62
732.6	1829.88
697.5	1828.5
759.6	1948.56
686.7	1894.05
731.7	1969.95
738	1985.82
690.3	1980.3
701.1	2021.01
759.6	2029.29
684.9	2077.59
695.7	2125.89
730.8	2133.48
729.9	2132.1
718.2	2098.29
694.8	2185.92
743.4	2188.68
714.6	2156.94
724.5	2181.09
720	2248.71
735.3	2259.06
710.1	2230.08
704.7	2260.44
752.4	2330.82
691.2	2315.64
692.1	2321.16
703.8	2315.64
704.7	2335.65
751.5	2394.3
687.6	2387.4
686.7	2366.01
758.7	2389.47
729.9	2466.06
754.2	2430.18
696.6	2463.3
716.4	2466.75
738.9	2410.17
702.9	2537.13
689.4	2524.71
714.6	2532.3
738	2528.16
684.9	2481.24
695.7	2557.83
756	2568.18
728.1	2548.17
711.9	2548.17
691.2	2588.19
693.9	2619.24
730.8	2630.97
692.1	2621.31
714.6	2624.07
695.7	2630.97
744.3	2711.7
714.6	2731.71
702.9	2728.95
704.7	2722.74
737.1	2711.7
727.2	2763.45
731.7	2763.45
727.2	2790.36
756.9	2778.63
738.9	2771.73
701.1	2862.12
685.8	2799.33
716.4	2820.03
756	2820.72
747	2846.94
739.8	2925.6
731.7	2873.16
729	2924.22
711.9	2909.73
747.9	2949.75
729	2982.87
702	2970.45
694.8	2942.85
723.6	2946.99
793.8	3038.07
792	3015.99
775.8	3055.32
812.7	3000.81
704.7	3085.68
732.6	3075.33
729	3064.29
744.3	3086.37
717.3	3160.2
752.4	3169.17
758.7	3156.75
752.4	3175.38
744.3	3214.71
702	3191.94
720.9	3232.65
725.4	3245.07
733.5	3271.29
735.3	3304.41
734.4	3275.43
849.6	3356.85
897.3	3343.74
848.7	3351.33
891	3381
882.9	3398.25
879.3	3414.12
849.6	3429.99
936	3509.34
949.5	3459.66
913.5	3451.38
877.5	3540.39
897.3	3563.85
889.2	3545.22
946.8	3626.64
931.5	3585.24
946.8	3666.66
972.9	3652.17
929.7	3681.15
936.9	3724.62
923.4	3739.11
970.2	3752.22
997.2	3828.81
1047.6	3820.53
1024.2	3865.38
1030.5	3857.79
1058.4	3860.55
924.3	3914.37
969.3	3952.32
983.7	3975.78
979.2	3968.88
954.9	3981.3
1056.6	4073.76
1036.8	4066.86
968.4	4161.39
947.7	4129.65
992.7	4197.27
990	4220.04
1040.4	4261.44
1054.8	4235.22
1017	4321.47
1012.5	4314.57
999.9	4307.67
1121.4	4415.31
1060.2	4442.91
1047.6	4473.27
1131.3	4530.54
1094.4	4537.44
1100.7	4559.52
1117.8	4605.06
1017.9	4623.69
1008	4623.69
1107.9	4692.69
1090.8	4761.69
1105.2	4811.37
1135.8	4853.46
1113.3	4816.89
1152.9	4916.25
1157.4	4991.46
1160.1	5003.88
1104.3	5025.96
1213.2	5094.96
1153.8	5108.76
1152.9	5163.96
1182.6	5236.41
1143	5260.56
1197.9	5274.36
1209.6	5351.64
1140.3	5414.43
1159.2	5483.43
1158.3	5527.59
1264.5	5567.61
1246.5	5652.48
1155.6	5700.78
1275.3	5733.9
1319.4	5841.54
1270.8	5899.5
1351.8	5925.72
1227.6	6031.98
1286.1	6073.38
1377.9	6163.08
1318.5	6293.49
1438.2	6372.15
1392.3	6402.51
1386.9	6466.68
1482.3	6612.96
1354.5	6652.29
1320.3	6813.06
1501.2	6873.09
1505.7	6995.22
1482.3	7122.87
1532.7	7161.51
1490.4	7345.05
1645.2	7412.67
1541.7	7606.56
1710	7697.64
1776.6	7814.94
1765.8	7989.51
1893.6	8167.53
1887.3	8291.73
1915.2	8477.34
1958.4	8665.02
1944	8871.33
2087.1	9042.45
2069.1	9358.47
2142.9	9610.32
2277	9932.55
2505.6	10216.8
2646.9	10635
2983.5	11026.2
3479.4	11562.3
765	293.25
781.2	1283.4
793.8	1411.74
761.4	1502.13
771.3	1600.11
832.5	1633.92
775.8	1711.89
833.4	1782.96
769.5	1875.42
760.5	1896.12
812.7	1893.36
765	1981.68
777.6	2035.5
783.9	2061.72
802.8	2128.65
807.3	2113.47
803.7	2130.72
787.5	2166.6
778.5	2183.16
821.7	2225.94
808.2	2231.46
810	2266.65
802.8	2317.71
825.3	2289.42
810.9	2306.67
773.1	2350.14
834.3	2402.58
761.4	2394.3
781.2	2448.81
760.5	2416.38
809.1	2428.11
791.1	2499.18
829.8	2535.75
812.7	2515.74
787.5	2493.66
765	2581.98
805.5	2579.91
800.1	2544.72
810	2575.77
810	2645.46
834.3	2636.49
792	2659.95
804.6	2621.31
828	2728.95
800.1	2692.38
814.5	2674.44
794.7	2756.55
769.5	2738.61
772.2	2777.25
812.7	2735.16
807.3	2833.83
786.6	2854.53
802.8	2820.03
782.1	2806.92
805.5	2877.3
776.7	2876.61
797.4	2888.34
813.6	2897.31
778.5	2989.08
802.8	2975.97
826.2	2982.18
778.5	2992.53
868.5	3036
893.7	3027.72
846.9	3022.2
906.3	3041.52
770.4	3073.26
765	3085.68
774	3107.07
798.3	3119.49
778.5	3171.24
832.5	3156.06
823.5	3177.45
774.9	3148.47
765	3240.93
785.7	3238.17
774.9	3195.39
777.6	3265.08
819	3279.57
763.2	3298.89
825.3	3271.29
929.7	3321.66
937.8	3356.16
968.4	3380.31
963.9	3383.07
954.9	3432.75
958.5	3436.89
1042.2	3450
997.2	3450.69
940.5	3565.23
969.3	3554.19
980.1	3545.22
1063.8	3594.9
1025.1	3623.19
1055.7	3643.2
1040.4	3666.66
1025.1	3694.26
1021.5	3743.25
1016.1	3765.33
1080	3780.51
1135.8	3802.59
1108.8	3862.62
1070.1	3850.89
1057.5	3946.8
1054.8	3926.1
1034.1	3989.58
1037.7	4004.76
1010.7	3982.68
1093.5	4071.69
1133.1	4058.58
1001.7	4130.34
1013.4	4160.01
1125	4173.81
1092.6	4181.4
1114.2	4240.05
1125.9	4235.22
1116.9	4346.31
1079.1	4308.36
1174.5	4420.83
1197.9	4400.13
1086.3	4448.43
1089.9	4437.39
1211.4	4525.02
1182.6	4571.94
1199.7	4609.2
1087.2	4622.31
1121.4	4665.09
1167.3	4683.03
1190.7	4785.84
1206	4751.34
1205.1	4838.28
1193.4	4863.81
1229.4	4916.25
1262.7	4974.9
1254.6	4996.98
1179	5024.58
1224.9	5126.01
1269	5110.14
1265.4	5160.51
1255.5	5246.07
1288.8	5332.32
1233	5316.45
1243.8	5366.82
1251	5404.08
1291.5	5475.15
1293.3	5552.43
1350	5594.52
1241.1	5707.68
1346.4	5738.04
1377.9	5832.57
1297.8	5871.9
1319.4	5893.98
1354.5	6035.43
1361.7	6060.27
1494.9	6167.22
1382.4	6207.24
1427.4	6280.38
1512	6345.93
1479.6	6477.72
1447.2	6519.81
1592.1	6614.34
1393.2	6639.87
1396.8	6798.57
1577.7	6890.34
1521	6971.07
1587.6	7100.1
1741.5	7251.21
1562.4	7334.01
1676.7	7412.67
1660.5	7556.88
1753.2	7705.92
1761.3	7887.39
1871.1	8044.02
1844.1	8214.45
1941.3	8397.99
2025	8544.27
1915.2	8774.04
2094.3	8998.29
2086.2	9213.57
2331	9441.27
2425.5	9783.51
2541.6	10049.8
2719.8	10351.4
2799	10740.5
3609.9	11236
855	1168.17
848.7	1431.75
865.8	1513.86
905.4	1650.48
897.3	1699.47
863.1	1869.9
896.4	1905.78
910.8	1965.81
881.1	2054.82
850.5	2064.48
886.5	2127.27
867.6	2186.61
891	2187.3
891.9	2228.01
842.4	2334.27
875.7	2316.33
852.3	2363.25
906.3	2373.6
858.6	2419.83
845.1	2423.97
863.1	2436.39
847.8	2481.93
908.1	2475.03
904.5	2575.77
845.1	2553.69
843.3	2590.26
841.5	2664.09
873	2655.81
904.5	2728.95
844.2	2705.49
[truncated: 989 more rows]
