# Supplementary material for: A quantitative model for the rate-limiting process of UGA alternative assignments to stop and selenocysteine codons
Source: PLoS Comput Biol. 2017 Feb 8;13(2):e1005367. doi: 10.1371/journal.pcbi.1005367 (PMC5323020; doi:10.1371/journal.pcbi.1005367)
Supplement: S4 File — (ZIP) [file pcbi.1005367.s014.zip › gpx1_100.csv]

GFP	mCherry
45.9	77.97
26.1	126.96
6.3	105.57
24.3	69.69
37.8	100.74
54.9	78.66
63	96.6
18.9	71.76
33.3	71.76
51.3	111.09
47.7	71.76
5.4	75.21
54.9	135.93
62.1	126.27
27.9	74.52
58.5	104.19
55.8	102.12
11.7	100.74
14.4	71.76
45	113.16
45	95.91
64.8	133.17
48.6	122.82
44.1	122.82
18.9	120.06
33.3	118.68
14.4	133.17
63.9	133.86
40.5	104.88
38.7	122.82
44.1	75.21
41.4	120.06
43.2	104.19
25.2	90.39
27	82.11
59.4	122.82
48.6	131.1
49.5	125.58
45	182.16
54.9	184.92
54.9	172.5
39.6	191.82
55.8	149.04
24.3	165.6
29.7	145.59
59.4	164.91
55.8	139.38
63	149.73
25.2	158.01
41.4	161.46
59.4	198.72
25.2	140.76
55.8	180.09
56.7	188.37
34.2	161.46
62.1	216.66
37.8	242.19
45.9	211.14
20.7	242.19
62.1	221.49
47.7	262.2
45	222.87
61.2	318.78
21.6	326.37
51.3	305.67
50.4	412.62
45	361.56
57.6	380.19
11.7	438.15
61.2	560.97
36	552.69
7.2	568.56
12.6	645.15
47.7	829.38
43.2	856.29
63.9	1051.56
35.1	1136.43
59.4	1340.67
60.3	1543.53
52.2	1685.67
61.2	2025.84
105.3	2476.41
70.2	2746.89
317.7	3251.28
278.1	3547.98
409.5	3993.03
423	4460.16
624.6	4898.31
693.9	5474.46
776.7	6027.15
970.2	6506.01
1284.3	6992.46
1355.4	7585.86
1699.2	8050.23
1950.3	8584.98
2104.2	9137.67
2337.3	9595.83
2610.9	10219.6
3042.9	10723.3
3958.2	11329.8
103.5	104.19
79.2	124.2
90	106.26
72.9	125.58
95.4	134.55
74.7	96.6
90.9	117.99
99.9	111.09
92.7	138
71.1	119.37
96.3	114.54
80.1	97.98
67.5	95.22
66.6	94.53
78.3	135.24
119.7	138
77.4	119.37
99.9	100.74
80.1	100.74
68.4	80.73
90.9	116.61
90.9	173.88
73.8	196.65
85.5	142.14
116.1	193.2
112.5	193.2
77.4	142.14
77.4	150.42
118.8	140.07
104.4	173.88
98.1	187.68
97.2	200.1
112.5	149.73
108	191.13
94.5	153.87
81	199.41
117.9	171.12
81.9	207
97.2	147.66
84.6	168.36
102.6	140.07
95.4	168.36
94.5	169.05
67.5	200.79
72	170.43
103.5	164.22
103.5	140.07
90	164.22
80.1	178.02
115.2	184.92
114.3	199.41
117	255.99
113.4	229.08
115.2	276.69
114.3	249.78
113.4	215.28
75.6	269.79
72	210.45
74.7	256.68
118.8	248.4
121.5	233.91
80.1	240.81
128.7	218.73
101.7	259.44
102.6	258.06
74.7	278.76
105.3	261.51
118.8	259.44
131.4	351.21
105.3	334.65
116.1	312.57
93.6	310.5
91.8	300.15
76.5	298.08
104.4	331.89
93.6	288.42
94.5	289.11
80.1	293.94
99.9	378.12
102.6	351.9
108	390.54
67.5	419.52
111.6	367.77
131.4	436.08
74.7	424.35
109.8	450.57
95.4	438.15
74.7	536.13
120.6	531.99
91.8	560.28
100.8	614.79
67.5	565.8
93.6	703.8
98.1	703.8
82.8	727.95
110.7	771.42
95.4	821.1
77.4	879.06
91.8	937.02
122.4	960.48
129.6	1041.21
130.5	1062.6
107.1	1138.5
75.6	1284.09
97.2	1386.21
109.8	1484.19
115.2	1624.95
126.9	1686.36
89.1	1804.35
102.6	1934.07
73.8	2167.98
108.9	2348.76
181.8	2683.41
262.8	3083.61
367.2	3356.16
447.3	3650.1
453.6	3933
554.4	4389.78
580.5	4778.25
675.9	5147.4
814.5	5558.64
923.4	6097.53
1001.7	6523.95
1350	7019.37
1367.1	7432.68
1548	7932.24
1807.2	8389.71
1971.9	8834.76
2271.6	9349.5
2354.4	9840.09
2748.6	10356.9
2963.7	10881.3
160.2	75.9
149.4	165.6
145.8	193.2
142.2	202.86
134.1	203.55
156.6	242.19
182.7	253.92
166.5	211.83
133.2	229.08
178.2	269.79
145.8	229.08
175.5	350.52
132.3	311.19
155.7	345.69
143.1	302.22
171	306.36
170.1	323.61
171	409.17
136.8	361.56
153.9	395.37
189.9	366.39
153	436.08
139.5	478.86
177.3	450.57
164.7	467.13
183.6	510.6
159.3	556.14
171.9	615.48
149.4	580.29
149.4	617.55
147.6	655.5
162	689.31
165.6	748.65
162.9	747.27
150.3	842.49
197.1	860.43
146.7	850.08
176.4	928.05
161.1	990.84
173.7	1041.9
179.1	1095.72
140.4	1162.65
162	1201.98
185.4	1221.99
187.2	1276.5
193.5	1397.25
151.2	1455.21
191.7	1605.63
185.4	1638.75
168.3	1831.95
148.5	1965.12
187.2	2105.88
172.8	2288.04
237.6	2503.32
249.3	2739.3
270	3107.76
448.2	3333.39
515.7	3465.18
489.6	3717.03
517.5	3950.25
549	4225.56
656.1	4476.03
644.4	4834.83
755.1	5141.88
873.9	5597.28
977.4	5938.83
1093.5	6325.23
1220.4	6741.3
1300.5	7166.34
1518.3	7535.49
1787.4	8082.66
1907.1	8440.08
2007.9	8907.9
2497.5	9371.58
2619.9	9917.37
3089.7	10414.2
212.4	104.88
227.7	219.42
237.6	344.31
236.7	329.82
235.8	376.05
251.1	385.71
205.2	483.69
212.4	478.17
227.7	559.59
258.3	499.56
201.6	512.67
247.5	585.12
236.7	614.79
198.9	699.66
213.3	701.73
218.7	723.81
206.1	766.59
218.7	731.4
216.9	782.46
227.7	824.55
216.9	850.77
254.7	870.78
221.4	854.91
216	984.63
248.4	935.64
244.8	1008.78
261.9	1026.03
208.8	1119.18
252	1095.72
204.3	1201.29
242.1	1133.67
200.7	1233.03
225.9	1226.13
210.6	1304.1
244.8	1307.55
252	1374.48
261	1426.92
207	1437.96
257.4	1493.85
212.4	1588.38
262.8	1646.34
250.2	1765.71
243	1778.82
261	1907.16
258.3	1920.96
229.5	2034.81
246.6	2194.2
233.1	2273.55
278.1	2422.59
304.2	2572.32
275.4	2746.2
300.6	2860.74
374.4	3071.88
499.5	3205.05
486	3336.15
510.3	3484.5
582.3	3624.57
603.9	3759.81
599.4	4008.21
645.3	4217.28
606.6	4406.34
675.9	4694.07
801	4979.73
898.2	5186.04
887.4	5531.04
1029.6	5822.91
1141.2	6194.82
1178.1	6559.14
1279.8	6924.15
1471.5	7276.74
1585.8	7730.76
1824.3	8145.45
2127.6	8542.2
2212.2	9005.88
2457.9	9482.67
2680.2	9894.6
3121.2	10390
306	77.97
268.2	316.02
266.4	371.22
299.7	557.52
279	572.7
289.8	578.91
282.6	672.06
320.4	678.27
288	724.5
274.5	729.33
275.4	839.73
276.3	810.75
288	836.28
317.7	906.66
271.8	899.07
321.3	879.75
321.3	961.86
275.4	972.9
271.8	963.93
311.4	1023.27
297.9	1024.65
270	1052.25
313.2	1041.9
295.2	1094.34
290.7	1115.04
309.6	1076.4
303.3	1154.37
289.8	1202.67
314.1	1235.1
292.5	1264.77
292.5	1270.29
309.6	1322.04
324.9	1342.05
298.8	1364.82
323.1	1377.93
285.3	1471.08
297	1426.92
327.6	1526.97
297.9	1552.5
278.1	1560.78
310.5	1580.1
328.5	1670.49
281.7	1699.47
320.4	1740.18
306	1801.59
268.2	1809.18
295.2	1876.11
287.1	1937.52
301.5	1972.02
266.4	2009.28
288.9	2059.65
289.8	2170.74
278.1	2305.29
312.3	2398.44
335.7	2435.01
375.3	2513.67
371.7	2675.13
370.8	2736.54
371.7	2886.27
459.9	3023.58
521.1	3188.49
539.1	3205.74
585.9	3347.88
609.3	3419.64
536.4	3595.59
653.4	3643.2
717.3	3766.02
635.4	3964.74
632.7	4094.46
677.7	4246.95
785.7	4395.99
729.9	4600.92
758.7	4813.44
916.2	5024.58
952.2	5186.04
976.5	5510.34
1112.4	5699.4
1012.5	6008.52
1225.8	6336.27
1423.8	6646.77
1340.1	6915.18
1583.1	7285.02
1652.4	7545.15
1849.5	7979.85
1965.6	8304.84
2177.1	8764.38
2486.7	9175.62
2630.7	9602.73
3157.2	10094.7
3391.2	10581.2
351.9	273.24
360	560.97
349.2	576.84
367.2	648.6
360.9	761.76
339.3	789.36
334.8	804.54
373.5	890.79
339.3	903.9
360	907.35
395.1	980.49
362.7	937.02
390.6	978.42
330.3	994.29
376.2	990.84
395.1	1026.03
337.5	1061.22
389.7	1063.29
395.1	1108.14
364.5	1087.44
372.6	1118.49
381.6	1135.05
335.7	1141.26
358.2	1136.43
335.7	1179.21
366.3	1215.09
348.3	1250.28
378	1244.07
338.4	1208.19
386.1	1249.59
333.9	1322.04
379.8	1297.89
395.1	1288.23
350.1	1338.6
342	1373.1
373.5	1379.31
363.6	1359.3
343.8	1367.58
352.8	1436.58
345.6	1459.35
395.1	1483.5
383.4	1518.69
376.2	1523.52
369.9	1531.11
333.9	1583.55
387.9	1616.67
355.5	1647.72
371.7	1647.03
363.6	1699.47
368.1	1761.57
390.6	1751.22
358.2	1794
369.9	1802.97
340.2	1863
346.5	1928.55
383.4	1965.12
387	2021.7
378	2026.53
367.2	2123.82
391.5	2136.93
385.2	2242.5
358.2	2321.16
336.6	2341.86
452.7	2475.03
415.8	2452.26
396.9	2526.78
461.7	2679.27
438.3	2756.55
447.3	2766.9
417.6	2899.38
500.4	2985.63
462.6	3058.77
578.7	3131.91
634.5	3203.67
630	3403.08
714.6	3417.57
605.7	3485.19
717.3	3657
723.6	3710.13
733.5	3773.61
683.1	3950.25
660.6	4044.78
732.6	4180.71
856.8	4395.99
849.6	4490.52
850.5	4643.01
821.7	4839.66
946.8	5098.41
1016.1	5210.88
1055.7	5526.21
1177.2	5639.37
1179	5880.18
1217.7	6123.06
1263.6	6356.97
1467.9	6634.35
1411.2	6942.78
1613.7	7213.95
1769.4	7543.77
1785.6	7818.39
1940.4	8265.51
2278.8	8574.63
2340	9002.43
2672.1	9378.48
2800.8	9769.71
3453.3	10316.9
417.6	132.48
458.1	284.28
436.5	652.05
399.6	756.93
396.9	809.37
438.3	880.44
400.5	920.46
413.1	988.77
423.9	1060.53
454.5	1026.72
436.5	999.81
419.4	1124.7
451.8	1115.04
443.7	1075.71
451.8	1112.28
406.8	1190.94
436.5	1168.17
434.7	1153.68
419.4	1153.68
429.3	1174.38
456.3	1207.5
428.4	1269.6
459	1264.08
461.7	1255.8
420.3	1310.31
410.4	1295.82
423	1315.83
443.7	1282.71
438.3	1323.42
447.3	1305.48
459	1382.07
404.1	1392.42
460.8	1378.62
400.5	1368.96
444.6	1414.5
421.2	1417.95
429.3	1486.26
448.2	1439.34
417.6	1440.72
459.9	1484.19
448.2	1555.26
414	1507.65
448.2	1535.94
404.1	1493.16
429.3	1618.74
450.9	1571.82
432	1590.45
422.1	1582.86
429.3	1587
453.6	1664.28
457.2	1678.08
434.7	1678.08
411.3	1764.33
452.7	1735.35
408.6	1711.2
432.9	1760.88
397.8	1797.45
419.4	1812.63
459	1815.39
430.2	1882.32
420.3	1845.06
422.1	1976.85
417.6	1983.75
442.8	1963.74
458.1	2018.25
412.2	2035.5
396.9	2111.4
437.4	2115.54
423	2170.74
459	2154.18
416.7	2201.1
459	2308.74
444.6	2291.49
454.5	2394.99
517.5	2465.37
525.6	2430.87
462.6	2506.08
512.1	2559.9
486.9	2670.99
527.4	2641.32
502.2	2715.84
508.5	2811.06
486.9	2975.28
574.2	3012.54
547.2	3119.49
658.8	3180.21
702.9	3222.3
695.7	3207.81
668.7	3294.75
684	3363.75
777.6	3474.15
688.5	3531.42
711.9	3612.84
735.3	3668.04
772.2	3697.02
828	3822.6
774.9	3904.02
832.5	4014.42
760.5	4066.17
840.6	4196.58
844.2	4273.17
842.4	4466.37
920.7	4548.48
860.4	4709.94
912.6	4850.7
1023.3	5006.64
1069.2	5190.87
995.4	5328.18
1128.6	5603.49
1216.8	5816.7
1137.6	6027.84
1361.7	6217.59
1405.8	6450.81
1526.4	6622.62
1506.6	6888.96
1528.2	7110.45
1714.5	7407.15
1814.4	7683.15
2049.3	8068.17
2140.2	8385.57
2269.8	8760.24
2599.2	9223.92
2760.3	9646.2
3365.1	10129.2
3708	10590.8
491.4	144.9
468.9	588.57
504.9	816.96
492.3	919.08
503.1	948.06
505.8	1055.7
495.9	1039.14
486.9	1131.6
485.1	1072.95
478.8	1199.91
505.8	1164.72
514.8	1190.94
501.3	1156.44
465.3	1255.8
484.2	1244.07
498.6	1252.35
502.2	1210.95
510.3	1333.77
493.2	1294.44
495	1330.32
491.4	1295.82
482.4	1303.41
513.9	1357.23
478.8	1363.44
516.6	1408.29
502.2	1376.55
498.6	1354.47
490.5	1449.69
515.7	1440.03
468.9	1456.59
520.2	1433.13
498.6	1417.95
494.1	1482.81
471.6	1517.31
477.9	1527.66
468.9	1514.55
506.7	1557.33
486	1533.87
524.7	1502.13
509.4	1613.91
502.2	1578.72
509.4	1609.77
487.8	1573.89
468	1580.79
490.5	1626.33
516.6	1633.23
474.3	1653.93
495.9	1643.58
507.6	1686.36
464.4	1660.14
493.2	1638.06
474.3	1720.86
487.8	1706.37
487.8	1712.58
477	1722.93
502.2	1716.72
484.2	1782.96
495	1812.63
493.2	1799.52
481.5	1822.29
481.5	1863.69
482.4	1907.16
489.6	1907.16
494.1	1858.17
462.6	1926.48
477.9	1922.34
499.5	1964.43
462.6	1968.57
470.7	2022.39
521.1	2038.26
519.3	2010.66
515.7	2097.6
519.3	2092.08
517.5	2060.34
481.5	2143.83
482.4	2163.15
493.2	2190.06
521.1	2244.57
480.6	2268.03
500.4	2312.19
484.2	2334.96
481.5	2375.67
509.4	2341.17
566.1	2450.88
531.9	2445.36
538.2	2535.75
566.1	2533.68
558	2590.95
547.2	2610.96
554.4	2673.75
585	2701.35
532.8	2734.47
585	2804.16
542.7	2866.26
584.1	2939.4
557.1	2951.82
641.7	2995.29
646.2	3101.55
724.5	3153.3
701.1	3131.22
755.1	3199.53
783	3265.08
769.5	3301.65
747.9	3389.28
855	3410.67
825.3	3458.97
764.1	3489.33
735.3	3594.21
813.6	3662.52
854.1	3636.3
843.3	3720.48
866.7	3775.68
840.6	3835.71
812.7	3928.86
917.1	4024.08
848.7	4058.58
864.9	4160.01
909	4284.21
951.3	4374.6
858.6	4420.83
985.5	4565.04
935.1	4730.64
965.7	4862.43
1111.5	4934.88
1066.5	5070.12
1155.6	5201.91
1090.8	5381.31
1213.2	5546.91
1271.7	5693.88
1272.6	5840.16
1279.8	6041.64
1386.9	6244.5
1456.2	6403.2
1614.6	6668.16
1621.8	6849.63
1712.7	7095.27
1724.4	7331.25
1853.1	7645.89
1915.2	7886.01
2062.8	8297.25
2167.2	8636.73
2503.8	8973.45
2832.3	9371.58
2799	9818.01
3790.8	10357.6
587.7	133.86
558	394.68
570.6	805.23
590.4	954.27
558.9	1037.07
585	1093.65
574.2	1193.01
547.2	1149.54
554.4	1255.11
554.4	1246.83
572.4	1232.34
579.6	1278.57
570.6	1316.52
573.3	1307.55
553.5	1339.98
572.4	1404.15
546.3	1402.77
586.8	1414.5
543.6	1405.53
558	1485.57
563.4	1461.42
540.9	1442.79
575.1	1475.22
585	1457.97
549.9	1457.28
591.3	1543.53
567.9	1533.18
557.1	1530.42
564.3	1527.66
579.6	1515.24
540.9	1498.68
531	1618.74
531.9	1622.88
564.3	1570.44
592.2	1587.69
533.7	1607.7
544.5	1563.54
546.3	1651.86
546.3	1658.76
578.7	1649.1
553.5	1641.51
586.8	1689.81
560.7	1677.39
574.2	1725.69
561.6	1718.1
576.9	1758.81
563.4	1732.59
571.5	1726.38
553.5	1709.13
544.5	1832.64
578.7	1777.44
590.4	1818.15
548.1	1788.48
588.6	1822.98
545.4	1825.05
577.8	1874.04
587.7	1901.64
551.7	1855.41
592.2	1884.39
531.9	1900.95
564.3	1913.37
538.2	1973.4
573.3	1983.75
574.2	1945.11
579.6	1936.14
573.3	1955.46
589.5	1948.56
529.2	1993.41
559.8	2045.16
578.7	2003.07
585	2049.99
571.5	2112.09
584.1	2076.9
567	2083.8
590.4	2083.11
591.3	2125.89
550.8	2191.44
585.9	2171.43
532.8	2131.41
550.8	2134.86
555.3	2230.08
536.4	2267.34
533.7	2214.21
567	2327.37
562.5	2324.61
588.6	2308.05
585	2369.46
591.3	2394.99
531	2401.89
601.2	2421.9
630.9	2453.64
641.7	2461.92
602.1	2495.04
621.9	2536.44
597.6	2520.57
629.1	2590.95
632.7	2564.73
651.6	2592.33
608.4	2661.33
659.7	2653.05
649.8	2626.83
615.6	2750.34
613.8	2709.63
644.4	2802.78
598.5	2837.28
643.5	2842.8
648	2959.41
641.7	2965.62
712.8	3026.34
711	3068.43
716.4	3067.74
763.2	3142.95
785.7	3183.66
810.9	3192.63
793.8	3260.94
827.1	3267.84
798.3	3296.82
818.1	3392.04
919.8	3410.67
911.7	3407.91
905.4	3453.45
844.2	3514.17
833.4	3547.29
866.7	3663.9
866.7	3659.07
877.5	3745.32
955.8	3799.14
943.2	3767.4
898.2	3852.27
889.2	3912.99
929.7	3975.78
864.9	4065.48
929.7	4177.95
925.2	4186.92
977.4	4308.36
1001.7	4385.64
943.2	4400.82
1009.8	4502.94
1053.9	4661.64
999	4717.53
1053.9	4843.8
1166.4	4954.89
1170.9	5077.71
1161	5157.06
1138.5	5273.67
1192.5	5410.98
1316.7	5584.86
1356.3	5681.46
1382.4	5887.77
1372.5	6051.3
1498.5	6187.92
1557	6428.73
1516.5	6585.36
1600.2	6742.68
1815.3	6963.48
1820.7	7171.17
1829.7	7409.22
1943.1	7676.94
2137.5	7954.32
2137.5	8245.5
2484.9	8533.23
2424.6	8812.68
2784.6	9274.98
3129.3	9675.87
3613.5	10178.9
645.3	71.07
648	421.59
611.1	881.13
616.5	1048.11
648	1120.56
643.5	1190.25
657.9	1228.89
650.7	1221.99
644.4	1293.75
614.7	1336.53
603.9	1349.64
614.7	1348.26
647.1	1409.67
606.6	1456.59
621	1484.19
620.1	1482.81
603	1465.56
638.1	1549.74
627.3	1557.33
626.4	1511.79
614.7	1548.36
647.1	1562.85
622.8	1615.29
648	1582.17
652.5	1613.91
628.2	1607.01
612	1633.23
652.5	1689.81
619.2	1631.85
645.3	1673.25
623.7	1700.16
612	1672.56
638.1	1761.57
597.6	1753.29
604.8	1767.09
627.3	1760.19
608.4	1740.87
639.9	1767.09
658.8	1794.69
614.7	1826.43
644.4	1791.93
606.6	1787.1
611.1	1808.49
599.4	1830.57
603.9	1889.22
647.1	1912.68
619.2	1860.93
595.8	1876.8
657.9	1871.28
648	1860.93
595.8	1889.91
659.7	1969.26
643.5	1943.73
596.7	1922.34
615.6	1971.33
630	1914.06
611.1	1920.27
625.5	1985.13
656.1	1999.62
614.7	1987.89
642.6	2018.25
612.9	2009.97
633.6	2023.77
597.6	2074.83
658.8	2111.4
601.2	2108.64
629.1	2079.66
605.7	2058.27
601.2	2105.88
657.9	2146.59
642.6	2189.37
615.6	2127.96
652.5	2175.57
623.7	2152.8
643.5	2212.14
617.4	2260.44
656.1	2229.39
652.5	2222.49
594.9	2221.8
636.3	2289.42
656.1	2282.52
600.3	2292.18
659.7	2323.92
639.9	2360.49
657.9	2358.42
652.5	2392.23
633.6	2393.61
690.3	2414.31
697.5	2439.15
696.6	2432.25
696.6	2438.46
690.3	2515.05
708.3	2506.77
723.6	2519.88
669.6	2485.38
711	2565.42
671.4	2604.75
722.7	2579.91
680.4	2561.28
711	2631.66
704.7	2641.32
666.9	2644.08
703.8	2748.96
723.6	2748.27
706.5	2726.19
703.8	2813.13
696.6	2814.51
688.5	2830.38
692.1	2898
703.8	2847.63
711	2910.42
708.3	2909.04
784.8	3007.02
738.9	2984.25
769.5	3004.95
778.5	3113.97
739.8	3063.6
846	3136.74
825.3	3176.07
897.3	3251.28
894.6	3216.78
910.8	3200.22
860.4	3305.79
900	3285.78
882	3336.15
909.9	3377.55
958.5	3471.39
987.3	3459.66
931.5	3429.99
887.4	3531.42
904.5	3614.22
868.5	3556.95
931.5	3619.74
989.1	3633.54
929.7	3710.82
1042.2	3777.06
1035	3770.85
956.7	3894.36
940.5	3890.91
950.4	3929.55
1042.2	4031.67
983.7	4073.07
1044.9	4116.54
1029.6	4239.36
1029.6	4315.95
1053	4294.56
1056.6	4340.79
1035	4457.4
1069.2	4505.01
1065.6	4622.31
1077.3	4697.52
1119.6	4807.92
1251	4908.66
1198.8	5028.72
1233	5097.03
1314.9	5185.35
1251	5250.9
1302.3	5448.93
1353.6	5571.06
1449.9	5634.54
1401.3	5776.68
1393.2	5903.64
1431	6086.49
1566	6200.34
1611.9	6388.02
1572.3	6567.42
1715.4	6675.75
1714.5	6908.28
1799.1	7075.26
1855.8	7331.25
1985.4	7529.97
2061	7870.83
2260.8	8072.31
2342.7	8404.89
2570.4	8682.96
2634.3	9084.54
2844	9457.83
3137.4	9912.54
693	122.13
661.5	395.37
682.2	1053.63
684.9	1134.36
660.6	1270.98
685.8	1304.79
715.5	1330.32
678.6	1373.1
674.1	1376.55
721.8	1455.9
681.3	1445.55
711.9	1531.11
698.4	1543.53
713.7	1524.21
687.6	1622.88
718.2	1562.16
681.3	1626.33
688.5	1629.09
676.8	1674.63
680.4	1632.54
677.7	1638.75
720.9	1629.78
666.9	1738.8
680.4	1716.72
696.6	1709.82
711.9	1716.72
713.7	1740.18
700.2	1821.6
710.1	1801.59
692.1	1784.34
702.9	1778.82
681.3	1796.07
668.7	1904.4
723.6	1901.64
692.1	1858.17
681.3	1910.61
704.7	1874.04
721.8	1901.64
669.6	1982.37
702.9	1925.1
723.6	1931.31
709.2	1938.9
700.2	1970.64
693.9	1970.64
688.5	2031.36
672.3	1997.55
722.7	2054.13
664.2	2052.06
689.4	2054.13
684	1989.27
702.9	2125.2
697.5	2089.32
664.2	2069.31
672.3	2101.74
704.7	2121.75
663.3	2123.82
670.5	2154.87
706.5	2170.05
666.9	2170.05
692.1	2166.6
690.3	2182.47
690.3	2145.9
688.5	2214.21
712.8	2204.55
682.2	2252.16
666.9	2208
719.1	2201.1
660.6	2306.67
708.3	2288.73
664.2	2294.94
660.6	2272.86
674.1	2273.55
683.1	2378.43
666.9	2357.04
679.5	2404.65
717.3	2398.44
708.3	2386.02
740.7	2446.05
761.4	2469.51
779.4	2442.6
762.3	2425.35
753.3	2458.47
783.9	2529.54
772.2	2543.34
786.6	2497.11
736.2	2521.26
746.1	2598.54
742.5	2568.87
767.7	2619.24
789.3	2614.41
755.1	2691
739.8	2654.43
726.3	2691
748.8	2663.4
739.8	2765.52
730.8	2762.76
790.2	2718.6
758.7	2711.7
733.5	2794.5
747.9	2773.11
735.3	2835.21
762.3	2868.33
752.4	2886.96
749.7	2851.08
779.4	2939.4
752.4	2969.76
789.3	2921.46
829.8	2995.29
806.4	3018.06
801.9	2995.29
852.3	3080.16
825.3	3052.56
860.4	3172.62
883.8	3147.78
889.2	3147.09
986.4	3194.7
951.3	3195.39
954	3243.69
947.7	3269.22
959.4	3291.99
937.8	3271.98
958.5	3356.16
942.3	3363.75
1021.5	3452.76
1012.5	3416.88
950.4	3489.33
963.9	3524.52
979.2	3551.43
988.2	3585.93
1014.3	3655.62
1048.5	3617.67
1006.2	3702.54
1009.8	3754.29
1075.5	3808.11
1106.1	3772.23
1020.6	3848.13
1042.2	3901.26
1015.2	3954.39
1078.2	3997.17
1063.8	4030.29
1008.9	4048.23
1121.4	4150.35
1097.1	4115.85
1056.6	4251.09
1104.3	4323.54
1179	4365.63
1101.6	4442.22
1122.3	4485.69
1187.1	4607.13
1163.7	4625.07
1142.1	4723.05
1172.7	4785.84
1174.5	4863.81
1293.3	5021.82
1298.7	5091.51
1256.4	5176.38
1379.7	5203.98
1260.9	5370.96
1323.9	5456.52
1404.9	5562.09
1512.9	5635.92
1487.7	5808.42
1491.3	5820.15
1413	6009.9
1580.4	6139.62
1622.7	6323.16
1672.2	6465.99
1804.5	6611.58
1802.7	6844.8
1967.4	6960.72
1971.9	7213.26
1935	7416.81
2083.5	7608.63
2129.4	7855.65
2304.9	8153.73
2364.3	8321.4
2366.1	8592.57
2704.5	8976.9
2953.8	9364.68
3215.7	9772.47
740.7	106.26
779.4	311.19
753.3	1091.58
762.3	1239.93
784.8	1331.7
759.6	1409.67
760.5	1483.5
756	1418.64
739.8	1518
757.8	1513.86
761.4	1617.36
745.2	1569.75
775.8	1663.59
750.6	1642.2
753.3	1667.04
726.3	1753.98
741.6	1711.89
783.9	1725
785.7	1778.13
748.8	1779.51
758.7	1842.3
767.7	1801.59
772.2	1854.03
785.7	1885.08
728.1	1878.87
772.2	1860.93
734.4	1965.12
759.6	1917.51
726.3	1978.23
770.4	1929.93
760.5	1936.14
756	2054.82
791.1	2049.3
732.6	2052.75
788.4	2031.36
773.1	2047.92
740.7	2121.06
765.9	2090.7
758.7	2086.56
732.6	2084.49
790.2	2090.7
729	2094.84
736.2	2148.66
733.5	2143.14
765	2143.14
791.1	2192.82
744.3	2154.18
756	2255.61
755.1	2210.76
741.6	2265.96
728.1	2219.73
783	2243.88
787.5	2290.8
759.6	2270.79
747.9	2277
787.5	2324.61
738	2298.39
728.1	2279.07
749.7	2390.85
745.2	2384.64
751.5	2373.6
782.1	2341.17
747	2397.75
845.1	2435.7
828	2428.11
853.2	2411.55
811.8	2472.96
806.4	2436.39
810.9	2512.29
811.8	2492.28
830.7	2487.45
815.4	2486.07
840.6	2593.02
812.7	2594.4
835.2	2595.09
836.1	2600.61
829.8	2667.54
802.8	2679.27
799.2	2628.9
839.7	2627.52
836.1	2714.46
828	2765.52
811.8	2744.82
804.6	2698.59
832.5	2766.9
832.5	2818.65
840.6	2813.82
857.7	2806.23
837.9	2898
849.6	2855.22
819.9	2846.25
845.1	2976.66
847.8	2967.69
810	2975.97
895.5	2981.49
916.2	3000.81
867.6	3016.68
894.6	2989.77
901.8	3105
912.6	3120.18
896.4	3076.02
945.9	3151.92
948.6	3186.42
1053.9	3197.46
1004.4	3235.41
1014.3	3231.96
995.4	3333.39
1046.7	3280.95
1020.6	3289.23
1008.9	3402.39
1050.3	3338.91
1086.3	3418.95
1079.1	3436.2
1066.5	3441.03
1006.2	3540.39
999.9	3486.57
1033.2	3614.91
1027.8	3549.36
1088.1	3679.08
1099.8	3621.81
1116	3708.06
1115.1	3723.93
1144.8	3803.97
1134	3801.9
1151.1	3764.64
1098.9	3881.94
1071	3906.09
1111.5	3972.33
1165.5	3973.02
1170.9	3979.92
1114.2	4051.68
1114.2	4113.09
1148.4	4146.9
1144.8	4240.74
1124.1	4219.35
1143.9	4311.12
1226.7	4395.99
1147.5	4442.91
1139.4	4467.75
1211.4	4518.12
1207.8	4600.23
1227.6	4634.04
1252.8	4745.13
1189.8	4756.17
1226.7	4884.51
1364.4	4910.73
1328.4	4990.08
1346.4	5050.8
1362.6	5117.73
1422	5201.22
1347.3	5368.2
1449	5440.65
1448.1	5533.8
1548.9	5617.98
1530.9	5703.54
1565.1	5880.87
1525.5	5934
1563.3	6033.36
1665	6183.78
1708.2	6343.86
1734.3	6410.79
1884.6	6635.73
1789.2	6790.29
1808.1	6918.63
1880.1	7139.43
2025	7328.49
2175.3	7530.66
2213.1	7774.92
2337.3	7988.82
2332.8	8205.48
2658.6	8446.29
2619.9	8797.5
2939.4	9141.81
3039.3	9536.49
3285.9	9956.01
818.1	167.67
818.1	1119.18
841.5	1232.34
820.8	1351.71
844.2	1426.92
824.4	1495.23
797.4	1615.98
837.9	1598.04
844.2	1662.21
803.7	1700.16
828.9	1742.25
824.4	1769.16
833.4	1832.64
855	1794
797.4	1826.43
852.3	1899.57
806.4	1906.47
798.3	1873.35
810.9	1924.41
851.4	1944.42
807.3	1957.53
839.7	2041.02
846	2020.32
795.6	2035.5
810.9	2052.75
827.1	2105.88
792.9	2110.71
836.1	2095.53
802.8	2123.13
797.4	2196.27
819.9	2165.22
805.5	2130.72
824.4	2191.44
841.5	2252.85
798.3	2203.86
854.1	2225.94
828.9	2217.66
830.7	2211.45
855	2327.37
800.1	2336.34
827.1	2282.52
824.4	2325.3
837	2341.86
843.3	2392.23
851.4	2392.92
807.3	2382.57
846.9	2348.76
899.1	2466.06
863.1	2480.55
891	2450.88
896.4	2521.26
882	2500.56
863.1	2483.31
867.6	2543.34
867.6	2510.91
863.1	2588.88
868.5	2615.1
879.3	2597.85
873.9	2667.54
859.5	2653.74
911.7	2657.19
896.4	2638.56
883.8	2747.58
912.6	2722.74
868.5	2728.95
920.7	2764.14
891	2812.44
888.3	2820.72
912.6	2794.5
898.2	2835.21
900	2866.26
878.4	2855.91
918	2868.33
910.8	2942.85
905.4	2962.17
879.3	2923.53
878.4	2960.1
973.8	3042.21
964.8	2999.43
944.1	3014.61
951.3	3084.3
954.9	3058.08
972.9	3118.8
991.8	3180.21
1025.1	3138.12
1021.5	3162.27
1104.3	3214.02
1098	3225.75
1073.7	3258.18
1080.9	3307.17
1079.1	3325.11
1068.3	3311.31
1089.9	3385.83
1105.2	3372.03
1168.2	3431.37
1184.4	3471.39
1107.9	3477.6
1089	3495.54
1064.7	3541.08
1088.1	3598.35
1105.2	3586.62
1126.8	3630.09
1180.8	3668.73
1155.6	3690.81
1138.5	3732.21
1202.4	3774.3
1212.3	3817.77
1145.7	3888.15
1176.3	3835.02
1155.6	3941.28
1140.3	3961.29
1224.9	4016.49
1197.9	4019.25
1165.5	4058.58
1178.1	4097.91
1205.1	4171.74
1189.8	4235.22
1238.4	4189.68
1197.9	4303.53
1276.2	4333.2
1299.6	4380.12
1207.8	4442.22
1265.4	4508.46
1315.8	4596.78
1257.3	4560.9
1286.1	4618.86
1269.9	4716.84
1290.6	4816.2
1305	4871.4
1443.6	4908.66
1392.3	4968
1445.4	5057.7
1404.9	5122.56
1476.9	5226.75
1414.8	5297.82
1386.9	5343.36
1489.5	5488.26
1575.9	5563.47
1594.8	5641.44
1611	5801.52
1596.6	5884.32
1545.3	5975.4
1610.1	6076.83
1733.4	6214.83
1755	6349.38
1839.6	6468.75
1951.2	6610.2
1891.8	6760.62
1876.5	6954.51
1932.3	7130.46
2091.6	7300.2
2157.3	7491.33
2193.3	7709.37
2299.5	7907.4
2388.6	8228.94
2547.9	8445.6
2686.5	8745.06
2819.7	9021.06
3075.3	9456.45
3354.3	9984.3
890.1	144.9
903.6	1094.34
861.3	1342.05
920.7	1437.27
882.9	1513.86
907.2	1602.18
870.3	1662.9
912.6	1760.88
882	1750.53
921.6	1809.87
873.9	1791.24
868.5	1906.47
880.2	1887.84
873	1965.12
905.4	1914.06
867.6	2019.63
918	1994.79
859.5	2014.11
897.3	2085.87
873.9	2116.92
914.4	2144.52
873.9	2134.86
914.4	2177.64
913.5	2144.52
868.5	2250.09
879.3	2205.93
922.5	2214.21
883.8	2308.05
903.6	2291.49
885.6	2316.33
901.8	2319.78
867.6	2381.19
887.4	2377.74
900	2410.17
867.6	2389.47
977.4	2430.18
927	2447.43
972	2463.99
944.1	2492.97
987.3	2550.93
987.3	2498.49
943.2	2561.28
943.2	2577.15
945	2614.41
942.3	2588.19
983.7	2683.41
934.2	2662.02
966.6	2653.05
952.2	2701.35
945	2697.9
953.1	2696.52
988.2	2731.71
935.1	2823.48
956.7	2782.77
950.4	2766.21
966.6	2898
936	2905.59
931.5	2866.95
935.1	2946.99
941.4	2935.26
928.8	2910.42
950.4	2958.72
1005.3	3049.11
1017.9	3007.71
1051.2	3042.21
1010.7	3051.87
1041.3	3079.47
1029.6	3060.15
1089.9	3155.37
1116.9	3121.56
1133.1	3220.23
1148.4	3223.68
1134	3204.36
1127.7	3313.38
1158.3	3264.39
1187.1	3378.93
1158.3	3348.57
1171.8	3398.25
1236.6	3426.54
1189.8	3450
1128.6	3499.68
1164.6	3520.38
1184.4	3563.85
1165.5	3585.93
1244.7	3653.55
1205.1	3639.75
1241.1	3725.31
1222.2	3730.14
1285.2	3799.14
1314	3809.49
1196.1	3881.25
1212.3	3854.34
1239.3	3909.54
1193.4	3903.33
1313.1	4017.87
1313.1	4030.98
1191.6	4056.51
1282.5	4160.7
1256.4	4117.92
1269	4202.1
1274.4	4219.35
1271.7	4321.47
1349.1	4383.57
1359.9	4364.25
1319.4	4424.28
1341.9	4501.56
1336.5	4498.11
1326.6	4589.19
1370.7	4641.63
1377.9	4716.15
1369.8	4765.14
1328.4	4865.88
1457.1	4906.59
1467.9	5029.41
1493.1	5012.85
1457.1	5097.72
1501.2	5168.1
1548	5231.58
1499.4	5383.38
1519.2	5434.44
1567.8	5486.88
1637.1	5535.18
1674	5655.93
1689.3	5773.92
1692.9	5844.3
1656.9	5903.64
1656	6038.88
1764	6144.45
1651.5	6271.41
1878.3	6454.95
1828.8	6552.24
1947.6	6707.49
2045.7	6836.52
2122.2	6986.94
2030.4	7113.21
2139.3	7309.86
2286	7541.7
2349	7753.53
2495.7	8006.76
2489.4	8256.54
2831.4	8549.79
2717.1	8838.21
3081.6	9170.1
3201.3	9626.88
4443.3	10020.2
986.4	966.69
945.9	1304.79
954	1455.21
927.9	1573.89
940.5	1660.14
966.6	1717.41
965.7	1780.89
936	1894.74
927.9	1898.19
965.7	1927.86
956.7	2050.68
928.8	2051.37
978.3	2116.92
980.1	2081.04
933.3	2140.38
928.8	2152.11
957.6	2159.01
947.7	2203.86
928.8	2259.75
986.4	2276.31
953.1	2299.77
927	2336.34
982.8	2365.32
983.7	2353.59
962.1	2405.34
1036.8	2420.52
1010.7	2478.48
1007.1	2493.66
1048.5	2526.78
1026.9	2519.88
1000.8	2616.48
1020.6	2581.98
1012.5	2594.4
1003.5	2649.6
1003.5	2670.99
1032.3	2728.26
1039.5	2697.9
1017	2742.75
1004.4	2744.13
1022.4	2812.44
1031.4	2783.46
1017	2812.44
1041.3	2849.7
1050.3	2881.44
1049.4	2902.83
990.9	2971.14
994.5	2926.29
1019.7	2946.3
1069.2	3031.86
1080.9	2983.56
1121.4	3049.11
1088.1	3061.53
1090.8	3098.1
1125	3172.62
1130.4	3147.78
1179.9	3180.9
1188.9	3227.13
1226.7	3259.56
1215	3294.75
1233.9	3324.42
1194.3	3384.45
1197.9	3387.9
1308.6	3461.73
1260	3414.12
1200.6	3519
1243.8	3490.71
1206.9	3555.57
1230.3	3590.76
1285.2	3645.96
1259.1	3652.17
1289.7	3717.03
1292.4	3735.66
1329.3	3828.81
1323	3808.11
1280.7	3839.85
1305.9	3872.28
1263.6	3970.95
1302.3	3912.3
1385.1	3993.72
1262.7	4055.13
1289.7	4069.62
1377.9	4174.5
1359.9	4180.02
1364.4	4244.19
1323	4266.27
1358.1	4304.22
1437.3	4347
1367.1	4461.54
1402.2	4515.36
1444.5	4540.2
1442.7	4544.34
1403.1	4618.86
1444.5	4689.24
1424.7	4740.99
1449	4818.27
1411.2	4892.79
1536.3	4897.62
1569.6	4985.94
1557.9	5097.03
1551.6	5175
1600.2	5190.87
1561.5	5270.91
1562.4	5327.49
1623.6	5461.35
1601.1	5517.93
1671.3	5562.09
1726.2	5731.14
1778.4	5800.83
1760.4	5878.8
1708.2	6003
1721.7	6038.88
1878.3	6182.4
1905.3	6319.71
1970.1	6486.69
2069.1	6623.31
1992.6	6674.37
2111.4	6836.52
2230.2	6997.29
2224.8	7193.94
2183.4	7342.98
2317.5	7644.51
2435.4	7874.28
2512.8	8098.53
2700.9	8425.59
2818.8	8756.79
2937.6	9050.04
3220.2	9501.99
3448.8	9944.97
1034.1	1204.05
1055.7	1466.94
1009.8	1621.5
1007.1	1733.28
1004.4	1808.49
1028.7	1907.85
1001.7	1916.13
997.2	2002.38
1031.4	1994.1
991.8	2056.2
1013.4	2190.06
999.9	2153.49
1022.4	2250.78
1006.2	2259.06
1022.4	2283.9
1052.1	2325.99
1026.9	2370.84
1008	2354.97
[truncated: 957 more rows]
