# Supplementary material for: A quantitative model for the rate-limiting process of UGA alternative assignments to stop and selenocysteine codons
Source: PLoS Comput Biol. 2017 Feb 8;13(2):e1005367. doi: 10.1371/journal.pcbi.1005367 (PMC5323020; doi:10.1371/journal.pcbi.1005367)
Supplement: S4 File — (ZIP) [file pcbi.1005367.s014.zip › gpx1_250.csv]

GFP	mCherry
10.8	96.6
65.7	75.21
63.9	100.74
52.2	99.36
66.6	126.27
58.5	129.03
65.7	106.95
68.4	100.74
71.1	132.48
46.8	91.08
72	128.34
72	131.79
63.9	107.64
20.7	107.64
47.7	68.31
31.5	112.47
40.5	131.1
61.2	90.39
69.3	127.65
51.3	93.84
31.5	74.52
23.4	70.38
42.3	133.17
20.7	71.07
36	130.41
66.6	106.26
56.7	118.68
55.8	91.77
65.7	94.53
70.2	113.85
54.9	124.2
47.7	94.53
20.7	153.87
72	186.3
60.3	157.32
48.6	144.21
21.6	173.88
66.6	182.85
14.4	159.39
47.7	144.21
43.2	151.8
44.1	148.35
39.6	211.14
70.2	167.67
36.9	170.43
62.1	149.04
63	213.21
54	282.21
72.9	241.5
27.9	253.92
27.9	236.67
48.6	297.39
37.8	319.47
0.9	311.88
70.2	364.32
51.3	381.57
0.9	444.36
72	556.14
22.5	594.09
29.7	668.61
69.3	786.6
53.1	811.44
62.1	947.37
35.1	1116.42
52.2	1352.4
9.9	1573.2
59.4	1910.61
55.8	2177.64
73.8	2559.21
99	2916.63
303.3	3356.16
333.9	3742.56
429.3	4229.7
512.1	4743.75
650.7	5157.75
637.2	5621.43
1021.5	6138.93
1142.1	6735.78
1101.6	7209.12
1277.1	7714.89
1817.1	8250.33
2462.4	8839.59
2148.3	9299.82
2802.6	9878.73
3617.1	10372.8
126	119.37
109.8	93.84
94.5	100.74
119.7	111.78
102.6	98.67
98.1	98.67
97.2	135.93
78.3	114.54
117	125.58
102.6	136.62
90.9	137.31
109.8	93.84
76.5	84.87
89.1	104.88
116.1	122.13
75.6	84.87
90.9	104.19
90.9	104.19
82.8	129.03
143.1	121.44
95.4	129.03
102.6	139.38
106.2	180.09
108.9	168.36
140.4	155.94
111.6	149.04
121.5	166.98
137.7	205.62
94.5	189.75
116.1	200.79
102.6	171.81
108.9	144.9
81.9	158.01
138.6	169.74
111.6	147.66
110.7	194.58
118.8	143.52
125.1	173.88
130.5	209.07
128.7	151.11
74.7	208.38
96.3	146.28
126.9	164.22
82.8	151.11
88.2	174.57
123.3	155.25
100.8	186.99
117	160.08
82.8	168.36
101.7	153.18
129.6	207
88.2	184.23
144	156.63
113.4	177.33
73.8	149.04
138.6	144.9
79.2	151.8
112.5	154.56
97.2	147.66
91.8	234.6
78.3	215.97
133.2	218.04
81.9	215.28
116.1	215.97
118.8	212.52
113.4	250.47
91.8	268.41
138.6	229.77
113.4	218.73
133.2	273.24
117	211.83
108.9	247.71
122.4	282.9
89.1	283.59
89.1	236.67
126.9	228.39
81.9	212.52
128.7	283.59
108.9	212.52
74.7	319.47
123.3	299.46
108.9	322.92
77.4	333.27
132.3	311.19
109.8	319.47
135.9	304.29
78.3	320.16
108.9	313.26
134.1	316.71
75.6	406.41
121.5	378.12
136.8	402.96
122.4	364.32
89.1	400.89
109.8	398.13
134.1	490.59
95.4	477.48
99.9	442.98
139.5	450.57
145.8	438.84
119.7	547.17
135.9	554.07
104.4	511.29
126.9	585.81
135	583.74
145.8	629.28
129.6	664.47
134.1	673.44
109.8	656.88
101.7	732.78
121.5	783.84
104.4	795.57
139.5	859.05
95.4	874.23
90	997.05
90.9	952.89
114.3	1022.58
108.9	1134.36
111.6	1196.46
126	1222.68
129.6	1303.41
99.9	1385.52
143.1	1462.11
139.5	1582.86
140.4	1713.96
102.6	1863.69
116.1	2002.38
127.8	2210.07
186.3	2394.3
216.9	2717.22
311.4	3020.13
329.4	3425.85
404.1	3731.52
401.4	4006.14
563.4	4264.2
602.1	4687.17
704.7	5119.8
788.4	5524.14
875.7	6098.22
1101.6	6481.86
1309.5	6959.34
1476	7438.2
1852.2	7931.55
2042.1	8385.57
2512.8	8953.44
2772	9459.9
3166.2	9959.46
157.5	91.77
161.1	193.89
148.5	166.29
161.1	208.38
187.2	189.06
212.4	203.55
153.9	221.49
156.6	220.11
146.7	242.88
197.1	260.13
156.6	243.57
181.8	248.4
208.8	223.56
180.9	275.31
152.1	214.59
156.6	218.04
207	280.83
189	289.8
198	306.36
200.7	335.34
147.6	313.95
201.6	318.78
150.3	324.99
186.3	295.32
213.3	337.41
177.3	329.82
182.7	291.18
174.6	403.65
165.6	368.46
176.4	404.34
147.6	359.49
171.9	402.27
195.3	420.21
201.6	448.5
167.4	487.83
149.4	487.14
203.4	478.17
158.4	447.81
209.7	566.49
157.5	512.67
159.3	522.33
180	537.51
160.2	536.13
149.4	572.01
207	617.55
188.1	606.51
211.5	594.78
215.1	708.63
209.7	669.3
164.7	698.97
210.6	712.08
207	736.23
182.7	763.83
210.6	783.84
173.7	801.78
174.6	842.49
176.4	843.18
189	912.18
175.5	917.01
171.9	887.34
175.5	994.98
148.5	967.38
211.5	941.85
203.4	1019.13
186.3	1070.19
209.7	1088.82
183.6	1090.2
175.5	1206.81
162.9	1229.58
189.9	1265.46
191.7	1346.19
170.1	1433.82
190.8	1420.71
210.6	1466.94
159.3	1509.03
184.5	1625.64
216.9	1790.55
151.2	1858.17
169.2	1976.16
174.6	2070
161.1	2192.13
270.9	2345.31
249.3	2443.98
288	2726.19
271.8	3013.92
306.9	3132.6
468	3357.54
459	3542.46
459.9	3746.7
443.7	4011.66
575.1	4177.26
605.7	4462.23
647.1	4813.44
765.9	5119.11
889.2	5439.27
943.2	5878.8
1044.9	6193.44
1377	6657.81
1316.7	7107.69
1788.3	7615.53
1945.8	8124.06
2283.3	8629.14
2564.1	9018.99
3150	9552.36
4076.1	10116.1
259.2	172.5
261	267.03
291.6	325.68
251.1	285.66
284.4	328.44
220.5	381.57
273.6	396.06
225.9	413.31
235.8	379.5
256.5	461.61
227.7	472.65
285.3	441.6
238.5	547.17
275.4	558.21
242.1	547.86
267.3	538.89
263.7	621.69
253.8	594.78
236.7	602.37
265.5	630.66
227.7	672.06
264.6	672.06
247.5	671.37
283.5	714.15
291.6	783.84
245.7	763.14
229.5	765.9
237.6	727.95
224.1	772.11
281.7	850.08
260.1	850.08
225.9	798.33
269.1	859.05
255.6	858.36
274.5	930.81
265.5	888.72
230.4	922.53
251.1	921.15
272.7	939.09
246.6	974.97
277.2	943.23
279	996.36
290.7	1059.15
284.4	1060.53
280.8	1041.21
291.6	1106.76
261.9	1126.08
284.4	1077.09
227.7	1125.39
254.7	1160.58
274.5	1165.41
269.1	1175.76
288	1228.2
251.1	1235.1
243.9	1342.74
247.5	1309.62
265.5	1416.57
224.1	1372.41
240.3	1411.74
276.3	1466.94
221.4	1506.27
234	1543.53
270.9	1592.52
223.2	1616.67
283.5	1679.46
222.3	1722.24
272.7	1787.1
276.3	1834.71
233.1	1878.87
266.4	1952.01
256.5	2065.17
305.1	2090.7
354.6	2125.2
233.1	2270.79
307.8	2325.3
322.2	2381.88
351	2538.51
303.3	2687.55
345.6	2821.41
352.8	3007.71
416.7	3158.13
431.1	3258.87
461.7	3423.09
570.6	3554.19
551.7	3775.68
650.7	3911.61
647.1	4110.33
700.2	4311.12
670.5	4538.13
693	4787.22
779.4	5043.21
844.2	5315.76
886.5	5646.27
968.4	6111.33
1197	6440.46
1413.9	6864.12
1538.1	7203.6
1746.9	7644.51
2003.4	8099.91
2375.1	8627.76
2630.7	9038.31
3283.2	9513.72
3988.8	10334.8
335.7	149.04
347.4	315.33
344.7	409.86
298.8	499.56
328.5	511.29
356.4	552
348.3	628.59
331.2	632.73
362.7	712.77
308.7	658.95
327.6	652.74
337.5	730.71
324	787.29
340.2	765.9
311.4	781.08
309.6	819.72
306.9	812.82
310.5	805.92
348.3	845.25
324.9	802.47
353.7	884.58
359.1	914.25
306	915.63
333	888.03
297.9	900.45
333	922.53
336.6	945.99
311.4	1001.88
351	1002.57
346.5	986.7
297.9	987.39
322.2	989.46
360.9	1055.01
358.2	1063.29
349.2	1048.11
360.9	1024.65
306.9	1028.79
322.2	1040.52
298.8	1095.03
337.5	1080.54
342	1099.86
351	1137.12
307.8	1081.23
347.4	1166.1
321.3	1208.19
323.1	1175.07
354.6	1169.55
355.5	1228.2
339.3	1246.83
329.4	1266.84
292.5	1289.61
338.4	1271.67
342.9	1339.29
333.9	1323.42
293.4	1309.62
351	1420.71
308.7	1406.91
338.4	1389.66
310.5	1501.44
320.4	1489.02
328.5	1461.42
316.8	1554.57
324.9	1575.27
307.8	1551.12
344.7	1642.89
297.9	1584.93
359.1	1618.05
304.2	1689.81
330.3	1687.74
310.5	1731.9
355.5	1778.82
324.9	1805.73
297.9	1848.51
296.1	1891.29
327.6	1963.74
307.8	1954.77
346.5	2035.5
409.5	2142.45
414	2143.83
313.2	2210.76
301.5	2265.27
411.3	2331.51
371.7	2421.21
366.3	2477.1
377.1	2537.82
384.3	2575.08
386.1	2683.41
433.8	2734.47
389.7	2810.37
413.1	2992.53
569.7	3087.06
493.2	3169.17
632.7	3343.05
562.5	3414.81
647.1	3574.2
637.2	3639.75
648.9	3758.43
715.5	3886.77
723.6	4082.73
670.5	4193.82
754.2	4345.62
757.8	4579.53
884.7	4867.26
876.6	5002.5
891.9	5271.6
964.8	5599.35
1035	5784.27
1280.7	6156.18
1303.2	6451.5
1365.3	6797.88
1647.9	7247.76
1967.4	7623.81
2052	7983.3
2214	8393.85
2706.3	8834.07
2734.2	9212.88
3712.5	9790.41
437.4	169.74
378	373.29
395.1	534.06
370.8	605.13
416.7	680.34
428.4	750.72
417.6	745.2
425.7	778.32
422.1	836.97
431.1	806.61
406.8	847.32
378.9	892.17
422.1	928.74
373.5	861.12
375.3	901.14
367.2	932.88
405	970.83
387.9	948.06
415.8	950.13
386.1	995.67
376.2	1017.75
424.8	1013.61
396	1061.22
372.6	1029.48
391.5	1018.44
373.5	1003.95
389.7	1113.66
418.5	1134.36
413.1	1106.76
413.1	1086.06
425.7	1146.78
402.3	1126.08
405.9	1201.29
431.1	1148.85
384.3	1148.16
398.7	1209.57
388.8	1193.01
398.7	1219.23
418.5	1182.66
396.9	1238.55
408.6	1250.28
415.8	1259.94
387	1242
381.6	1286.85
415.8	1239.24
429.3	1361.37
409.5	1298.58
396	1359.99
378	1307.55
407.7	1303.41
423	1324.8
435.6	1411.74
434.7	1364.82
435.6	1391.04
396	1374.48
405	1412.43
420.3	1477.98
394.2	1484.19
428.4	1482.81
413.1	1500.06
408.6	1558.71
403.2	1558.02
393.3	1553.19
387.9	1532.49
429.3	1558.71
411.3	1611.84
371.7	1622.19
371.7	1642.2
413.1	1656.69
423	1658.76
432.9	1689.81
437.4	1704.3
408.6	1745.7
410.4	1794.69
433.8	1858.17
399.6	1807.11
395.1	1798.83
427.5	1884.39
421.2	1904.4
429.3	2004.45
387	2010.66
408.6	2013.42
405	2014.8
483.3	2120.37
479.7	2129.34
435.6	2179.02
371.7	2178.33
392.4	2251.47
470.7	2310.12
450	2313.57
438.3	2429.49
504	2423.28
442.8	2474.34
489.6	2579.91
469.8	2515.74
484.2	2619.24
505.8	2684.1
450.9	2755.17
506.7	2813.13
490.5	2918.01
451.8	2987.7
597.6	3047.04
523.8	3147.09
582.3	3265.08
680.4	3374.79
600.3	3412.74
703.8	3485.88
708.3	3534.87
719.1	3705.3
671.4	3753.6
782.1	3955.08
757.8	4064.79
795.6	4126.89
863.1	4260.75
776.7	4452.57
871.2	4557.45
818.1	4767.21
918.9	4907.28
1011.6	5130.84
1159.2	5419.95
1070.1	5635.23
1096.2	5905.71
1291.5	6199.65
1361.7	6557.76
1553.4	6875.16
1711.8	7264.32
1984.5	7616.22
2151.9	7935.69
2333.7	8298.63
2431.8	8709.18
2814.3	9242.55
3720.6	9743.49
445.5	157.32
444.6	327.06
497.7	584.43
508.5	760.38
453.6	821.79
475.2	830.76
505.8	898.38
488.7	893.55
487.8	988.77
478.8	982.56
441	962.55
440.1	1036.38
479.7	1063.29
479.7	1019.13
482.4	1026.03
443.7	1126.08
486	1088.82
453.6	1140.57
488.7	1087.44
492.3	1115.04
439.2	1100.55
465.3	1183.35
452.7	1152.99
457.2	1201.29
442.8	1161.96
495.9	1194.39
441.9	1170.24
463.5	1250.97
469.8	1286.85
478.8	1277.19
497.7	1284.09
446.4	1242
450.9	1253.04
469.8	1271.67
502.2	1353.78
453.6	1344.12
478.8	1310.31
459	1358.61
475.2	1328.94
441	1328.25
459.9	1363.44
459.9	1358.61
486	1395.18
473.4	1394.49
442.8	1398.63
501.3	1408.98
465.3	1379.31
486.9	1373.79
442.8	1410.36
503.1	1486.95
485.1	1440.72
490.5	1480.74
505.8	1471.77
488.7	1452.45
510.3	1464.18
482.4	1493.16
446.4	1571.82
487.8	1546.98
502.2	1520.76
441.9	1538.7
461.7	1573.89
509.4	1574.58
444.6	1595.28
478.8	1636.68
507.6	1638.06
502.2	1600.8
468	1581.48
442.8	1682.91
492.3	1705.68
449.1	1680.15
452.7	1719.48
508.5	1670.49
451.8	1768.47
492.3	1791.93
439.2	1785.03
472.5	1733.97
480.6	1772.61
497.7	1836.78
473.4	1825.05
491.4	1811.25
443.7	1851.27
497.7	1896.12
469.8	1892.67
510.3	1910.61
494.1	2009.97
478.8	1962.36
489.6	1976.16
470.7	2025.84
487.8	2025.84
493.2	2012.04
536.4	2106.57
525.6	2102.43
549	2094.15
454.5	2156.25
438.3	2174.88
456.3	2203.86
445.5	2280.45
477	2289.42
527.4	2334.96
517.5	2346.69
569.7	2408.1
582.3	2393.61
577.8	2427.42
539.1	2475.03
567.9	2556.45
581.4	2517.81
575.1	2606.13
577.8	2654.43
521.1	2685.48
572.4	2748.96
530.1	2765.52
560.7	2832.45
530.1	2888.34
579.6	2995.98
696.6	3029.79
677.7	3022.89
631.8	3098.1
587.7	3219.54
656.1	3280.26
765	3352.02
718.2	3427.92
779.4	3509.34
750.6	3556.26
797.4	3624.57
774.9	3704.61
736.2	3741.18
756	3855.72
746.1	3959.22
839.7	4096.53
830.7	4191.06
878.4	4341.48
855	4420.83
891.9	4538.13
954.9	4737.54
1020.6	4914.18
988.2	5084.61
1044	5304.72
1100.7	5515.86
1224	5686.29
1172.7	5915.37
1340.1	6216.21
1404.9	6448.05
1559.7	6729.57
1652.4	7056.63
1871.1	7477.53
2018.7	7749.39
2239.2	8086.11
2610.9	8456.64
2753.1	8872.02
3178.8	9392.97
4427.1	9895.98
568.8	140.76
546.3	520.95
541.8	734.16
520.2	917.01
520.2	998.43
582.3	963.24
576.9	1011.54
518.4	1045.35
534.6	1077.78
512.1	1097.1
549	1140.57
513	1153.68
557.1	1163.34
555.3	1207.5
575.1	1155.75
532.8	1242
519.3	1248.21
574.2	1279.95
577.8	1264.08
520.2	1288.23
576	1224.06
582.3	1321.35
525.6	1313.76
547.2	1335.15
536.4	1351.02
554.4	1349.64
540	1299.96
556.2	1406.91
519.3	1425.54
548.1	1421.4
574.2	1392.42
511.2	1399.32
526.5	1377.24
567.9	1418.64
563.4	1369.65
543.6	1453.83
521.1	1453.14
535.5	1488.33
564.3	1499.37
577.8	1502.82
511.2	1466.25
569.7	1452.45
522	1446.93
563.4	1523.52
539.1	1575.27
571.5	1559.4
528.3	1569.06
570.6	1509.03
576.9	1551.81
521.1	1541.46
573.3	1620.81
536.4	1589.07
573.3	1599.42
545.4	1598.04
540.9	1584.93
549	1650.48
570.6	1613.91
575.1	1624.95
542.7	1661.52
513.9	1683.6
569.7	1665.66
554.4	1716.03
559.8	1687.05
561.6	1654.62
553.5	1671.87
540.9	1757.43
583.2	1756.05
567.9	1746.39
549.9	1787.1
544.5	1782.96
580.5	1782.96
582.3	1840.23
574.2	1822.98
581.4	1852.65
577.8	1821.6
536.4	1854.72
558	1843.68
528.3	1917.51
540.9	1918.2
537.3	1918.89
541.8	1891.29
527.4	1909.23
570.6	1976.85
570.6	1993.41
514.8	2000.31
547.2	1983.75
557.1	1961.67
541.8	2012.04
545.4	2066.55
525.6	2033.43
550.8	2044.47
615.6	2142.45
648	2135.55
655.2	2153.49
640.8	2119.68
588.6	2135.55
574.2	2185.92
517.5	2224.56
574.2	2203.17
539.1	2233.53
581.4	2254.23
558	2228.01
636.3	2303.22
648	2312.19
648	2336.34
612.9	2323.92
612	2426.04
626.4	2419.14
623.7	2377.74
586.8	2443.98
589.5	2472.96
650.7	2541.96
591.3	2564.04
598.5	2579.22
639	2603.37
624.6	2614.41
614.7	2684.79
605.7	2713.08
611.1	2779.32
621	2765.52
610.2	2824.17
632.7	2911.8
627.3	2942.85
611.1	2966.31
771.3	3091.2
772.2	3039.45
676.8	3132.6
711.9	3125.7
682.2	3207.81
723.6	3278.88
848.7	3362.37
819	3366.51
800.1	3443.79
815.4	3469.32
814.5	3490.71
834.3	3524.52
846.9	3612.15
817.2	3730.14
815.4	3760.5
819	3819.15
926.1	3904.71
845.1	3986.82
936	4053.06
947.7	4115.85
909	4195.2
969.3	4382.88
894.6	4393.23
1009.8	4546.41
967.5	4624.38
990	4767.21
1024.2	4958.34
1029.6	5070.12
1107	5201.91
1294.2	5467.56
1190.7	5546.22
1248.3	5780.82
1257.3	6101.67
1408.5	6270.72
1507.5	6599.16
1682.1	6871.71
1790.1	7133.22
1938.6	7478.91
2106	7743.18
2339.1	8059.89
2465.1	8509.77
2915.1	8853.39
3236.4	9363.99
590.4	85.56
630	242.19
621	641.7
589.5	921.15
610.2	937.71
628.2	1051.56
646.2	1098.48
604.8	1143.33
621	1199.22
586.8	1218.54
622.8	1244.07
632.7	1276.5
652.5	1270.29
597.6	1340.67
650.7	1322.04
600.3	1295.13
630.9	1313.76
584.1	1319.28
601.2	1365.51
589.5	1396.56
641.7	1388.28
634.5	1399.32
646.2	1390.35
596.7	1501.44
635.4	1493.16
612	1473.84
604.8	1480.74
586.8	1467.63
646.2	1499.37
613.8	1461.42
646.2	1574.58
591.3	1538.7
593.1	1553.88
605.7	1549.74
615.6	1553.19
618.3	1553.19
594	1559.4
634.5	1639.44
585	1650.48
621.9	1602.87
632.7	1644.27
585.9	1633.92
627.3	1611.15
622.8	1649.1
635.4	1657.38
622.8	1711.2
632.7	1702.92
640.8	1691.88
603	1693.95
628.2	1670.49
585	1689.81
612	1684.29
639.9	1740.18
631.8	1728.45
629.1	1784.34
612.9	1794.69
585	1735.35
612	1786.41
632.7	1789.86
621	1737.42
649.8	1859.55
652.5	1812.63
602.1	1828.5
605.7	1836.78
620.1	1801.59
639.9	1827.81
609.3	1812.63
655.2	1863.69
623.7	1906.47
615.6	1914.75
594	1896.81
585.9	1931.31
649.8	1928.55
616.5	1911.3
609.3	1907.85
621.9	1985.13
645.3	1975.47
596.7	2001
656.1	1971.33
641.7	1978.23
615.6	1972.02
610.2	2068.62
617.4	2029.98
584.1	2021.7
616.5	2060.34
603	2033.43
619.2	2071.38
706.5	2109.33
659.7	2101.05
720	2097.6
718.2	2131.41
675	2123.13
696.6	2122.44
657.9	2090.7
617.4	2224.56
615.6	2215.59
649.8	2185.23
612	2226.63
619.2	2275.62
632.7	2228.01
591.3	2240.43
630	2254.23
593.1	2254.92
680.4	2307.36
726.3	2313.57
685.8	2365.32
698.4	2327.37
729	2405.34
678.6	2397.06
671.4	2427.42
716.4	2391.54
723.6	2388.09
704.7	2474.34
676.8	2487.45
663.3	2496.42
666.9	2587.5
695.7	2546.1
696.6	2560.59
719.1	2585.43
657.9	2622
719.1	2615.1
662.4	2643.39
726.3	2724.12
666.9	2706.18
661.5	2713.08
683.1	2799.33
680.4	2733.78
717.3	2842.11
717.3	2864.88
709.2	2943.54
689.4	2891.1
670.5	2999.43
689.4	2997.36
812.7	3029.79
833.4	3088.44
756	3092.58
772.2	3142.26
730.8	3231.27
747	3191.94
752.4	3296.13
792.9	3298.89
930.6	3334.77
946.8	3373.41
819	3412.05
886.5	3459.66
901.8	3490.71
929.7	3552.81
909	3635.61
898.2	3625.26
925.2	3675.63
908.1	3748.77
883.8	3832.26
883.8	3819.84
981.9	3884.7
884.7	3955.77
955.8	4093.08
990	4148.97
995.4	4220.04
1058.4	4286.97
988.2	4424.97
1071	4464.99
1080	4549.17
1137.6	4705.11
1094.4	4796.19
1098	4919.01
1114.2	5079.78
1234.8	5227.44
1134.9	5339.22
1266.3	5514.48
1244.7	5620.74
1362.6	5863.62
1355.4	6063.72
1491.3	6321.78
1649.7	6511.53
1699.2	6701.97
1816.2	7033.17
2079.9	7328.49
2226.6	7602.42
2290.5	7849.44
2284.2	8144.07
2483.1	8558.76
3004.2	8928.6
3336.3	9387.45
684.9	91.08
725.4	264.96
677.7	750.72
697.5	980.49
657.9	1146.09
657.9	1185.42
689.4	1246.83
694.8	1259.25
704.7	1298.58
659.7	1292.37
674.1	1424.16
672.3	1424.16
670.5	1394.49
692.1	1430.37
688.5	1471.08
675.9	1448.31
688.5	1503.51
679.5	1501.44
708.3	1510.41
689.4	1509.72
693	1520.76
669.6	1573.89
696.6	1517.31
689.4	1601.49
677.7	1582.86
701.1	1593.21
727.2	1638.75
723.6	1644.27
659.7	1642.89
669.6	1680.84
708.3	1686.36
677.7	1706.37
674.1	1680.84
722.7	1696.71
710.1	1688.43
702	1777.44
706.5	1791.24
684.9	1725.69
706.5	1776.06
694.8	1731.9
668.7	1749.84
698.4	1771.23
694.8	1797.45
703.8	1847.82
695.7	1844.37
688.5	1819.53
721.8	1863
726.3	1841.61
675.9	1851.96
714.6	1896.81
698.4	1889.91
714.6	1905.78
702	1879.56
680.4	1934.07
691.2	1886.46
665.1	1903.71
708.3	1925.1
715.5	1963.05
707.4	1945.11
663.3	1951.32
684	2005.83
707.4	1979.61
675	1967.19
685.8	1960.29
679.5	2014.11
675	2058.96
729	2043.09
685.8	2074.14
663.3	2044.47
685.8	2029.98
746.1	2114.85
779.4	2150.73
732.6	2104.5
783	2116.92
764.1	2150.73
775.8	2086.56
762.3	2118.99
658.8	2202.48
728.1	2167.98
696.6	2195.58
723.6	2199.03
687.6	2167.98
721.8	2173.5
728.1	2248.02
682.2	2283.21
658.8	2261.13
719.1	2248.02
664.2	2276.31
756.9	2339.1
785.7	2358.42
759.6	2354.97
801	2364.63
801	2317.02
779.4	2328.75
780.3	2426.04
747	2372.91
752.4	2442.6
801	2405.34
794.7	2412.93
735.3	2509.53
737.1	2487.45
753.3	2461.23
741.6	2492.97
767.7	2504.7
798.3	2557.14
762.3	2532.99
780.3	2563.35
746.1	2526.78
794.7	2557.14
774.9	2634.42
750.6	2600.61
800.1	2637.87
736.2	2681.34
762.3	2719.29
743.4	2722.05
792.9	2663.4
771.3	2776.56
754.2	2784.15
747.9	2788.98
752.4	2815.2
788.4	2813.13
737.1	2838.66
792.9	2909.04
744.3	2907.66
779.4	2973.9
779.4	2949.75
761.4	3006.33
892.8	3038.76
879.3	3060.15
878.4	3060.15
872.1	3149.85
817.2	3134.67
862.2	3186.42
815.4	3220.92
870.3	3298.2
816.3	3244.38
988.2	3314.76
1010.7	3336.84
877.5	3433.44
882	3421.02
954	3496.23
1020.6	3490.71
1021.5	3592.83
990	3554.88
954	3665.28
1011.6	3599.73
978.3	3733.59
954	3728.07
993.6	3762.57
982.8	3841.23
954	3831.57
1053	3887.46
963.9	4006.83
1090.8	4061.34
1033.2	4117.23
1082.7	4220.04
1117.8	4244.19
1163.7	4350.45
1040.4	4411.17
1135.8	4509.15
1104.3	4577.46
1159.2	4649.91
1170	4724.43
1276.2	4857.6
1194.3	4894.17
1187.1	5068.74
1269.9	5154.99
1277.1	5297.13
1391.4	5411.67
1341.9	5593.83
1407.6	5725.62
1454.4	5879.49
1416.6	6072
1551.6	6268.65
1742.4	6478.41
1752.3	6747.51
1837.8	6927.6
1953	7182.9
2111.4	7418.88
2232.9	7732.83
2340.9	8010.9
2696.4	8364.18
3132.9	8833.38
3124.8	9263.94
4121.1	9750.39
745.2	178.71
856.8	673.44
770.4	1014.3
747.9	1179.9
793.8	1259.25
765.9	1354.47
779.4	1425.54
760.5	1416.57
766.8	1454.52
791.1	1506.96
787.5	1469.7
743.4	1540.77
796.5	1562.85
749.7	1517.31
738	1597.35
762.3	1634.61
792	1598.04
740.7	1590.45
759.6	1718.1
766.8	1684.29
762.3	1671.18
767.7	1677.39
796.5	1762.26
793.8	1759.5
783	1733.28
775.8	1742.94
738.9	1725
781.2	1780.2
747	1836.78
739.8	1802.97
747.9	1850.58
737.1	1834.02
795.6	1811.94
758.7	1894.05
755.1	1916.82
780.3	1920.27
741.6	1894.05
745.2	1918.89
737.1	1877.49
758.7	1920.96
769.5	1960.29
748.8	1981.68
776.7	1960.29
800.1	2007.9
781.2	1965.12
777.6	1992.03
748.8	2021.01
737.1	2044.47
747.9	2063.79
756	2027.22
789.3	2036.88
801	2049.99
782.1	2012.04
825.3	2150.73
819.9	2132.1
823.5	2090.7
864	2150.73
807.3	2130.72
753.3	2202.48
733.5	2173.5
750.6	2193.51
770.4	2221.11
746.1	2158.32
801.9	2196.96
747.9	2196.96
763.2	2289.42
745.2	2290.11
786.6	2286.66
757.8	2252.16
745.2	2297.7
761.4	2235.6
812.7	2311.5
842.4	2344.62
810	2311.5
849.6	2312.88
810.9	2343.93
816.3	2312.88
822.6	2435.7
819.9	2426.04
875.7	2408.1
859.5	2430.87
868.5	2409.48
875.7	2483.31
846	2501.94
833.4	2501.25
807.3	2466.06
846	2492.28
864.9	2519.88
872.1	2530.92
856.8	2530.23
805.5	2574.39
868.5	2565.42
838.8	2620.62
868.5	2626.14
811.8	2599.23
847.8	2614.41
854.1	2728.26
805.5	2721.36
864.9	2686.17
822.6	2707.56
818.1	2671.68
843.3	2771.04
875.7	2771.73
835.2	2747.58
873.9	2831.07
805.5	2849.7
804.6	2822.1
815.4	2858.67
849.6	2889.72
846.9	2895.24
808.2	2911.8
806.4	2997.36
872.1	2966.31
815.4	2989.08
954	3058.08
952.2	3067.05
990	3044.28
923.4	3132.6
905.4	3103.62
891	3199.53
913.5	3222.99
906.3	3220.92
927	3238.86
889.2	3291.99
1048.5	3357.54
1041.3	3312.69
1090.8	3348.57
1019.7	3388.59
965.7	3418.95
1035	3513.48
1059.3	3518.31
1080	3544.53
1071	3586.62
1035.9	3615.6
1065.6	3621.12
1087.2	3599.04
1023.3	3728.07
1039.5	3804.66
1053.9	3785.34
1090.8	3828.81
1077.3	3827.43
1161	3889.53
1026	3981.99
1147.5	4055.13
1158.3	4082.73
1140.3	4141.38
1127.7	4220.04
1223.1	4294.56
1199.7	4315.26
1170.9	4348.38
1145.7	4413.24
1169.1	4527.78
1194.3	4533.99
1202.4	4644.39
1281.6	4696.83
1379.7	4861.74
1277.1	4928.67
1359	5028.72
1315.8	5162.58
1370.7	5212.26
1292.4	5328.87
1485	5443.41
1436.4	5571.06
1485.9	5744.25
1485	5849.13
1531.8	6102.36
1613.7	6241.74
1707.3	6431.49
1957.5	6660.57
1930.5	6840.66
1969.2	7095.96
2205	7296.06
2364.3	7621.05
2409.3	7846.68
2499.3	8204.79
2871	8622.24
3189.6	8956.2
3530.7	9381.24
806.4	191.82
859.5	1061.91
854.1	1168.17
809.1	1321.35
863.1	1404.84
847.8	1497.3
869.4	1514.55
840.6	1569.06
815.4	1581.48
871.2	1648.41
849.6	1622.19
862.2	1717.41
832.5	1704.3
815.4	1694.64
834.3	1732.59
826.2	1755.36
846	1781.58
803.7	1851.27
857.7	1844.37
814.5	1851.27
851.4	1796.76
865.8	1912.68
860.4	1900.95
832.5	1915.44
842.4	1933.38
821.7	1885.77
836.1	2005.83
821.7	1954.77
844.2	1981.68
815.4	1945.8
808.2	1943.73
810.9	2034.12
803.7	2025.15
846	2012.04
838.8	2050.68
808.2	2058.96
877.5	2134.86
905.4	2130.72
935.1	2144.52
881.1	2086.56
888.3	2143.14
867.6	2205.93
845.1	2213.52
840.6	2185.92
859.5	2213.52
853.2	2203.17
856.8	2276.31
826.2	2230.08
856.8	2286.66
873	2278.38
858.6	2266.65
832.5	2283.9
899.1	2353.59
910.8	2370.15
911.7	2342.55
880.2	2351.52
918.9	2339.79
943.2	2388.09
916.2	2409.48
902.7	2416.38
932.4	2417.07
915.3	2389.47
917.1	2479.17
894.6	2460.54
888.3	2504.01
930.6	2469.51
892.8	2544.03
929.7	2548.86
886.5	2553
918	2551.62
918.9	2557.14
917.1	2645.46
927	2598.54
941.4	2613.03
947.7	2592.33
895.5	2673.06
909	2707.56
943.2	2701.35
909.9	2663.4
887.4	2728.95
931.5	2780.7
937.8	2762.76
879.3	2795.19
891	2736.54
908.1	2831.76
932.4	2835.9
931.5	2814.51
922.5	2854.53
884.7	2926.29
935.1	2905.59
908.1	2892.48
928.8	2989.08
899.1	2958.03
910.8	2989.08
948.6	2949.06
1060.2	3033.24
1086.3	3074.64
994.5	3137.43
978.3	3149.85
969.3	3098.79
970.2	3205.74
999.9	3205.05
974.7	3189.18
1021.5	3238.17
953.1	3279.57
1012.5	3307.17
1113.3	3314.07
1099.8	3377.55
1095.3	3337.53
1022.4	3416.19
1082.7	3383.07
1107.9	3498.99
1141.2	3487.95
1155.6	3493.47
1115.1	3578.34
1146.6	3578.34
1137.6	3600.42
1098	3628.71
1145.7	3733.59
1132.2	3698.4
1117.8	3750.15
1116	3753.6
1121.4	3852.27
1182.6	3906.78
1224.9	3906.78
1139.4	3995.1
1151.1	3956.46
1204.2	4068.93
1230.3	4126.2
1174.5	4155.87
1207.8	4222.11
1268.1	4244.88
1308.6	4360.11
1291.5	4374.6
1188.9	4456.02
1305	4505.7
1287.9	4598.85
1311.3	4668.54
1386.9	4677.51
1260	4755.48
1404	4821.72
1381.5	4900.38
1373.4	5043.21
1435.5	5137.74
1454.4	5190.18
1332.9	5377.86
1601.1	5412.36
1508.4	5609.7
1478.7	5616.6
1548.9	5769.78
1602.9	5962.29
1544.4	6094.08
1718.1	6256.23
1791.9	6440.46
2024.1	6686.79
1875.6	6794.43
1986.3	7008.33
2266.2	7298.82
2432.7	7563.78
2482.2	7792.17
2484	8158.56
3050.1	8469.75
3284.1	8788.53
3282.3	9255.66
4496.4	9751.77
1067.4	409.17
918.9	1196.46
929.7	1426.23
888.3	1482.81
909	1525.59
892.8	1635.3
918	1629.78
939.6	1689.81
943.2	1771.23
886.5	1778.13
895.5	1767.78
920.7	1826.43
918	1863
900	1890.6
924.3	1913.37
939.6	1909.92
877.5	1987.2
892.8	2011.35
936.9	1992.72
917.1	1998.93
892.8	2078.28
905.4	2019.63
894.6	2027.22
878.4	2059.65
954	2137.62
953.1	2110.71
977.4	2114.85
876.6	2226.63
884.7	2192.82
885.6	2176.95
879.3	2176.26
891.9	2231.46
903.6	2264.58
883.8	2254.23
918	2249.4
907.2	2279.07
963.9	2361.87
1014.3	2307.36
996.3	2352.21
950.4	2344.62
996.3	2424.66
957.6	2419.83
983.7	2405.34
953.1	2377.74
963.9	2461.92
954.9	2499.18
988.2	2463.99
957.6	2481.93
958.5	2525.4
1020.6	2538.51
968.4	2577.15
957.6	2565.42
956.7	2650.98
1003.5	2617.17
1015.2	2627.52
1016.1	2650.98
964.8	2704.11
1008	2703.42
1005.3	2719.29
1011.6	2697.9
957.6	2671.68
983.7	2788.98
958.5	2763.45
980.1	2788.98
1002.6	2795.19
1020.6	2874.54
950.4	2823.48
988.2	2862.81
1001.7	2945.61
970.2	2886.96
974.7	2931.12
997.2	2936.64
1003.5	2987.7
958.5	2973.9
997.2	3019.44
1108.8	3075.33
1158.3	3046.35
1118.7	3062.91
1033.2	3135.36
1031.4	3142.26
1085.4	3149.85
1028.7	3186.42
1048.5	3227.13
1089	3201.6
1035	3190.56
1079.1	3290.61
1076.4	3265.08
1234.8	3334.08
1186.2	3372.03
1194.3	3357.54
1150.2	3425.85
1147.5	3398.25
1111.5	3420.33
1213.2	3474.84
1170	3498.99
1206.9	3523.83
1234.8	3525.9
1218.6	3630.78
1217.7	3638.37
1220.4	3599.04
1222.2	3727.38
1201.5	3702.54
1176.3	3779.82
1218.6	3799.14
1233	3875.04
1229.4	3859.86
1308.6	3946.8
1184.4	3963.36
1228.5	3968.88
1270.8	4086.87
1267.2	4081.35
1250.1	4167.6
1259.1	4200.72
1294.2	4209
1316.7	4245.57
1368	4334.58
1362.6	4359.42
1269	4389.78
1362.6	4461.54
1323.9	4576.08
1338.3	4615.41
1420.2	4734.09
1398.6	4733.4
1339.2	4818.27
1512	4862.43
1475.1	4975.59
1430.1	5040.45
1467.9	5136.36
1461.6	5227.44
1504.8	5308.86
1675.8	5464.11
1545.3	5511.03
1546.2	5620.74
1657.8	5734.59
1653.3	5889.15
1634.4	5979.54
1855.8	6179.64
1775.7	6324.54
1848.6	6405.27
2083.5	6644.7
2072.7	6898.62
2063.7	7009.02
2244.6	7224.3
2302.2	7538.94
2587.5	7832.19
2725.2	8072.31
2871.9	8406.27
2935.8	8745.06
3531.6	9165.96
5148	9719.34
1008	1104
954.9	1417.95
1008	1564.92
999	1632.54
1009.8	1678.77
980.1	1780.89
958.5	1727.76
986.4	1845.75
972.9	1837.47
961.2	1905.78
977.4	1996.17
957.6	2004.45
956.7	1964.43
974.7	2020.32
1016.1	2016.87
1028.7	2149.35
1048.5	2124.51
1054.8	2101.74
965.7	2223.87
971.1	2212.83
986.4	2196.96
1017	2235.6
953.1	2259.06
1018.8	2286.66
1019.7	2264.58
1059.3	2363.25
1084.5	2368.77
1053	2442.6
1057.5	2404.65
1034.1	2394.3
1030.5	2453.64
1082.7	2486.07
1070.1	2466.06
1078.2	2509.53
1084.5	2587.5
1071.9	2545.41
1042.2	2572.32
1032.3	2597.16
1044	2601.99
1038.6	2610.27
1067.4	2664.78
1059.3	2688.93
1024.2	2726.88
1055.7	2666.85
1029.6	2802.09
1090.8	2761.38
1090.8	2789.67
1074.6	2803.47
1031.4	2828.31
1091.7	2873.85
1032.3	2820.03
1058.4	2925.6
1037.7	2909.04
1084.5	2895.24
1051.2	2989.08
1065.6	3013.92
1030.5	2978.73
1056.6	3002.19
1170	3084.99
1198.8	3076.71
1170.9	3029.79
1150.2	3102.24
1130.4	3120.87
1151.1	3153.3
1121.4	3178.14
1160.1	3181.59
1126.8	3179.52
1111.5	3286.47
1135.8	3304.41
1098	3265.77
1296.9	3343.74
1273.5	3331.32
1240.2	3381.69
1224	3445.17
1312.2	3498.99
1265.4	3482.43
1289.7	3507.27
1269	3536.94
1254.6	3585.24
1252.8	3613.53
1255.5	3628.02
1241.1	3704.61
1261.8	3703.23
1292.4	3786.03
1258.2	3775.68
1264.5	3824.67
1266.3	3873.66
1334.7	3946.8
1321.2	3896.43
1277.1	3960.6
1280.7	4018.56
1323	4031.67
1359	4061.34
1341.9	4150.35
1324.8	4242.12
1352.7	4184.85
1429.2	4265.58
1457.1	4322.85
1440	4335.96
1378.8	4426.35
1408.5	4530.54
1443.6	4600.92
1399.5	4553.31
1421.1	4626.45
1503	4724.43
1402.2	4793.43
1572.3	4872.09
1530	4952.13
1546.2	5012.16
1514.7	5088.06
1568.7	5121.18
1573.2	5289.54
1468.8	5379.93
1694.7	5422.71
1671.3	5600.73
1670.4	5615.91
1695.6	5769.78
1729.8	5927.1
1746	6056.13
1927.8	6143.76
1892.7	6338.34
1971.9	6543.96
2124	6652.98
1980.9	6833.07
2142.9	6988.32
2193.3	7136.67
2342.7	7420.95
2454.3	7660.38
2754	7926.72
2861.1	8310.36
3000.6	8698.83
[truncated: 1,069 more rows]
