# Supplementary material for: A quantitative model for the rate-limiting process of UGA alternative assignments to stop and selenocysteine codons
Source: PLoS Comput Biol. 2017 Feb 8;13(2):e1005367. doi: 10.1371/journal.pcbi.1005367 (PMC5323020; doi:10.1371/journal.pcbi.1005367)
Supplement: S5 File — (ZIP) [file pcbi.1005367.s015.zip › SEPX1_250.csv]

GFP	mCherry
45.9	119.37
51.3	87.63
27	148.35
47.7	103.5
34.2	122.82
74.7	119.37
24.3	97.98
11.7	133.17
44.1	88.32
65.7	138.69
54.9	123.51
81.9	106.26
40.5	91.77
24.3	124.2
75.6	140.76
44.1	119.37
43.2	84.18
83.7	125.58
53.1	138.69
33.3	109.71
37.8	130.41
33.3	75.9
83.7	119.37
75.6	117.3
32.4	94.53
7.2	74.52
51.3	72.45
44.1	91.77
61.2	145.59
25.2	148.35
84.6	126.96
43.2	124.2
88.2	110.4
44.1	171.12
54	206.31
19.8	192.51
74.7	189.06
86.4	227.01
20.7	152.49
71.1	162.84
63	159.39
66.6	182.85
56.7	205.62
54.9	179.4
42.3	167.67
12.6	184.92
39.6	157.32
73.8	165.6
67.5	193.89
50.4	188.37
58.5	190.44
76.5	180.09
71.1	159.39
77.4	209.76
63	150.42
56.7	159.39
65.7	201.48
67.5	182.16
51.3	164.22
38.7	204.93
29.7	204.24
63	168.36
54	205.62
71.1	187.68
9	236.67
81.9	253.23
50.4	295.32
71.1	289.11
74.7	242.88
63	231.84
87.3	230.46
62.1	242.88
75.6	284.28
73.8	235.98
86.4	239.43
70.2	280.83
53.1	287.04
46.8	271.17
81	254.61
38.7	243.57
66.6	375.36
30.6	367.08
74.7	355.35
64.8	338.79
88.2	316.71
62.1	365.7
18.9	331.89
61.2	380.19
45	444.36
9	465.06
62.1	417.45
2.7	458.85
33.3	420.21
63	534.06
61.2	503.01
54	503.7
87.3	545.79
32.4	629.97
27.9	622.38
43.2	653.43
78.3	705.87
73.8	663.78
27	720.36
54.9	852.84
45	810.75
62.1	953.58
13.5	993.6
79.2	1057.08
73.8	1199.22
76.5	1212.33
75.6	1364.13
85.5	1468.32
29.7	1639.44
36.9	1711.2
59.4	1898.19
48.6	2117.61
40.5	2301.84
37.8	2554.38
11.7	2843.49
63	3169.17
137.7	3676.32
43.2	3986.13
195.3	4569.87
310.5	5104.62
419.4	5654.55
512.1	6174.81
475.2	6653.67
605.7	7211.19
718.2	7694.19
744.3	8279.31
809.1	8816.82
999.9	9500.61
1315.8	10056.8
1225.8	10608.8
1493.1	11311.9
1915.2	11862.5
1837.8	12477.3
2617.2	13085.8
2712.6	13625.4
3323.7	14300.2
4045.5	14909.5
91.8	141.45
135.9	93.15
94.5	140.76
99.9	142.83
113.4	169.74
108.9	178.02
110.7	217.35
113.4	205.62
118.8	229.08
120.6	189.75
99	215.97
126	206.31
106.2	224.25
115.2	186.99
99	207
98.1	205.62
103.5	199.41
92.7	227.01
134.1	205.62
129.6	271.86
156.6	277.38
94.5	259.44
112.5	251.85
108.9	302.22
156.6	255.99
90.9	255.3
107.1	291.87
103.5	287.04
129.6	284.97
167.4	307.74
130.5	254.61
139.5	231.15
105.3	237.36
128.7	280.14
134.1	297.39
140.4	309.12
106.2	273.24
110.7	246.33
124.2	275.31
99.9	235.29
97.2	297.39
112.5	356.73
139.5	373.98
129.6	346.38
111.6	357.42
122.4	322.92
148.5	331.89
143.1	347.76
136.8	348.45
118.8	317.4
156.6	318.78
141.3	313.95
129.6	312.57
132.3	342.24
128.7	334.65
140.4	333.27
139.5	379.5
159.3	408.48
126	449.19
95.4	460.92
138.6	421.59
156.6	430.56
164.7	467.13
171	465.06
145.8	435.39
156.6	399.51
153	439.53
108.9	474.03
114.3	472.65
90.9	538.89
93.6	541.65
160.2	525.09
94.5	534.06
101.7	541.65
145.8	496.8
117	603.75
115.2	566.49
162.9	572.01
163.8	599.61
92.7	568.56
157.5	670.68
129.6	712.08
161.1	648.6
160.2	659.64
159.3	752.1
92.7	796.26
158.4	754.17
124.2	747.27
165.6	827.31
138.6	818.34
93.6	881.82
171.9	936.33
145.8	927.36
172.8	1028.79
164.7	976.35
135	1073.64
98.1	1071.57
143.1	1196.46
131.4	1189.56
174.6	1271.67
160.2	1278.57
143.1	1324.11
146.7	1364.13
100.8	1374.48
140.4	1457.28
169.2	1547.67
89.1	1616.67
135	1662.9
150.3	1705.68
140.4	1818.15
154.8	1894.74
104.4	1938.21
100.8	2034.12
126.9	2194.89
161.1	2281.14
111.6	2439.15
111.6	2502.63
140.4	2732.4
140.4	2863.5
117.9	3000.12
166.5	3291.3
262.8	3534.87
205.2	3724.62
186.3	4071
328.5	4565.73
361.8	4943.85
463.5	5257.11
486.9	5618.67
534.6	5967.12
505.8	6232.77
608.4	6698.52
699.3	7113.21
712.8	7406.46
783	7771.47
955.8	8327.61
948.6	8787.84
988.2	9324.66
1242.9	9809.04
1321.2	10432.8
1557	10975.8
1753.2	11425.7
2133	11998.4
2401.2	12563.5
2615.4	13153.5
2889.9	13768.3
3499.2	14372.7
4829.4	15169
218.7	222.87
186.3	307.05
214.2	338.1
181.8	379.5
196.2	317.4
201.6	412.62
225.9	446.43
261.9	396.75
182.7	449.88
196.2	452.64
230.4	518.88
178.2	534.75
196.2	546.48
221.4	540.27
224.1	598.23
211.5	563.04
186.3	589.26
191.7	700.35
200.7	660.33
242.1	636.18
191.7	640.32
216.9	791.43
245.7	785.22
195.3	737.61
252.9	843.18
261	831.45
237.6	860.43
244.8	914.25
193.5	878.37
185.4	919.08
207	1010.85
243.9	1006.71
249.3	992.91
241.2	1090.2
236.7	1072.95
262.8	1094.34
235.8	1188.87
198.9	1128.15
209.7	1134.36
209.7	1260.63
266.4	1230.27
261.9	1326.87
222.3	1293.06
198	1317.21
203.4	1384.14
243.9	1414.5
190.8	1465.56
213.3	1497.3
225	1576.65
245.7	1606.32
222.3	1549.05
222.3	1662.21
197.1	1747.08
262.8	1718.79
244.8	1771.23
226.8	1830.57
257.4	1871.97
234.9	1943.73
235.8	2010.66
230.4	2012.73
250.2	2160.39
252	2096.22
235.8	2174.88
198	2282.52
247.5	2381.88
248.4	2450.19
246.6	2557.83
191.7	2619.24
249.3	2676.51
263.7	2886.27
233.1	2952.51
255.6	3073.95
265.5	3287.16
192.6	3463.8
266.4	3554.19
298.8	3750.84
327.6	3909.54
328.5	4216.59
394.2	4598.85
415.8	4762.38
533.7	4968.69
499.5	5112.21
603	5301.96
603	5504.82
562.5	5746.32
705.6	5962.29
676.8	6152.04
697.5	6499.8
778.5	6788.22
744.3	7038.69
760.5	7490.64
871.2	7842.54
890.1	8211
1048.5	8714.7
1233	9083.85
1208.7	9466.11
1483.2	10104.4
1632.6	10523.2
1945.8	11110.4
1917	11507.1
2213.1	12089.5
2420.1	12602.2
2805.3	13043.8
3166.2	13642
3893.4	14242.3
4547.7	14910.9
286.2	180.09
338.4	327.06
276.3	550.62
304.2	600.3
284.4	685.86
298.8	652.74
274.5	763.83
281.7	844.56
346.5	841.8
330.3	939.78
331.2	912.87
270	1017.06
290.7	971.52
318.6	1098.48
304.2	1070.19
315.9	1048.8
351	1160.58
302.4	1186.8
286.2	1132.98
315.9	1272.36
324.9	1254.42
304.2	1206.81
270.9	1250.97
282.6	1324.11
325.8	1304.1
328.5	1350.33
308.7	1306.86
330.3	1413.81
319.5	1383.45
324.9	1421.4
302.4	1424.85
323.1	1384.83
333.9	1462.11
296.1	1492.47
350.1	1505.58
320.4	1480.74
336.6	1545.6
306.9	1556.64
309.6	1572.51
338.4	1604.94
296.1	1658.76
342.9	1618.74
324.9	1647.03
355.5	1709.13
350.1	1736.04
297	1697.4
303.3	1703.61
319.5	1787.1
333	1834.02
306.9	1810.56
268.2	1923.72
296.1	1875.42
351	1920.96
323.1	1979.61
290.7	1950.63
341.1	1958.91
276.3	2065.86
348.3	2080.35
327.6	2139.69
271.8	2154.18
327.6	2118.99
326.7	2245.95
354.6	2219.04
279	2270.1
329.4	2298.39
335.7	2379.12
335.7	2346.69
315.9	2434.32
289.8	2479.17
278.1	2501.25
292.5	2633.73
295.2	2617.86
329.4	2697.21
326.7	2803.47
351.9	2752.41
333	2887.65
333	2931.81
342.9	3062.91
322.2	3107.76
347.4	3206.43
342	3287.16
347.4	3327.87
383.4	3503.13
297	3580.41
357.3	3692.88
431.1	3717.03
440.1	3805.35
310.5	4016.49
416.7	4119.3
414.9	4306.29
429.3	4488.45
415.8	4614.03
566.1	4785.84
549	4863.12
548.1	5057.01
598.5	5197.77
669.6	5304.03
626.4	5473.08
664.2	5582.79
692.1	5817.39
795.6	5922.27
756.9	6121.68
648	6290.04
800.1	6531.54
820.8	6727.5
874.8	6980.73
820.8	7235.34
834.3	7445.79
1008	7756.29
940.5	8066.79
1010.7	8366.25
1114.2	8715.39
1265.4	9119.73
1303.2	9509.58
1418.4	9931.86
1663.2	10322.4
1922.4	10795
1918.8	11169
2072.7	11720.3
2399.4	12118.5
2540.7	12557.3
2835.9	13167.3
3280.5	13728.9
4203	14336.1
357.3	145.59
376.2	371.91
441.9	620.31
370.8	774.18
364.5	823.86
379.8	1021.2
436.5	1078.47
403.2	1116.42
362.7	1172.31
408.6	1226.82
410.4	1242
382.5	1249.59
400.5	1308.24
374.4	1342.05
412.2	1286.16
403.2	1411.05
397.8	1397.25
419.4	1370.34
386.1	1426.92
407.7	1475.91
378	1504.89
439.2	1523.52
407.7	1518
432	1590.45
426.6	1595.28
430.2	1599.42
369.9	1533.18
444.6	1561.47
375.3	1564.23
395.1	1682.91
396.9	1671.18
405.9	1629.09
425.7	1624.26
396.9	1636.68
432.9	1700.16
443.7	1703.61
400.5	1765.02
386.1	1730.52
435.6	1749.15
424.8	1767.78
418.5	1830.57
405	1803.66
433.8	1771.92
382.5	1778.82
412.2	1834.71
390.6	1803.66
397.8	1897.5
381.6	1851.96
388.8	1898.19
384.3	1901.64
435.6	1922.34
429.3	1881.63
398.7	1938.9
444.6	1968.57
425.7	1964.43
435.6	1958.22
369	1989.27
374.4	2029.98
436.5	2082.42
399.6	2027.22
440.1	2023.08
423	2058.27
376.2	2092.77
419.4	2121.75
425.7	2134.86
406.8	2132.1
418.5	2222.49
382.5	2214.21
393.3	2193.51
365.4	2194.89
382.5	2294.94
432.9	2289.42
417.6	2290.11
439.2	2286.66
374.4	2388.78
380.7	2346.69
397.8	2390.16
402.3	2487.45
366.3	2490.9
396	2460.54
373.5	2541.27
402.3	2572.32
433.8	2577.15
414.9	2586.12
432	2638.56
411.3	2691
360.9	2734.47
407.7	2762.76
410.4	2773.11
414.9	2797.26
440.1	2891.1
415.8	2874.54
374.4	2947.68
408.6	2915.94
432	3010.47
432	3080.16
369	3066.36
435.6	3157.44
444.6	3294.06
364.5	3247.83
399.6	3324.42
399.6	3433.44
496.8	3525.9
532.8	3474.15
420.3	3572.82
491.4	3650.79
490.5	3681.84
498.6	3746.7
459.9	3845.37
475.2	3941.97
391.5	3991.65
510.3	4079.28
460.8	4151.04
448.2	4324.23
526.5	4424.97
546.3	4575.39
529.2	4675.44
538.2	4725.12
658.8	4819.65
652.5	4859.67
657	4939.02
626.4	5123.25
684.9	5211.57
784.8	5268.84
738.9	5333.01
728.1	5499.99
723.6	5651.1
769.5	5682.15
723.6	5889.84
803.7	6025.08
821.7	6123.75
792.9	6272.1
831.6	6529.47
873.9	6660.57
948.6	6806.85
965.7	7097.34
976.5	7271.22
936.9	7505.13
1083.6	7654.86
1153.8	7881.18
1129.5	8211
1189.8	8433.18
1179.9	8766.45
1341.9	9128.01
1348.2	9479.91
1468.8	9914.61
1655.1	10245.8
1602.9	10608.8
2052	11022.1
2016	11463
2209.5	11963.2
2670.3	12498.7
2821.5	12979.6
3152.7	13452.9
3819.6	14154
494.1	71.07
448.2	255.3
512.1	627.21
458.1	825.24
503.1	1059.84
459.9	1145.4
514.8	1235.1
460.8	1285.47
464.4	1420.02
472.5	1400.7
461.7	1523.52
497.7	1500.06
450.9	1593.9
456.3	1591.14
474.3	1606.32
458.1	1661.52
526.5	1632.54
495	1630.47
470.7	1659.45
482.4	1707.06
482.4	1722.24
482.4	1763.64
528.3	1718.79
459.9	1753.98
451.8	1793.31
485.1	1799.52
473.4	1805.73
528.3	1836.78
531.9	1780.2
512.1	1772.61
531	1850.58
489.6	1887.15
484.2	1916.82
526.5	1929.93
520.2	1891.98
521.1	1858.86
478.8	1898.19
511.2	1988.58
529.2	1985.82
507.6	1938.21
487.8	1963.05
486.9	1934.07
533.7	2011.35
512.1	1933.38
531.9	2061.72
491.4	2067.93
504.9	2016.18
495	2059.65
450.9	2033.43
465.3	2070.69
523.8	2015.49
463.5	2132.1
500.4	2114.85
451.8	2117.61
520.2	2136.24
488.7	2103.81
447.3	2125.89
533.7	2102.43
499.5	2153.49
451.8	2185.92
517.5	2219.73
496.8	2209.38
453.6	2234.22
458.1	2247.33
462.6	2226.63
476.1	2203.86
473.4	2325.99
507.6	2326.68
500.4	2317.71
513	2275.62
517.5	2292.18
503.1	2279.76
450.9	2292.87
463.5	2409.48
495.9	2352.21
499.5	2394.3
532.8	2364.63
511.2	2378.43
507.6	2361.87
496.8	2449.5
461.7	2484.69
496.8	2481.24
480.6	2469.51
526.5	2460.54
463.5	2564.73
458.1	2525.4
479.7	2550.24
517.5	2520.57
498.6	2497.8
486.9	2548.17
497.7	2613.72
470.7	2597.16
467.1	2637.87
513	2657.19
462.6	2708.94
512.1	2725.5
522.9	2699.28
491.4	2702.73
455.4	2739.3
454.5	2740.68
493.2	2817.27
454.5	2793.12
489.6	2795.88
499.5	2893.86
525.6	2869.71
468.9	2872.47
475.2	2951.82
449.1	2958.72
447.3	2946.99
495	3031.86
485.1	3001.5
513	3078.78
488.7	3121.56
468.9	3125.7
478.8	3179.52
460.8	3148.47
517.5	3287.85
486.9	3300.96
454.5	3321.66
520.2	3329.25
486.9	3414.81
472.5	3465.87
600.3	3525.9
557.1	3526.59
568.8	3479.67
502.2	3609.39
565.2	3636.99
551.7	3710.82
622.8	3759.81
620.1	3760.5
546.3	3844.68
558	3859.86
574.2	3924.03
549	3930.24
519.3	3955.77
618.3	4107.57
595.8	4135.17
622.8	4255.23
596.7	4275.24
620.1	4310.43
540.9	4389.09
601.2	4468.44
700.2	4550.55
572.4	4660.95
708.3	4692
738.9	4839.66
752.4	4899
792.9	4939.71
774.9	4976.97
790.2	5013.54
714.6	5102.55
738	5172.24
832.5	5264.7
868.5	5383.38
865.8	5468.94
806.4	5562.78
827.1	5613.84
820.8	5720.79
829.8	5793.93
905.4	5905.71
939.6	6044.4
931.5	6063.72
934.2	6212.07
940.5	6373.53
941.4	6457.71
920.7	6606.75
1039.5	6718.53
991.8	6922.08
1034.1	7069.74
1041.3	7273.29
1153.8	7436.82
1218.6	7676.25
1198.8	7917.06
1173.6	8136.48
1288.8	8298.63
1279.8	8609.13
1340.1	8898.93
1512	9103.17
1445.4	9532.35
1630.8	9717.96
1736.1	10100.9
1835.1	10480.4
1966.5	10844
2249.1	11264.2
2271.6	11725.2
2574.9	12058.4
2727.9	12549.7
3041.1	13078.3
2989.8	13593.7
3907.8	14138.8
566.1	111.09
579.6	237.36
549.9	500.94
546.3	979.11
609.3	1253.73
594.9	1389.66
603.9	1476.6
542.7	1573.2
559.8	1673.25
591.3	1622.88
561.6	1705.68
550.8	1712.58
558	1729.83
555.3	1803.66
597.6	1822.98
571.5	1811.94
553.5	1872.66
619.2	1924.41
618.3	1899.57
536.4	1911.99
576	1881.63
575.1	1983.06
549.9	1983.75
592.2	2005.83
559.8	1956.15
571.5	2001
556.2	2043.09
556.2	2078.28
571.5	2058.96
563.4	2043.78
568.8	2051.37
540.9	2159.7
607.5	2142.45
609.3	2116.23
608.4	2112.78
540	2110.02
592.2	2161.08
560.7	2096.22
615.6	2192.13
597.6	2199.03
568.8	2187.99
543.6	2234.22
540.9	2239.05
539.1	2231.46
598.5	2176.95
548.1	2304.6
550.8	2325.99
621	2269.41
592.2	2308.74
585	2295.63
621.9	2303.91
596.7	2289.42
594.9	2320.47
594.9	2376.36
574.2	2392.92
612.9	2341.86
556.2	2353.59
620.1	2357.04
586.8	2413.62
593.1	2414.31
600.3	2355.66
603	2475.72
608.4	2461.23
594.9	2457.78
582.3	2446.05
593.1	2490.9
594.9	2452.26
553.5	2459.16
595.8	2488.83
621.9	2531.61
585	2501.94
570.6	2566.11
603	2553
620.1	2552.31
558.9	2555.07
581.4	2560.59
615.6	2628.21
568.8	2654.43
546.3	2650.98
564.3	2624.07
609.3	2581.98
594.9	2608.2
570.6	2610.96
601.2	2611.65
618.3	2732.4
596.7	2682.72
585.9	2662.02
543.6	2662.71
595.8	2680.65
612	2692.38
544.5	2679.27
572.4	2782.08
602.1	2752.41
555.3	2762.07
603	2774.49
583.2	2812.44
553.5	2753.79
604.8	2858.67
554.4	2882.82
615.6	2882.13
544.5	2844.18
547.2	2851.77
540.9	2840.04
615.6	2915.25
607.5	2922.15
621.9	2937.33
611.1	2948.37
571.5	2925.6
540	3054.63
616.5	3058.08
610.2	2999.43
562.5	3033.93
615.6	3009.09
570.6	3094.65
613.8	3114.66
621	3140.19
603.9	3141.57
607.5	3164.34
619.2	3216.09
535.5	3161.58
619.2	3225.06
569.7	3271.98
581.4	3234.03
604.8	3271.29
585.9	3382.38
554.4	3352.02
576.9	3383.76
576.9	3469.32
610.2	3413.43
552.6	3409.98
707.4	3484.5
674.1	3541.77
669.6	3479.67
679.5	3527.28
577.8	3553.5
580.5	3569.37
591.3	3561.09
682.2	3674.25
632.7	3691.5
643.5	3670.11
704.7	3739.11
639.9	3759.12
653.4	3719.79
709.2	3807.42
695.7	3861.93
632.7	3848.82
628.2	3892.98
694.8	3895.74
543.6	4028.91
538.2	4020.63
645.3	4039.95
634.5	4079.97
681.3	4133.1
643.5	4219.35
639	4226.25
670.5	4345.62
661.5	4324.92
698.4	4380.12
650.7	4491.9
649.8	4502.94
765	4596.09
689.4	4652.67
677.7	4680.27
783	4728.57
883.8	4846.56
801.9	4829.31
810	4912.8
889.2	4875.54
805.5	4977.66
865.8	5049.42
827.1	5032.17
840.6	5094.27
809.1	5246.76
923.4	5286.09
920.7	5323.35
944.1	5412.36
943.2	5482.05
915.3	5438.58
956.7	5530.35
967.5	5635.92
929.7	5720.79
952.2	5804.97
977.4	5828.43
1027.8	5917.44
1054.8	6049.92
981	6063.72
1022.4	6143.76
978.3	6235.53
1007.1	6352.83
1008.9	6415.62
1017.9	6569.49
1011.6	6679.2
1143.9	6844.8
1083.6	6941.4
1087.2	7045.59
1156.5	7200.15
1160.1	7400.94
1221.3	7536.87
1318.5	7739.04
1332.9	7904.64
1192.5	8021.94
1314	8193.06
1411.2	8424.9
1385.1	8729.88
1580.4	9050.04
1472.4	9239.1
1541.7	9484.05
1737	9755.91
1827	10038.8
1776.6	10433.5
1890.9	10705.3
2248.2	11065.5
2177.1	11336
2488.5	11759
2518.2	12150.9
2770.2	12611.8
3026.7	12998.9
3136.5	13526.1
3952.8	14106.4
702	222.87
706.5	382.95
756	790.05
703.8	1263.39
710.1	1457.97
653.4	1625.64
648.9	1758.81
653.4	1787.79
677.7	1843.68
705.6	1898.19
668.7	1907.16
641.7	1948.56
661.5	1948.56
632.7	2041.02
666.9	2081.04
641.7	2072.76
690.3	2163.15
639	2147.97
630	2127.27
699.3	2156.25
675	2244.57
652.5	2210.07
685.8	2245.26
684	2239.05
666.9	2210.07
690.3	2301.84
666	2275.62
638.1	2293.56
675.9	2269.41
690.3	2298.39
670.5	2335.65
638.1	2348.07
703.8	2341.86
653.4	2351.52
686.7	2384.64
638.1	2349.45
656.1	2450.19
661.5	2448.12
711	2475.72
683.1	2433.63
703.8	2485.38
663.3	2427.42
693.9	2452.26
675.9	2550.24
670.5	2562.66
661.5	2555.76
694.8	2514.36
668.7	2552.31
676.8	2557.83
696.6	2541.27
675	2631.66
701.1	2656.5
671.4	2625.45
676.8	2614.41
683.1	2586.81
625.5	2581.29
662.4	2599.23
652.5	2727.57
693	2731.71
683.1	2722.05
675.9	2735.16
660.6	2724.81
645.3	2734.47
669.6	2695.14
692.1	2811.75
626.4	2805.54
674.1	2782.08
653.4	2787.6
685.8	2775.87
711.9	2809.68
654.3	2751.03
647.1	2773.8
633.6	2825.55
702	2855.22
663.3	2844.18
652.5	2891.1
674.1	2843.49
691.2	2897.31
684	2837.97
638.1	2824.86
631.8	2960.79
705.6	2926.29
666	2923.53
627.3	2918.7
711.9	2923.53
676.8	2902.83
644.4	2947.68
711.9	3026.34
680.4	3024.96
698.4	3028.41
657.9	3002.19
669.6	3051.18
673.2	3011.16
678.6	2994.6
667.8	3133.29
681.3	3138.81
632.7	3109.83
700.2	3111.9
695.7	3114.66
666	3076.02
703.8	3200.22
632.7	3181.59
660.6	3194.01
668.7	3152.61
666.9	3226.44
651.6	3204.36
635.4	3295.44
686.7	3234.03
703.8	3276.12
629.1	3271.98
684	3238.86
657	3332.7
703.8	3320.28
684	3327.87
674.1	3332.7
643.5	3332.01
655.2	3425.85
641.7	3397.56
654.3	3434.13
630.9	3394.11
756	3496.23
723.6	3549.36
785.7	3548.67
798.3	3547.29
754.2	3484.5
632.7	3560.4
624.6	3623.88
669.6	3607.32
675.9	3556.26
774	3635.61
726.3	3639.06
753.3	3649.41
799.2	3692.19
777.6	3782.58
741.6	3761.88
731.7	3790.17
715.5	3788.1
712.8	3838.47
739.8	3843.3
762.3	3839.16
752.4	3844.68
765.9	3892.29
766.8	3944.04
720.9	3877.11
648.9	3997.86
668.7	3978.54
783.9	4056.51
774.9	4044.78
717.3	4092.39
746.1	4160.7
794.7	4170.36
748.8	4175.19
738	4260.75
726.3	4259.37
786.6	4298.01
778.5	4300.08
800.1	4396.68
717.3	4387.02
744.3	4456.71
792.9	4489.14
882.9	4540.89
867.6	4558.14
795.6	4627.83
724.5	4653.36
837	4763.07
805.5	4685.79
960.3	4806.54
924.3	4798.26
908.1	4899.69
954	4861.05
919.8	4994.91
970.2	4950.06
955.8	5033.55
936	5027.34
912.6	5126.7
969.3	5091.51
967.5	5217.78
909	5190.18
1051.2	5288.16
1031.4	5383.38
1018.8	5350.26
1042.2	5427.54
1044.9	5490.33
1011.6	5513.79
1054.8	5576.58
998.1	5709.75
1023.3	5693.19
1064.7	5771.16
979.2	5885.7
1071.9	5932.62
1076.4	5991.27
1155.6	6058.2
1077.3	6118.92
1103.4	6187.92
981	6290.04
1143	6370.08
1107	6543.96
1089	6567.42
1144.8	6650.91
1176.3	6733.71
1173.6	6875.16
1224	7002.81
1214.1	7072.5
1195.2	7250.52
1330.2	7391.28
1294.2	7550.67
1385.1	7634.85
1305	7770.78
1354.5	7988.13
1341	8137.86
1463.4	8320.71
1350	8564.97
1449.9	8675.37
1548.9	8913.42
1653.3	9205.29
1678.5	9385.38
1840.5	9729.69
1906.2	9968.43
2015.1	10321.7
2079.9	10528
2087.1	10925.5
2438.1	11300.8
2472.3	11662.4
2692.8	12102.6
2932.2	12611.1
3194.1	13000.3
3263.4	13561.3
4185.9	14159.5
721.8	219.42
740.7	547.86
718.2	1245.45
777.6	1591.14
744.3	1775.37
738.9	1871.97
766.8	1973.4
737.1	2084.49
714.6	2076.21
774.9	2121.75
717.3	2095.53
764.1	2221.11
718.2	2183.85
743.4	2256.3
756	2277
794.7	2328.06
743.4	2415.69
756	2374.98
729	2375.67
783	2432.25
790.2	2430.18
778.5	2494.35
774.9	2437.08
734.4	2533.68
725.4	2567.49
746.1	2543.34
743.4	2530.23
799.2	2593.02
741.6	2658.57
738	2645.46
797.4	2604.75
791.1	2645.46
746.1	2731.71
794.7	2731.02
745.2	2679.96
800.1	2739.99
723.6	2715.84
720	2703.42
720.9	2806.92
741.6	2776.56
756.9	2807.61
785.7	2771.04
764.1	2755.86
747	2768.97
720	2832.45
765.9	2834.52
758.7	2852.46
732.6	2831.76
777.6	2866.95
785.7	2832.45
754.2	2949.06
749.7	2909.04
718.2	2941.47
751.5	2974.59
765	2962.17
749.7	2952.51
738	3003.57
747	3036.69
799.2	3024.96
726.3	3015.3
756	3028.41
769.5	3058.77
729	3049.8
798.3	3102.93
790.2	3101.55
717.3	3102.24
725.4	3108.45
738	3070.5
717.3	3122.94
727.2	3186.42
743.4	3189.87
744.3	3206.43
720.9	3206.43
751.5	3222.99
724.5	3162.96
772.2	3261.63
737.1	3304.41
752.4	3229.2
729	3254.04
756.9	3271.98
734.4	3249.9
729	3383.76
736.2	3311.31
787.5	3383.07
763.2	3385.14
730.8	3325.11
789.3	3376.17
787.5	3396.18
765.9	3432.06
784.8	3439.65
782.1	3405.15
756	3463.8
855	3509.34
814.5	3475.53
878.4	3514.17
864.9	3514.17
810.9	3482.43
776.7	3574.2
774.9	3589.38
712.8	3606.63
714.6	3606.63
741.6	3555.57
883.8	3688.05
823.5	3644.58
852.3	3650.79
834.3	3654.93
833.4	3754.98
857.7	3786.72
813.6	3739.11
829.8	3734.97
837.9	3778.44
822.6	3794.31
828.9	3833.64
828.9	3851.58
806.4	3829.5
810	3796.38
868.5	3939.21
832.5	3928.86
881.1	3897.81
816.3	3910.23
726.3	4006.14
741.6	4001.31
796.5	4033.74
819.9	4113.09
842.4	4050.99
812.7	4097.91
873	4132.41
821.7	4120.68
856.8	4155.18
885.6	4262.13
865.8	4240.05
846	4204.17
857.7	4344.24
813.6	4295.94
812.7	4359.42
860.4	4435.32
849.6	4430.49
812.7	4395.3
837.9	4516.74
822.6	4505.7
801.9	4485.69
894.6	4585.74
955.8	4578.15
882	4649.22
869.4	4632.66
846.9	4606.44
895.5	4733.4
964.8	4742.37
1000.8	4789.98
1040.4	4835.52
1003.5	4792.74
1065.6	4898.31
1062	4865.19
1035	4929.36
991.8	4971.45
1049.4	5023.2
996.3	5085.3
990	5104.62
1048.5	5148.09
995.4	5117.73
996.3	5250.9
1041.3	5180.52
1108.8	5301.96
1122.3	5284.02
1097.1	5395.8
1118.7	5350.26
1073.7	5452.38
1138.5	5435.82
1079.1	5499.99
1075.5	5601.42
1105.2	5651.1
1088.1	5663.52
1081.8	5815.32
1072.8	5784.96
1145.7	5824.98
1193.4	5915.37
1177.2	5973.33
1226.7	6005.07
1237.5	6132.72
1197	6139.62
1206.9	6215.52
1102.5	6254.16
1175.4	6339.03
1231.2	6411.48
1182.6	6519.12
1221.3	6615.03
1210.5	6640.56
1308.6	6715.77
1303.2	6844.8
1334.7	6952.44
1312.2	6960.03
1315.8	7033.86
1273.5	7231.2
1401.3	7349.88
1382.4	7437.51
1338.3	7572.75
1449.9	7626.57
1413	7786.65
1429.2	7913.61
1408.5	8065.41
1496.7	8177.88
1510.2	8341.41
1512.9	8570.49
1568.7	8656.05
1680.3	8958.96
1761.3	9103.17
1636.2	9370.89
1710.9	9560.64
1832.4	9863.55
1989	10076.8
2090.7	10285.8
1982.7	10619.1
2158.2	10928.2
2376.9	11175.9
2538	11647.9
2554.2	11923.2
2806.2	12451
3262.5	12894.7
3501.9	13469.5
3997.8	13948.3
823.5	277.38
842.4	1391.04
809.1	1831.26
857.7	2008.59
810	2039.64
832.5	2172.81
834.3	2183.16
869.4	2319.78
871.2	2258.37
850.5	2410.86
806.4	2459.85
835.2	2486.76
865.8	2448.81
812.7	2508.84
886.5	2533.68
876.6	2613.72
835.2	2646.84
832.5	2628.9
813.6	2690.31
802.8	2715.15
828.9	2709.63
829.8	2785.53
846	2795.19
873	2803.47
861.3	2800.02
874.8	2896.62
805.5	2901.45
878.4	2830.38
802.8	2833.14
814.5	2971.83
876.6	2944.23
839.7	2967
838.8	2980.8
870.3	3047.04
816.3	3011.16
863.1	3006.33
855	3049.8
825.3	3004.95
808.2	3111.9
859.5	3139.5
814.5	3093.27
887.4	3120.18
881.1	3125.7
879.3	3219.54
884.7	3213.33
812.7	3213.33
849.6	3162.27
816.3	3184.35
887.4	3305.79
801.9	3254.73
821.7	3297.51
856.8	3233.34
855.9	3246.45
804.6	3369.96
827.1	3320.97
805.5	3385.83
827.1	3347.88
828	3329.25
809.1	3411.36
887.4	3441.03
855	3469.32
845.1	3427.23
828.9	3438.27
951.3	3504.51
951.3	3524.52
958.5	3514.86
916.2	3543.84
843.3	3555.57
843.3	3592.83
816.3	3626.64
827.1	3611.46
816.3	3570.06
938.7	3699.09
933.3	3685.98
919.8	3662.52
914.4	3677.01
959.4	3784.65
910.8	3777.75
906.3	3744.63
896.4	3761.19
919.8	3864
911.7	3802.59
956.7	3843.99
899.1	3803.28
943.2	3813.63
948.6	3933
923.4	3936.45
924.3	3884.01
905.4	3891.6
841.5	4003.38
836.1	4002
841.5	3961.29
814.5	3982.68
972.9	4071
902.7	4095.84
922.5	4090.32
969.3	4072.38
961.2	4141.38
978.3	4133.79
949.5	4122.75
918.9	4269.72
971.1	4266.27
902.7	4275.93
894.6	4257.99
954.9	4304.22
945	4334.58
968.4	4318.02
975.6	4363.56
921.6	4420.14
901.8	4394.61
898.2	4520.19
961.2	4502.94
932.4	4509.84
986.4	4581.6
1027.8	4562.97
997.2	4546.41
960.3	4672.68
901.8	4622.31
903.6	4660.95
1035.9	4715.46
999	4685.1
1083.6	4780.32
1152	4781.7
1152	4819.65
1152.9	4899
1086.3	4861.05
1103.4	4890.03
1103.4	4933.5
1107	4989.39
1077.3	5065.98
1141.2	5017.68
1128.6	5042.52
1151.1	5093.58
1143.9	5117.04
1090.8	5232.27
1132.2	5230.2
1218.6	5269.53
1179.9	5264.01
1244.7	5408.91
1169.1	5340.6
1238.4	5448.93
1179.9	5426.16
1173.6	5560.71
1196.1	5557.95
1225.8	5650.41
1193.4	5602.8
1231.2	5697.33
1206	5682.15
1177.2	5800.14
1226.7	5875.35
1216.8	5824.98
1300.5	5958.15
1252.8	5905.02
1325.7	5987.13
1297.8	6105.81
1321.2	6133.41
1300.5	6192.06
1177.2	6303.15
1293.3	6376.98
1276.2	6381.12
1302.3	6459.78
1310.4	6547.41
1278.9	6583.98
1289.7	6661.26
1371.6	6737.85
1410.3	6849.63
1394.1	6936.57
1422	6977.97
1412.1	7066.98
1375.2	7143.57
1394.1	7244.31
1501.2	7280.88
1491.3	7396.8
1473.3	7530.66
1539.9	7679.01
1553.4	7687.29
1532.7	7884.63
1511.1	8009.52
1577.7	8141.31
1611	8295.87
1616.4	8431.8
1605.6	8637.42
1688.4	8742.99
1759.5	8935.5
1814.4	9128.7
1743.3	9363.3
1845	9586.86
1981.8	9756.6
2060.1	9957.39
2218.5	10326.5
2284.2	10545.3
2340.9	10873.7
2448.9	11240.1
2578.5	11565.8
2625.3	11917.7
2894.4	12373.1
3284.1	12768.5
3677.4	13306
3938.4	13868.3
903.6	347.76
918.9	1786.41
900	1958.91
928.8	2121.06
966.6	2325.3
973.8	2406.72
976.5	2477.79
924.3	2575.08
910.8	2566.11
905.4	2642.01
909	2670.99
896.4	2684.79
900	2771.73
922.5	2790.36
908.1	2769.66
945	2835.21
892.8	2869.71
956.7	2916.63
920.7	2955.27
900	3018.06
924.3	3008.4
945.9	3049.11
891	3098.79
954	3076.71
931.5	3069.12
929.7	3136.74
930.6	3187.11
957.6	3155.37
936.9	3145.71
972	3259.56
909.9	3252.66
903.6	3263.7
893.7	3306.48
919.8	3388.59
899.1	3329.94
956.7	3378.24
931.5	3403.77
937.8	3403.08
951.3	3441.72
920.7	3412.05
981	3505.89
1041.3	3514.17
999	3534.87
913.5	3628.71
898.2	3553.5
893.7	3564.54
937.8	3579.72
1037.7	3687.36
1045.8	3683.22
1009.8	3667.35
1000.8	3704.61
1011.6	3766.02
1054.8	3749.46
1028.7	3746.01
979.2	3808.11
984.6	3861.93
1043.1	3832.95
1016.1	3944.04
1014.3	3922.65
1033.2	3918.51
981.9	3932.31
970.2	4004.07
922.5	3995.79
930.6	4020.63
970.2	4031.67
1001.7	4050.99
1036.8	4083.42
984.6	4073.07
1030.5	4191.06
982.8	4196.58
996.3	4195.2
979.2	4124.13
1052.1	4220.04
990	4269.72
1067.4	4240.05
1067.4	4295.94
998.1	4313.88
1042.2	4293.18
1019.7	4378.05
985.5	4418.07
982.8	4406.34
999	4476.03
999.9	4507.08
1019.7	4517.43
1007.1	4455.33
1084.5	4561.59
1070.1	4597.47
1059.3	4676.82
1019.7	4683.72
1059.3	4645.08
1126.8	4696.83
1074.6	4731.33
1141.2	4701.66
1184.4	4769.97
1206	4822.41
1178.1	4836.21
1231.2	4912.8
1209.6	4910.04
1188	4938.33
1185.3	4955.58
1176.3	5054.25
1171.8	5052.18
1191.6	5045.28
1177.2	5157.75
1235.7	5095.65
1160.1	5226.06
1202.4	5235.03
1319.4	5320.59
1330.2	5315.76
1252.8	5413.05
1310.4	5390.28
1252.8	5434.44
1297.8	5489.64
1291.5	5549.67
1290.6	5513.79
1308.6	5611.77
1285.2	5613.15
1260.9	5691.12
1322.1	5667.66
1276.2	5738.04
1256.4	5886.39
1260	5897.43
1337.4	5900.88
1399.5	5965.74
1345.5	6015.42
1378.8	6065.79
1369.8	6080.97
1404.9	6218.28
1315.8	6269.34
1373.4	6363.87
1351.8	6336.96
1403.1	6391.47
1383.3	6497.04
1393.2	6610.2
1349.1	6596.4
1404.9	6637.8
1425.6	6748.89
1490.4	6811.68
1453.5	6944.85
1485.9	7013.16
1441.8	7100.1
1506.6	7135.98
1499.4	7216.02
1594.8	7339.53
1502.1	7483.05
1527.3	7526.52
1602.9	7627.26
1674	7702.47
1644.3	7875.66
1535.4	8037.81
1629	8134.41
1721.7	8254.47
1651.5	8386.26
1661.4	8511.15
1779.3	8718.15
1818	8885.13
1910.7	9017.61
1930.5	9158.37
1944.9	9386.76
1890	9566.85
2042.1	9836.64
2190.6	9997.41
2252.7	10312
2376	10546
2515.5	10770.9
2618.1	11159.4
2499.3	11445.7
2819.7	11785.2
2867.4	12211.6
3195	12605.6
3642.3	13158.3
4233.6	13687.5
1056.6	315.33
1017.9	2058.96
1014.3	2302.53
1009.8	2479.86
999.9	2526.78
1038.6	2657.19
1067.4	2733.09
979.2	2818.65
1045.8	2831.07
1020.6	2924.22
1016.1	2924.22
1011.6	3048.42
1023.3	2988.39
1027.8	3077.4
1001.7	3119.49
983.7	3155.37
1059.3	3226.44
1009.8	3233.34
1013.4	3236.1
1044.9	3275.43
983.7	3386.52
1026.9	3364.44
1052.1	3391.35
1055.7	3430.68
1064.7	3423.09
1075.5	3490.71
1156.5	3480.36
1015.2	3603.87
1041.3	3577.65
1044	3566.61
1091.7	3694.26
1115.1	3701.85
1125	3699.78
1107	3746.01
1131.3	3783.27
1078.2	3794.31
1106.1	3851.58
1085.4	3876.42
1095.3	3930.93
1124.1	3909.54
1012.5	3961.98
994.5	3984.75
987.3	4033.05
982.8	4019.94
1079.1	4059.96
1085.4	4113.78
1084.5	4037.88
1108.8	4194.51
1097.1	4124.82
1109.7	4212.45
1087.2	4213.14
1153.8	4215.21
1079.1	4335.96
1116	4325.61
1079.1	4328.37
1092.6	4367.7
1143.9	4429.8
1119.6	4398.06
1089.9	4480.86
1121.4	4463.61
1156.5	4458.09
1179.9	4544.34
1233	4559.52
1125.9	4611.96
1116	4678.89
1156.5	4617.48
1242	4723.74
1179.9	4756.17
1169.1	4725.81
1315.8	4799.64
1249.2	4774.11
1258.2	4923.15
1308.6	4880.37
1334.7	4941.78
1277.1	4943.16
1260.9	5050.8
1289.7	5059.08
1334.7	5141.88
1288.8	5141.88
1305	5185.35
1320.3	5215.71
1418.4	5266.77
1412.1	5289.54
1349.1	5413.05
1359.9	5381.31
1403.1	5431.68
1397.7	5454.45
1348.2	5535.87
1398.6	5540.01
1364.4	5649.72
1397.7	5580.03
1366.2	5663.52
1373.4	5789.1
1408.5	5759.43
1358.1	5829.12
1404.9	5823.6
1441.8	5929.17
1453.5	6014.04
[truncated: 959 more rows]
