# Supplementary material for: A quantitative model for the rate-limiting process of UGA alternative assignments to stop and selenocysteine codons
Source: PLoS Comput Biol. 2017 Feb 8;13(2):e1005367. doi: 10.1371/journal.pcbi.1005367 (PMC5323020; doi:10.1371/journal.pcbi.1005367)
Supplement: S5 File — (ZIP) [file pcbi.1005367.s015.zip › SEPX1_0.csv]

GFP	mCherry
31.5	140.07
68.4	93.84
41.4	80.73
35.1	73.83
23.4	89.01
24.3	120.75
19.8	72.45
41.4	115.92
62.1	132.48
7.2	71.76
12.6	140.07
31.5	124.2
2.7	104.88
62.1	134.55
24.3	133.17
28.8	124.89
56.7	135.93
18	121.44
44.1	142.14
25.2	116.61
44.1	91.08
25.2	71.76
41.4	124.2
55.8	125.58
40.5	129.72
15.3	73.14
39.6	120.06
29.7	116.61
38.7	69
56.7	137.31
16.2	89.01
39.6	121.44
37.8	124.2
7.2	134.55
44.1	122.82
43.2	83.49
20.7	74.52
32.4	68.31
57.6	131.79
10.8	133.17
32.4	95.22
42.3	125.58
41.4	180.78
50.4	155.94
22.5	161.46
30.6	179.4
30.6	143.52
25.2	200.1
32.4	160.77
27.9	196.65
19.8	143.52
59.4	142.83
53.1	196.65
1.8	149.73
41.4	211.83
46.8	151.8
27	153.87
50.4	149.04
32.4	183.54
63.9	192.51
60.3	204.93
45.9	212.52
21.6	183.54
50.4	175.95
0.9	184.23
19.8	182.85
51.3	211.83
23.4	153.18
36	186.3
57.6	155.94
25.2	186.99
51.3	152.49
41.4	197.34
35.1	191.13
31.5	197.34
47.7	183.54
25.2	196.65
56.7	210.45
63.9	191.13
56.7	247.71
66.6	284.97
54	249.09
48.6	277.38
27.9	227.01
57.6	271.17
23.4	269.79
40.5	249.78
54.9	280.14
27	227.7
42.3	242.88
44.1	227.01
66.6	284.28
18.9	278.07
51.3	276.69
26.1	252.54
29.7	235.29
41.4	244.26
23.4	242.19
46.8	228.39
50.4	284.28
53.1	298.77
43.2	322.92
44.1	296.01
55.8	303.6
24.3	331.89
20.7	329.82
17.1	356.04
65.7	338.1
43.2	327.75
26.1	323.61
54	351.21
35.1	307.05
66.6	429.18
47.7	406.41
68.4	410.55
21.6	389.16
58.5	438.84
54.9	392.61
48.6	401.58
50.4	405.03
64.8	503.01
31.5	485.07
43.2	490.59
54.9	455.4
45.9	481.62
50.4	517.5
60.3	564.42
48.6	526.47
37.8	571.32
64.8	587.19
49.5	531.3
60.3	608.58
56.7	630.66
49.5	649.98
61.2	678.27
54.9	690.69
38.7	719.67
57.6	794.88
48.6	762.45
68.4	772.8
57.6	843.87
51.3	845.25
4.5	899.76
34.2	947.37
58.5	1037.07
65.7	1113.66
33.3	1140.57
60.3	1173
0.9	1233.03
47.7	1279.26
61.2	1364.13
30.6	1447.62
52.2	1528.35
40.5	1574.58
63	1695.33
31.5	1780.89
30.6	1838.85
55.8	1963.74
22.5	2032.74
16.2	2144.52
49.5	2256.99
50.4	2460.54
9	2511.6
64.8	2664.09
54	2859.36
23.4	3120.18
8.1	3309.93
58.5	3732.9
72.9	4155.87
117.9	4654.05
269.1	5099.79
286.2	5408.22
315.9	5820.15
285.3	6266.58
406.8	6793.05
361.8	7295.37
492.3	7752.15
489.6	8266.2
536.4	8822.34
669.6	9299.82
656.1	9878.73
891.9	10397.6
856.8	10946.8
968.4	11532
1094.4	12041.9
1271.7	12601.5
1415.7	13126.6
1458.9	13741.3
1999.8	14319.6
1920.6	14868.8
2131.2	15590.5
80.1	93.15
126.9	86.94
74.7	115.92
73.8	187.68
73.8	178.71
72.9	191.82
75.6	151.8
80.1	191.13
85.5	174.57
80.1	192.51
81.9	147.66
73.8	198.03
88.2	242.88
108.9	229.77
73.8	276
84.6	290.49
117.9	290.49
106.2	247.71
127.8	248.4
72.9	254.61
78.3	287.73
89.1	273.24
80.1	234.6
92.7	255.99
108.9	338.1
74.7	354.66
80.1	344.31
96.3	352.59
130.5	352.59
101.7	356.73
71.1	323.61
70.2	314.64
108.9	316.71
128.7	370.53
98.1	398.82
99	413.31
126	381.57
80.1	429.18
90	442.29
72	415.38
106.2	447.12
101.7	511.98
89.1	510.6
108	490.59
81	455.4
85.5	458.85
71.1	539.58
69.3	528.54
107.1	522.33
110.7	547.17
107.1	529.92
76.5	638.25
113.4	624.45
89.1	621.69
71.1	611.34
108.9	707.94
120.6	738.99
76.5	731.4
70.2	814.89
132.3	796.95
70.2	781.08
80.1	860.43
117	839.04
71.1	889.41
117	931.5
82.8	952.2
101.7	932.88
75.6	1032.93
100.8	986.01
108.9	1049.49
122.4	1072.95
87.3	1158.51
136.8	1137.81
107.1	1185.42
99.9	1199.91
114.3	1239.24
83.7	1322.73
105.3	1355.16
117	1346.88
103.5	1453.83
102.6	1486.26
119.7	1501.44
99.9	1567.68
128.7	1667.73
136.8	1681.53
88.2	1788.48
95.4	1802.97
81.9	1901.64
97.2	2003.07
130.5	1970.64
108.9	2049.3
80.1	2109.33
129.6	2168.67
106.2	2247.33
112.5	2407.41
126	2520.57
99.9	2576.46
81.9	2697.9
115.2	2915.25
71.1	3036
96.3	3127.77
101.7	3292.68
75.6	3565.92
95.4	3850.2
194.4	4193.82
204.3	4642.32
330.3	5004.57
319.5	5105.31
369.9	5371.65
394.2	5617.29
348.3	5793.24
372.6	6013.35
363.6	6272.1
402.3	6594.33
425.7	6924.15
513	7246.38
617.4	7634.85
511.2	7939.14
591.3	8342.1
639.9	8711.94
722.7	9176.31
764.1	9667.59
859.5	10109.2
965.7	10543.2
1102.5	11074.5
1142.1	11507.1
1233	11997
1316.7	12538.7
1519.2	13074.1
1646.1	13545.4
1606.5	14143.6
2538.9	14717.7
2936.7	15416
204.3	202.86
186.3	341.55
153.9	394.68
158.4	439.53
138.6	488.52
157.5	573.39
139.5	583.05
188.1	625.14
159.3	721.74
147.6	716.91
143.1	763.83
139.5	771.42
160.2	872.85
164.7	832.14
171.9	940.47
166.5	906.66
191.7	988.77
198.9	1017.75
189	988.77
182.7	1048.8
163.8	1077.09
140.4	1188.18
180	1127.46
165.6	1187.49
186.3	1225.44
204.3	1211.64
189.9	1221.99
138.6	1250.28
154.8	1319.97
198.9	1273.05
193.5	1302.03
178.2	1400.7
189.9	1349.64
147.6	1376.55
151.2	1389.66
175.5	1420.71
194.4	1422.78
198	1454.52
148.5	1495.23
172.8	1546.29
183.6	1558.71
147.6	1587.69
201.6	1611.84
205.2	1622.19
161.1	1592.52
165.6	1693.95
169.2	1693.26
189	1695.33
184.5	1775.37
162	1791.24
190.8	1849.2
193.5	1866.45
177.3	1814.7
190.8	1941.66
206.1	1925.79
160.2	1988.58
153.9	1945.8
203.4	1994.79
164.7	2043.78
194.4	2051.37
154.8	2114.85
205.2	2165.91
181.8	2203.17
171.9	2208
151.2	2305.29
153	2296.32
172.8	2339.79
191.7	2446.74
197.1	2465.37
189	2490.9
190.8	2599.92
194.4	2550.93
161.1	2686.17
163.8	2707.56
172.8	2792.43
174.6	2845.56
193.5	2939.4
167.4	2996.67
140.4	3078.78
196.2	3282.33
201.6	3363.75
163.8	3505.2
189	3663.21
169.2	3852.27
182.7	4050.99
225	4223.49
342.9	4453.26
264.6	4671.99
342	4832.07
364.5	4973.52
407.7	5106
350.1	5188.8
439.2	5366.82
460.8	5394.42
419.4	5579.34
377.1	5663.52
447.3	5816.01
451.8	5980.92
439.2	6092.01
443.7	6232.77
458.1	6451.5
493.2	6690.93
488.7	6823.41
537.3	7050.42
497.7	7300.89
536.4	7517.55
639	7723.17
597.6	8066.79
688.5	8379.36
687.6	8636.04
750.6	9004.5
819	9285.33
830.7	9659.31
918	10049.8
1023.3	10384.5
972	10750.2
1092.6	11201.5
1181.7	11556.8
1302.3	12005.3
1448.1	12585.6
1538.1	12995.5
1782	13538.5
1890	14025.6
2511.9	14551.4
214.2	128.34
222.3	248.4
258.3	503.01
230.4	635.49
213.3	790.05
254.7	840.42
219.6	917.01
246.6	988.08
210.6	1066.05
234	1126.77
243.9	1152.99
265.5	1244.76
207.9	1232.34
216.9	1233.03
265.5	1339.29
216.9	1331.01
237.6	1270.98
225.9	1362.06
229.5	1386.9
217.8	1353.78
210.6	1437.27
225	1464.18
264.6	1460.73
213.3	1424.85
275.4	1545.6
251.1	1551.81
216.9	1558.02
259.2	1518
224.1	1544.91
274.5	1583.55
240.3	1629.78
209.7	1583.55
249.3	1609.08
221.4	1600.11
269.1	1676.01
248.4	1653.24
208.8	1710.51
258.3	1671.87
217.8	1643.58
243	1749.15
247.5	1736.04
270	1756.74
242.1	1718.79
254.7	1733.28
252.9	1719.48
207.9	1816.77
245.7	1828.5
229.5	1818.15
266.4	1855.41
267.3	1846.44
258.3	1817.46
270	1927.86
252.9	1875.42
237.6	1908.54
247.5	1892.67
216.9	1887.84
244.8	1922.34
259.2	1983.75
259.2	2016.18
228.6	1947.87
264.6	1983.75
216	1998.93
256.5	2035.5
256.5	2021.7
232.2	2031.36
215.1	2041.02
256.5	2079.66
222.3	2080.35
227.7	2112.09
275.4	2101.74
224.1	2162.46
275.4	2099.67
251.1	2102.43
252.9	2193.51
220.5	2176.26
256.5	2237.67
244.8	2232.84
210.6	2174.88
242.1	2314.26
239.4	2247.33
256.5	2244.57
249.3	2299.08
235.8	2277
208.8	2372.91
214.2	2383.26
207.9	2385.33
273.6	2340.48
226.8	2401.89
252	2456.4
223.2	2398.44
270.9	2469.51
266.4	2472.96
258.3	2531.61
272.7	2476.41
252.9	2604.06
239.4	2576.46
275.4	2590.95
217.8	2619.93
232.2	2675.82
273.6	2628.21
210.6	2758.62
243	2737.23
212.4	2824.17
238.5	2775.87
234	2781.39
231.3	2853.15
246.6	2886.96
270.9	2942.16
227.7	2951.13
265.5	3056.01
242.1	3020.82
259.2	3090.51
265.5	3166.41
257.4	3196.77
212.4	3225.06
247.5	3358.23
270	3313.38
238.5	3412.74
259.2	3515.55
227.7	3584.55
228.6	3654.24
244.8	3781.89
246.6	3863.31
218.7	3959.91
232.2	4044.78
300.6	4160.01
335.7	4197.96
297	4342.17
378.9	4418.07
257.4	4502.94
278.1	4689.24
358.2	4841.73
395.1	4886.58
432	4968.69
477.9	5073.57
461.7	5061.15
458.1	5142.57
456.3	5228.82
525.6	5359.23
490.5	5362.68
494.1	5396.49
432	5475.15
513.9	5600.73
520.2	5562.09
545.4	5730.45
526.5	5798.76
432	5914.68
511.2	5928.48
505.8	6055.44
500.4	6211.38
549.9	6230.01
540.9	6373.53
519.3	6581.91
608.4	6685.41
610.2	6846.18
567.9	6993.15
567	7151.16
568.8	7298.13
665.1	7438.2
621.9	7700.4
629.1	7800.45
621.9	8036.43
700.2	8301.39
784.8	8470.44
762.3	8708.49
765	8993.46
881.1	9228.06
900.9	9464.04
900	9784.89
994.5	10051.2
1098	10428
1036.8	10756.4
1188.9	11038.6
1294.2	11465
1290.6	11885.9
1433.7	12342.7
1676.7	12811.9
1633.5	13228
1673.1	13740
2274.3	14324.4
319.5	92.46
321.3	151.8
297.9	303.6
306.9	634.8
324.9	876.3
278.1	990.15
279	1187.49
340.2	1248.9
325.8	1302.72
278.1	1359.3
284.4	1346.19
314.1	1440.72
324.9	1491.09
320.4	1433.13
285.3	1549.05
314.1	1549.05
310.5	1632.54
330.3	1641.51
326.7	1578.03
297	1620.12
321.3	1688.43
302.4	1668.42
303.3	1705.68
288.9	1703.61
317.7	1736.73
316.8	1763.64
309.6	1754.67
336.6	1762.26
323.1	1743.63
330.3	1837.47
336.6	1854.03
300.6	1860.24
283.5	1805.73
283.5	1832.64
335.7	1818.15
289.8	1903.71
325.8	1873.35
315	1894.05
321.3	1935.45
311.4	1929.24
320.4	1939.59
336.6	1946.49
332.1	1944.42
284.4	1993.41
317.7	1957.53
300.6	1965.12
281.7	1992.72
341.1	2019.63
333.9	2047.23
323.1	2049.3
332.1	2042.4
303.3	2045.85
290.7	2037.57
295.2	2045.16
281.7	2163.84
318.6	2101.05
278.1	2139
315.9	2152.8
303.3	2141.76
333.9	2150.73
312.3	2153.49
283.5	2114.16
326.7	2232.84
288.9	2192.82
333	2216.97
343.8	2211.45
296.1	2212.83
285.3	2181.78
310.5	2215.59
308.7	2221.8
315.9	2261.13
297.9	2260.44
293.4	2301.84
321.3	2252.85
318.6	2262.51
333	2270.1
301.5	2244.57
303.3	2293.56
329.4	2320.47
318.6	2328.06
297	2377.74
311.4	2320.47
340.2	2336.34
315	2333.58
309.6	2330.13
317.7	2412.24
315.9	2407.41
330.3	2421.21
326.7	2460.54
330.3	2452.95
308.7	2394.3
336.6	2425.35
340.2	2399.82
304.2	2490.21
335.7	2511.6
323.1	2519.19
323.1	2520.57
323.1	2539.89
289.8	2498.49
280.8	2489.52
283.5	2553.69
317.7	2570.25
339.3	2543.34
299.7	2566.11
297	2544.72
301.5	2596.47
312.3	2580.6
333	2659.95
327.6	2638.56
282.6	2671.68
329.4	2692.38
320.4	2664.78
316.8	2635.8
335.7	2738.61
321.3	2748.27
285.3	2706.87
283.5	2708.94
297	2764.14
337.5	2748.27
329.4	2823.48
292.5	2795.88
298.8	2772.42
286.2	2824.17
297.9	2817.96
311.4	2860.05
333.9	2860.74
298.8	2917.32
290.7	2866.26
286.2	2906.28
296.1	2894.55
315	2920.77
286.2	2964.93
286.2	2937.33
288.9	2972.52
313.2	3011.16
278.1	3049.8
336.6	3004.26
314.1	3063.6
331.2	3111.21
315.9	3069.81
343.8	3099.48
321.3	3069.12
326.7	3145.02
282.6	3149.85
325.8	3171.24
306	3248.52
280.8	3242.31
342	3276.81
321.3	3347.19
327.6	3352.02
322.2	3300.27
284.4	3425.85
331.2	3412.74
279	3512.1
341.1	3492.09
333	3487.95
286.2	3563.16
337.5	3548.67
297.9	3608.7
317.7	3624.57
324	3724.62
314.1	3711.51
327.6	3779.82
335.7	3819.15
297	3881.25
342	3926.79
298.8	4037.88
324.9	4114.47
366.3	4176.57
405	4157.25
411.3	4261.44
346.5	4207.62
402.3	4297.32
381.6	4340.79
421.2	4487.76
450	4486.38
440.1	4452.57
404.1	4630.59
375.3	4703.04
377.1	4734.78
465.3	4867.26
471.6	4809.3
479.7	4916.94
521.1	4995.6
543.6	4951.44
518.4	5056.32
527.4	5067.36
495	5121.18
519.3	5117.04
529.2	5185.35
528.3	5187.42
477	5315.76
603	5323.35
557.1	5317.83
576.9	5394.42
511.2	5499.99
530.1	5468.94
591.3	5562.09
541.8	5641.44
604.8	5718.72
608.4	5726.31
561.6	5813.94
506.7	5867.76
607.5	5977.47
605.7	5996.79
616.5	6118.92
612.9	6174.12
603	6365.94
601.2	6373.53
595.8	6468.06
612	6552.24
640.8	6735.09
684.9	6786.84
675	6838.59
656.1	7019.37
657	7073.88
705.6	7226.37
658.8	7329.87
710.1	7425.78
762.3	7618.98
734.4	7649.34
705.6	7832.88
747.9	8010.21
799.2	8136.48
818.1	8273.79
823.5	8444.91
777.6	8631.21
836.1	8906.52
963.9	9075.57
919.8	9244.62
992.7	9479.91
992.7	9683.46
1002.6	10010.5
980.1	10233.4
1148.4	10505.2
1170.9	10819.9
1325.7	11113.1
1359	11518.2
1405.8	11774.8
1468.8	12190.9
1566	12584.9
1719.9	12989.9
1864.8	13514.3
2313.9	14069.1
3175.2	14737
412.2	166.98
369.9	276
345.6	579.6
385.2	1014.99
360.9	1257.18
345.6	1325.49
359.1	1397.25
352.8	1476.6
407.7	1512.48
368.1	1580.1
378	1607.7
403.2	1688.43
394.2	1704.3
350.1	1733.97
403.2	1755.36
386.1	1755.36
386.1	1827.12
387.9	1811.25
411.3	1862.31
408.6	1936.83
376.2	1885.77
398.7	1901.64
345.6	1869.9
376.2	2001
345.6	1986.51
361.8	1969.26
365.4	1956.15
412.2	2069.31
367.2	2070.69
382.5	2038.26
369	2077.59
387.9	2019.63
395.1	2102.43
371.7	2116.23
412.2	2101.74
380.7	2145.9
357.3	2123.13
384.3	2208
390.6	2192.82
360.9	2201.79
360	2240.43
369.9	2187.99
349.2	2205.24
383.4	2274.93
403.2	2300.46
393.3	2243.88
358.2	2251.47
366.3	2288.04
348.3	2254.23
354.6	2245.26
359.1	2385.33
372.6	2361.87
379.8	2344.62
387	2342.55
408.6	2390.16
377.1	2386.71
356.4	2323.23
386.1	2404.65
347.4	2404.65
396.9	2410.86
355.5	2429.49
384.3	2448.81
399.6	2418.45
406.8	2445.36
368.1	2509.53
347.4	2502.63
366.3	2514.36
394.2	2496.42
351.9	2504.7
376.2	2534.37
353.7	2517.12
359.1	2567.49
366.3	2559.21
345.6	2609.58
375.3	2590.95
363.6	2586.12
405	2559.9
409.5	2576.46
361.8	2590.26
369.9	2662.71
362.7	2617.86
383.4	2635.11
368.1	2682.03
371.7	2629.59
360.9	2638.56
353.7	2626.83
379.8	2661.33
384.3	2719.98
380.7	2719.98
354.6	2751.72
399.6	2715.15
356.4	2746.2
374.4	2759.31
367.2	2763.45
346.5	2815.89
371.7	2812.44
387.9	2820.03
396.9	2789.67
345.6	2831.07
356.4	2791.05
388.8	2771.04
346.5	2909.73
392.4	2887.65
400.5	2903.52
351	2885.58
378	2909.73
384.3	2842.8
399.6	2864.88
366.3	2852.46
406.8	2923.53
396	2967
409.5	2961.48
393.3	2986.32
396.9	2936.64
355.5	2987.7
411.3	2980.11
370.8	3013.23
392.4	3006.33
374.4	3045.66
411.3	3007.71
369	3022.89
348.3	3011.85
394.2	3119.49
359.1	3120.87
389.7	3100.86
403.2	3091.89
387	3086.37
405.9	3081.54
398.7	3204.36
393.3	3216.09
413.1	3195.39
388.8	3167.1
410.4	3153.3
382.5	3223.68
353.7	3264.39
409.5	3265.08
385.2	3241.62
355.5	3248.52
405	3288.54
391.5	3329.25
387	3292.68
411.3	3340.98
353.7	3300.96
371.7	3338.91
392.4	3370.65
408.6	3442.41
365.4	3441.72
413.1	3434.13
379.8	3448.62
360	3480.36
363.6	3492.78
394.2	3497.61
345.6	3546.6
366.3	3572.82
377.1	3524.52
408.6	3555.57
349.2	3620.43
404.1	3641.82
412.2	3651.48
411.3	3625.95
412.2	3728.07
351	3719.79
360	3741.87
394.2	3781.2
358.2	3786.72
401.4	3756.36
353.7	3837.78
346.5	3837.78
388.8	3949.56
372.6	3901.95
390.6	3901.26
356.4	3977.16
394.2	3972.33
409.5	4115.16
392.4	4102.74
444.6	4118.61
414.9	4119.99
453.6	4143.45
455.4	4206.93
464.4	4248.33
476.1	4319.4
457.2	4286.28
419.4	4270.41
349.2	4353.9
378	4367.01
508.5	4439.46
529.2	4437.39
385.2	4544.34
357.3	4554.69
470.7	4580.91
466.2	4669.92
440.1	4710.63
433.8	4769.97
414.9	4748.58
526.5	4818.96
547.2	4839.66
532.8	4883.13
523.8	4921.77
596.7	5012.16
553.5	4982.49
619.2	5059.08
607.5	5074.26
596.7	5157.75
603	5162.58
570.6	5202.6
600.3	5230.89
540.9	5299.2
529.2	5270.22
657.9	5337.84
666	5386.14
628.2	5434.44
626.4	5393.04
585.9	5528.97
628.2	5542.77
638.1	5573.13
613.8	5651.1
617.4	5641.44
680.4	5763.57
668.7	5705.61
684.9	5792.55
596.7	5905.02
628.2	5958.84
673.2	5962.29
621.9	5994.03
666.9	6134.1
676.8	6100.29
631.8	6202.41
646.2	6265.2
677.7	6336.96
650.7	6416.31
629.1	6493.59
687.6	6544.65
646.2	6655.74
702	6726.81
701.1	6773.04
719.1	6854.46
747.9	6944.16
746.1	6985.56
723.6	7098.03
711.9	7169.79
819	7265.7
762.3	7409.22
823.5	7460.97
842.4	7623.81
825.3	7663.83
835.2	7791.48
817.2	7898.43
772.2	8010.21
854.1	8144.76
875.7	8266.2
884.7	8408.34
918.9	8593.26
907.2	8754.03
911.7	8894.1
1029.6	9092.82
981	9280.5
1088.1	9457.83
1100.7	9642.06
1091.7	9789.03
1056.6	10006.4
1163.7	10330.7
1203.3	10534.9
1186.2	10815.8
1417.5	11129.7
1384.2	11400.9
1476.9	11729.3
1476	12075.7
1593.9	12465.5
1591.2	12825.7
1895.4	13376.3
2351.7	13921.4
2885.4	14430.7
434.7	212.52
471.6	336.03
479.7	878.37
444.6	1326.18
441.9	1446.24
446.4	1535.94
441.9	1616.67
433.8	1685.67
455.4	1757.43
463.5	1811.94
450	1823.67
465.3	1937.52
432.9	1907.16
417.6	1980.99
441	1986.51
418.5	1996.86
416.7	2051.37
466.2	2076.21
467.1	2078.97
479.7	2121.06
449.1	2116.23
443.7	2131.41
422.1	2172.12
476.1	2196.96
435.6	2219.04
445.5	2176.26
444.6	2282.52
471.6	2274.24
429.3	2248.02
444.6	2300.46
448.2	2261.13
477	2343.24
433.8	2334.27
455.4	2346
432	2336.34
431.1	2466.06
470.7	2401.89
450	2463.3
478.8	2405.34
437.4	2459.85
464.4	2497.8
449.1	2539.89
468	2523.33
434.7	2515.05
480.6	2534.37
414.9	2524.02
468	2559.9
423	2604.06
457.2	2615.1
415.8	2561.97
432.9	2599.23
479.7	2638.56
482.4	2659.95
414.9	2647.53
439.2	2658.57
451.8	2632.35
437.4	2670.3
441.9	2736.54
433.8	2761.38
476.1	2767.59
426.6	2707.56
446.4	2709.63
443.7	2732.4
432	2811.06
468.9	2786.22
458.1	2824.86
428.4	2840.73
420.3	2789.67
432.9	2804.85
459.9	2875.92
434.7	2852.46
414.9	2896.62
459	2891.1
472.5	2877.3
424.8	2900.76
441.9	2977.35
426.6	2989.08
426.6	2967.69
462.6	2931.12
424.8	2956.65
468	2965.62
457.2	2966.31
477.9	3045.66
467.1	3053.94
455.4	3043.59
460.8	3042.21
473.4	3034.62
425.7	3041.52
454.5	3113.97
453.6	3077.4
476.1	3106.38
479.7	3095.34
449.1	3129.84
430.2	3069.12
477	3208.5
417.6	3194.01
457.2	3156.75
443.7	3151.92
471.6	3197.46
423.9	3168.48
456.3	3256.8
425.7	3287.85
467.1	3241.62
427.5	3218.16
435.6	3245.76
442.8	3268.53
439.2	3363.75
478.8	3309.24
466.2	3351.33
476.1	3351.33
425.7	3363.06
443.7	3373.41
480.6	3373.41
446.4	3414.81
480.6	3412.05
479.7	3400.32
416.7	3408.6
469.8	3512.1
443.7	3504.51
438.3	3499.68
419.4	3475.53
482.4	3459.66
428.4	3527.97
415.8	3570.75
480.6	3563.85
469.8	3556.95
471.6	3574.89
468	3626.64
425.7	3648.72
475.2	3665.97
459	3631.47
467.1	3656.31
414.9	3703.92
457.2	3737.73
443.7	3668.04
462.6	3723.93
414.9	3803.97
454.5	3774.99
425.7	3751.53
422.1	3748.08
440.1	3857.79
448.2	3850.89
482.4	3820.53
474.3	3835.02
459.9	3967.5
448.2	3900.57
441.9	3914.37
471.6	3930.24
477.9	4028.91
443.7	4033.05
430.2	3981.99
422.1	4063.41
469.8	4047.54
429.3	4044.78
486	4187.61
539.1	4124.82
511.2	4176.57
531.9	4164.84
548.1	4234.53
528.3	4264.2
523.8	4193.13
536.4	4293.18
492.3	4291.11
485.1	4313.19
462.6	4399.44
416.7	4343.55
415.8	4363.56
571.5	4429.11
558	4423.59
595.8	4459.47
475.2	4560.21
416.7	4562.97
519.3	4568.49
522	4600.23
486.9	4578.84
515.7	4694.76
541.8	4658.19
523.8	4770.66
549	4725.12
539.1	4756.86
600.3	4804.47
596.7	4819.65
612.9	4916.25
603	4937.64
553.5	4906.59
632.7	4974.21
634.5	4998.36
636.3	5051.49
629.1	5025.27
621.9	5113.59
687.6	5120.49
631.8	5117.73
651.6	5228.13
661.5	5203.29
565.2	5254.35
554.4	5283.33
706.5	5386.83
729.9	5392.35
754.2	5406.15
703.8	5459.97
657.9	5485.5
662.4	5473.77
747	5605.56
730.8	5588.31
637.2	5644.2
707.4	5748.39
733.5	5751.15
758.7	5786.34
727.2	5802.9
678.6	5873.97
737.1	5971.26
709.2	5973.33
753.3	6004.38
725.4	6078.21
693.9	6103.05
750.6	6165.15
737.1	6286.59
735.3	6283.83
738	6297.63
732.6	6387.33
698.4	6425.28
749.7	6445.98
732.6	6526.71
741.6	6667.47
779.4	6720.6
760.5	6757.86
795.6	6766.83
772.2	6852.39
761.4	6963.48
804.6	7031.1
760.5	7069.05
773.1	7150.47
846.9	7204.98
767.7	7321.59
841.5	7434.75
777.6	7499.61
939.6	7572.06
855.9	7703.85
864.9	7808.04
868.5	7915.68
849.6	7972.26
955.8	8153.04
959.4	8209.62
897.3	8380.74
1017	8520.81
1013.4	8584.29
1007.1	8734.02
985.5	8875.47
971.1	9036.93
1068.3	9161.82
1097.1	9318.45
1151.1	9504.75
1140.3	9736.59
1136.7	9847.68
1197	10064.3
1277.1	10365.9
1270.8	10605.3
1255.5	10808.2
1474.2	11148.3
1381.5	11336.7
1436.4	11690
1525.5	12012.2
1720.8	12404.8
1898.1	12765.7
1847.7	13208
2147.4	13684.8
2412.9	14265.1
508.5	171.81
491.4	409.17
542.7	1310.31
539.1	1553.19
506.7	1711.89
497.7	1776.06
515.7	1852.65
485.1	1917.51
519.3	1987.2
502.2	2014.8
537.3	2027.22
519.3	2127.96
547.2	2101.05
487.8	2181.09
535.5	2169.36
509.4	2242.5
505.8	2299.77
541.8	2245.95
495	2371.53
523.8	2331.51
488.7	2338.41
485.1	2422.59
539.1	2439.15
535.5	2404.65
536.4	2517.12
496.8	2541.27
504.9	2524.71
538.2	2509.53
519.3	2563.35
526.5	2577.84
492.3	2598.54
517.5	2641.32
504.9	2678.58
509.4	2621.31
529.2	2690.31
532.8	2734.47
505.8	2734.47
549.9	2704.11
547.2	2760.69
486	2811.06
518.4	2772.42
489.6	2833.83
536.4	2824.86
485.1	2794.5
508.5	2873.85
523.8	2912.49
536.4	2865.57
494.1	2864.19
495.9	2977.35
510.3	2960.79
488.7	2980.8
498.6	2931.12
545.4	2993.91
514.8	3010.47
529.2	3009.78
541.8	3044.97
484.2	3019.44
533.7	3102.93
530.1	3107.76
545.4	3111.9
539.1	3120.87
510.3	3110.52
495.9	3214.71
521.1	3196.77
504.9	3149.85
483.3	3186.42
496.8	3183.66
508.5	3256.11
514.8	3266.46
551.7	3240.24
500.4	3224.37
548.1	3304.41
541.8	3358.92
542.7	3325.8
529.2	3298.2
490.5	3316.14
549.9	3438.96
499.5	3394.8
522	3427.23
546.3	3378.24
508.5	3375.48
519.3	3445.17
509.4	3454.14
493.2	3465.87
541.8	3470.01
495.9	3483.12
550.8	3554.19
546.3	3535.56
489.6	3543.84
517.5	3528.66
494.1	3554.19
543.6	3599.73
485.1	3608.7
494.1	3634.92
502.2	3594.21
486.9	3694.95
513	3680.46
529.2	3717.72
541.8	3679.77
549	3675.63
522	3802.59
486.9	3744.63
500.4	3773.61
495.9	3786.72
546.3	3879.18
542.7	3883.32
549	3836.4
547.2	3834.33
495.9	3923.34
486	3963.36
488.7	3923.34
507.6	3933
518.4	3930.24
528.3	4007.52
522.9	4013.04
541.8	4033.05
530.1	3970.26
518.4	4103.43
547.2	4090.32
533.7	4088.25
504.9	4105.5
568.8	4182.78
558.9	4131.72
600.3	4184.16
600.3	4236.6
612	4197.27
572.4	4259.37
587.7	4318.02
586.8	4311.12
559.8	4275.24
572.4	4331.82
495.9	4373.22
487.8	4384.26
533.7	4410.48
645.3	4490.52
641.7	4443.6
515.7	4531.23
511.2	4494.66
511.2	4501.56
553.5	4626.45
600.3	4621.62
617.4	4578.84
595.8	4688.55
552.6	4674.06
608.4	4714.08
603	4758.93
611.1	4721.67
556.2	4740.3
677.7	4864.5
654.3	4841.73
643.5	4878.99
657	4939.02
664.2	4881.06
730.8	4983.87
758.7	5014.92
707.4	5067.36
690.3	5023.2
756	5146.02
718.2	5106
740.7	5231.58
703.8	5186.73
682.2	5255.04
669.6	5301.96
823.5	5355.78
811.8	5383.38
795.6	5437.89
802.8	5407.53
753.3	5515.86
758.7	5491.02
795.6	5612.46
724.5	5624.19
758.7	5631.78
760.5	5718.03
765	5736.66
776.7	5836.71
703.8	5891.91
739.8	5847.06
808.2	5985.06
787.5	5944.35
787.5	6034.74
824.4	6100.98
776.7	6107.19
775.8	6167.91
815.4	6223.11
784.8	6235.53
785.7	6344.55
789.3	6381.12
792	6404.58
813.6	6474.96
792.9	6526.02
773.1	6648.84
883.8	6696.45
876.6	6693
849.6	6749.58
837	6867.57
864	6895.17
830.7	7023.51
893.7	7076.64
832.5	7147.02
917.1	7264.32
891	7328.49
935.1	7369.89
933.3	7491.33
887.4	7517.55
1008.9	7601.73
905.4	7663.83
918	7822.53
940.5	7882.56
924.3	7972.26
974.7	8128.89
1025.1	8197.2
987.3	8356.59
982.8	8405.58
1102.5	8600.16
1065.6	8694.69
1014.3	8832.69
1079.1	8952.75
1111.5	9084.54
1158.3	9228.75
1156.5	9379.86
1123.2	9533.73
1197.9	9746.94
1209.6	9953.25
1194.3	10183.7
1332	10356.9
1372.5	10621.2
1311.3	10845.4
1577.7	11155.9
1498.5	11358.8
1598.4	11731.4
1638	12028.8
1780.2	12510.4
1764.9	12878.2
2018.7	13375.7
2212.2	13796.5
573.3	90.39
568.8	423.66
552.6	1604.94
554.4	1837.47
594	1869.9
586.8	1968.57
567.9	2018.25
603.9	2139.69
620.1	2172.81
585	2218.35
563.4	2270.1
556.2	2332.2
566.1	2390.16
606.6	2435.7
600.3	2452.95
584.1	2488.83
570.6	2534.37
576.9	2566.11
559.8	2608.89
557.1	2666.16
569.7	2643.39
609.3	2627.52
587.7	2731.71
552.6	2708.94
560.7	2771.73
587.7	2775.87
604.8	2803.47
561.6	2877.99
603	2917.32
557.1	2889.72
553.5	2986.32
558	2986.32
612.9	2967.69
593.1	3036
552.6	3067.05
601.2	3064.98
566.1	3074.64
607.5	3123.63
613.8	3078.09
572.4	3126.39
601.2	3207.81
557.1	3166.41
597.6	3148.47
556.2	3233.34
589.5	3266.46
580.5	3229.89
585	3293.37
601.2	3350.64
583.2	3299.58
572.4	3332.01
619.2	3398.94
553.5	3405.15
586.8	3436.2
604.8	3448.62
568.8	3450
583.2	3476.22
619.2	3492.09
561.6	3561.09
564.3	3567.3
589.5	3532.8
598.5	3564.54
612	3654.24
618.3	3653.55
562.5	3624.57
570.6	3594.21
572.4	3722.55
617.4	3680.46
576.9	3714.27
565.2	3788.1
574.2	3799.14
619.2	3760.5
612	3817.08
594.9	3887.46
558.9	3823.29
614.7	3842.61
553.5	3855.72
576.9	3942.66
592.2	3917.13
597.6	3952.32
554.4	3977.16
610.2	4001.31
586.8	4026.84
573.3	4011.66
595.8	4088.94
580.5	4095.15
558.9	4093.08
675.9	4119.3
655.2	4160.01
677.7	4185.54
684	4202.79
626.4	4249.71
664.2	4209.69
675	4289.73
661.5	4280.76
653.4	4339.41
557.1	4390.47
564.3	4347.69
580.5	4409.1
594.9	4416.69
747.9	4456.02
715.5	4459.47
609.3	4540.89
609.3	4519.5
606.6	4496.73
655.2	4571.94
635.4	4640.94
672.3	4590.57
640.8	4690.62
667.8	4651.29
664.2	4740.99
679.5	4741.68
632.7	4733.4
743.4	4857.6
718.2	4824.48
710.1	4915.56
723.6	4928.67
801	4943.85
777.6	4950.06
791.1	5066.67
763.2	5026.65
811.8	5096.34
791.1	5156.37
760.5	5185.35
796.5	5195.7
698.4	5285.4
737.1	5263.32
870.3	5363.37
893.7	5430.99
846	5413.05
807.3	5490.33
768.6	5489.64
891.9	5582.79
868.5	5551.74
792.9	5680.77
881.1	5715.96
875.7	5695.95
894.6	5804.28
793.8	5846.37
781.2	5872.59
873	5942.97
872.1	6062.34
847.8	5995.41
874.8	6114.09
890.1	6147.21
837.9	6236.91
894.6	6283.83
866.7	6325.23
842.4	6390.78
869.4	6479.79
873	6506.7
882	6558.45
832.5	6639.87
900	6682.65
938.7	6763.38
933.3	6884.13
958.5	6842.73
901.8	6898.62
961.2	6991.08
945.9	7046.28
898.2	7165.65
997.2	7229.82
963	7298.13
979.2	7362.3
990.9	7440.27
924.3	7510.65
966.6	7643.13
1050.3	7790.79
1006.2	7821.84
969.3	7888.77
1031.4	8034.36
1059.3	8166.15
1053	8227.56
1043.1	8328.3
1094.4	8411.1
1105.2	8556
1093.5	8660.19
1050.3	8804.4
1164.6	8927.91
1149.3	9044.52
1204.2	9195.63
1187.1	9341.22
1224	9538.56
1307.7	9736.59
1252.8	9867
1372.5	10108.5
1315.8	10308.6
1385.1	10464.5
1381.5	10749.5
1555.2	10926.8
1511.1	11214.6
1615.5	11534
1710	11798.3
1755	12174.4
1862.1	12590.4
1829.7	12932.7
2090.7	13346
2729.7	13884.9
678.6	149.73
625.5	1575.27
657	1825.74
639.9	1965.81
629.1	2112.09
630	2229.39
687.6	2265.96
681.3	2383.95
625.5	2456.4
635.4	2539.89
662.4	2513.67
627.3	2567.49
685.8	2642.7
622.8	2625.45
624.6	2740.68
648.9	2782.77
645.3	2801.4
676.8	2909.04
668.7	2867.64
663.3	2964.24
689.4	2979.42
626.4	3011.85
664.2	3004.95
664.2	2998.05
684	3084.99
687.6	3120.87
667.8	3210.57
670.5	3209.19
663.3	3280.26
653.4	3265.08
661.5	3291.3
664.2	3318.21
657	3341.67
689.4	3340.98
688.5	3376.17
677.7	3392.73
648	3444.48
665.1	3510.72
629.1	3455.52
640.8	3535.56
676.8	3576.96
642.6	3588
621.9	3659.76
679.5	3615.6
660.6	3680.46
648	3730.14
642.6	3697.02
684	3790.86
667.8	3792.24
639.9	3754.98
630.9	3865.38
633.6	3842.61
636.3	3888.15
652.5	3967.5
670.5	3938.52
647.1	3920.58
678.6	4022.01
665.1	4033.05
658.8	4006.83
642.6	4080.66
653.4	4063.41
657.9	4098.6
748.8	4122.06
756.9	4162.77
697.5	4128.27
750.6	4214.52
712.8	4207.62
716.4	4337.34
755.1	4276.62
638.1	4354.59
632.7	4378.05
629.1	4409.1
765	4489.14
767.7	4488.45
648.9	4516.05
624.6	4524.33
652.5	4527.09
695.7	4629.9
721.8	4576.77
721.8	4669.92
738	4654.05
739.8	4649.91
748.8	4778.94
754.2	4745.13
807.3	4812.06
759.6	4820.34
774.9	4905.21
778.5	4890.72
896.4	5014.23
851.4	5006.64
886.5	5022.51
866.7	5146.71
870.3	5123.94
861.3	5208.12
764.1	5259.18
771.3	5249.52
947.7	5374.41
930.6	5375.79
903.6	5419.95
840.6	5494.47
881.1	5479.98
925.2	5577.27
892.8	5639.37
866.7	5675.25
955.8	5694.57
943.2	5823.6
914.4	5784.27
851.4	5875.35
924.3	5951.94
957.6	6000.24
955.8	6051.3
935.1	6098.22
910.8	6145.14
936	6279
917.1	6317.64
943.2	6343.17
940.5	6416.31
964.8	6479.1
930.6	6564.66
929.7	6659.88
964.8	6602.61
981.9	6724.74
1025.1	6811.68
990.9	6861.36
1002.6	6951.75
1009.8	7023.51
1030.5	7107
980.1	7133.22
1035.9	7245
1001.7	7320.9
1050.3	7415.43
983.7	7536.87
1134	7615.53
1066.5	7652.1
1162.8	7785.96
1090.8	7907.4
1062	7970.19
1045.8	8061.96
1107.9	8096.46
1113.3	8299.32
1168.2	8338.65
1185.3	8498.73
1126.8	8622.93
1220.4	8712.63
1222.2	8886.51
1182.6	9039
1293.3	9214.95
1264.5	9309.48
1339.2	9502.68
1359.9	9722.1
1319.4	9825.6
1382.4	10109.9
1347.3	10201.7
1470.6	10490.1
1468.8	10710.2
[truncated: 975 more rows]
