# Supplementary material for: A quantitative model for the rate-limiting process of UGA alternative assignments to stop and selenocysteine codons
Source: PLoS Comput Biol. 2017 Feb 8;13(2):e1005367. doi: 10.1371/journal.pcbi.1005367 (PMC5323020; doi:10.1371/journal.pcbi.1005367)
Supplement: S5 File — (ZIP) [file pcbi.1005367.s015.zip › SEPX1_10.csv]

GFP	mCherry
15.3	107.64
41.4	91.08
62.1	81.42
54.9	131.1
41.4	120.75
59.4	96.6
31.5	102.12
42.3	136.62
19.8	95.91
37.8	148.35
41.4	89.01
63.9	121.44
47.7	119.37
28.8	136.62
36.9	102.12
42.3	107.64
37.8	142.14
36.9	139.38
38.7	78.66
62.1	121.44
11.7	140.76
43.2	143.52
60.3	83.49
40.5	142.83
62.1	182.16
55.8	213.21
57.6	179.4
50.4	202.17
61.2	214.59
14.4	201.48
46.8	186.99
60.3	155.25
45	163.53
57.6	195.96
51.3	218.04
45.9	222.87
50.4	180.09
28.8	183.54
45	200.79
15.3	155.94
45	150.42
48.6	182.85
48.6	201.48
31.5	152.49
57.6	189.06
36.9	193.89
16.2	169.05
47.7	197.34
61.2	159.39
60.3	224.25
61.2	173.88
43.2	199.41
15.3	168.36
36.9	293.94
59.4	247.02
56.7	255.3
58.5	289.11
26.1	241.5
36	253.23
30.6	249.09
36	263.58
54	258.75
53.1	277.38
60.3	275.31
50.4	295.32
65.7	238.74
33.3	257.37
61.2	264.27
20.7	268.41
9.9	291.18
25.2	327.75
58.5	367.77
26.1	312.57
61.2	318.09
51.3	345
61.2	367.77
49.5	336.72
12.6	337.41
27.9	354.66
42.3	414
52.2	442.29
32.4	457.47
64.8	398.13
43.2	423.66
58.5	514.74
54	495.42
54	479.55
58.5	592.71
63	624.45
24.3	604.44
29.7	692.76
42.3	790.05
54	768.66
37.8	809.37
63.9	953.58
60.3	998.43
44.1	1067.43
50.4	1126.77
30.6	1259.94
41.4	1364.82
3.6	1555.26
59.4	1648.41
31.5	1802.28
48.6	2029.29
55.8	2187.99
65.7	2450.19
5.4	2750.34
38.7	3180.9
70.2	3677.01
84.6	4002.69
103.5	4503.63
256.5	4981.11
388.8	5478.6
274.5	5856.72
404.1	6408.03
442.8	6912.42
464.4	7429.23
517.5	7897.74
643.5	8379.36
621	8920.32
677.7	9450.24
900.9	9976.71
935.1	10545.3
1101.6	11102.8
1045.8	11712.1
1267.2	12321.3
1233	12906.5
1521	13475
1728.9	14120.8
1886.4	14649.4
2887.2	15859.7
66.6	133.17
69.3	138
75.6	144.9
84.6	212.52
94.5	209.76
84.6	229.08
108.9	182.85
85.5	211.83
80.1	175.95
82.8	180.09
83.7	229.08
68.4	228.39
78.3	186.99
91.8	179.4
67.5	172.5
67.5	222.18
82.8	173.19
78.3	149.04
78.3	165.6
81	208.38
71.1	174.57
73.8	283.59
92.7	295.32
126.9	289.11
102.6	262.89
102.6	293.94
71.1	300.15
118.8	291.18
99.9	296.01
70.2	298.77
97.2	263.58
78.3	304.29
85.5	291.18
71.1	250.47
101.7	233.22
88.2	289.11
72	263.58
102.6	297.39
66.6	231.15
81.9	279.45
123.3	285.66
93.6	298.08
85.5	235.98
88.2	301.53
87.3	301.53
76.5	254.61
80.1	271.17
106.2	285.66
117	314.64
110.7	316.71
104.4	320.85
117	358.11
102.6	360.18
90	317.4
82.8	346.38
99	362.94
69.3	312.57
107.1	340.17
66.6	351.21
81.9	350.52
81.9	362.25
105.3	352.59
92.7	384.33
100.8	339.48
106.2	317.4
82.8	388.47
126.9	327.75
80.1	338.79
99	340.17
116.1	376.05
97.2	471.27
130.5	459.54
109.8	454.71
108	422.28
127.8	448.5
121.5	394.68
117	406.41
111.6	458.85
81.9	397.44
103.5	456.78
90.9	438.15
129.6	405.72
77.4	394.68
102.6	461.61
119.7	407.1
119.7	552
76.5	516.12
70.2	525.78
102.6	489.9
97.2	475.41
95.4	538.2
119.7	539.58
81.9	540.27
81	498.18
99.9	545.79
99	557.52
96.3	576.84
104.4	620.31
117	589.26
131.4	601.68
81.9	585.12
108	712.77
127.8	635.49
99.9	707.94
77.4	645.15
107.1	649.98
114.3	727.26
112.5	720.36
92.7	790.05
97.2	743.13
128.7	848.7
108	873.54
124.2	813.51
68.4	804.54
95.4	890.79
96.3	950.13
118.8	896.31
108	1008.09
124.2	1027.41
123.3	1081.23
81.9	1068.12
94.5	1155.06
91.8	1171.62
80.1	1242
126.9	1267.53
71.1	1317.21
71.1	1308.93
116.1	1429.68
96.3	1458.66
110.7	1498.68
102.6	1602.87
89.1	1609.77
100.8	1696.71
129.6	1709.13
79.2	1789.86
126	1866.45
116.1	1941.66
115.2	2076.9
114.3	2134.86
113.4	2226.63
81.9	2343.93
90	2466.75
72.9	2504.7
73.8	2670.99
97.2	2803.47
85.5	2910.42
82.8	3105.69
123.3	3328.56
158.4	3579.72
156.6	3858.48
151.2	4234.53
276.3	4678.89
200.7	4910.73
322.2	5291.61
417.6	5471.7
351.9	5778.75
334.8	6128.58
497.7	6461.85
456.3	6755.1
573.3	7055.94
565.2	7487.19
657	7766.64
622.8	8297.25
712.8	8707.11
821.7	9204.6
837.9	9548.22
841.5	10089.2
994.5	10528
1115.1	11031
1172.7	11498.8
1278	12177.1
1415.7	12725.7
1658.7	13338.4
1930.5	13898
1809.9	14438.9
3289.5	15115.1
176.4	178.71
137.7	248.4
133.2	320.85
138.6	313.26
143.1	358.8
148.5	426.42
144	391.92
147.6	465.06
175.5	438.84
153	417.45
156.6	454.71
144.9	540.27
174.6	549.93
146.7	514.05
149.4	518.19
149.4	478.86
138.6	529.23
174.6	583.05
168.3	634.11
178.2	629.97
145.8	612.72
182.7	705.18
181.8	654.12
165.6	678.96
184.5	685.86
185.4	662.4
143.1	745.89
177.3	718.29
147.6	724.5
174.6	828
156.6	863.19
140.4	811.44
146.7	825.24
149.4	893.55
167.4	932.88
170.1	896.31
155.7	998.43
138.6	999.12
160.2	1002.57
182.7	1037.76
134.1	1108.83
171.9	1043.28
166.5	1057.77
185.4	1148.85
168.3	1141.95
193.5	1143.33
197.1	1180.59
155.7	1221.3
186.3	1218.54
189.9	1242.69
138.6	1299.27
167.4	1322.04
186.3	1288.92
145.8	1378.62
186.3	1391.04
171.9	1402.77
169.2	1471.08
158.4	1459.35
178.2	1543.53
180	1570.44
194.4	1575.96
172.8	1622.19
133.2	1680.84
188.1	1731.21
177.3	1700.85
190.8	1845.75
143.1	1814.01
167.4	1885.77
193.5	1926.48
194.4	2007.9
172.8	2026.53
196.2	2061.72
177.3	2145.9
176.4	2156.94
193.5	2192.13
177.3	2317.02
160.2	2284.59
149.4	2390.85
158.4	2452.95
173.7	2559.21
189	2657.88
194.4	2688.24
137.7	2777.94
180.9	2848.32
166.5	2923.53
148.5	3140.88
196.2	3229.2
136.8	3412.05
261	3583.86
234.9	3760.5
243.9	3892.98
207	4143.45
227.7	4370.46
379.8	4596.78
351	4734.09
369	4952.13
351	5065.98
391.5	5286.78
490.5	5467.56
447.3	5495.85
378	5736.66
425.7	5925.03
413.1	6129.96
478.8	6317.64
573.3	6508.77
511.2	6782.01
547.2	6969.69
633.6	7153.92
648	7404.39
673.2	7649.34
686.7	7794.24
703.8	8100.6
782.1	8392.47
820.8	8643.63
807.3	8991.39
819	9378.48
1033.2	9773.16
908.1	10054.7
1110.6	10550.8
1044	10865.4
1214.1	11277.4
1217.7	11835.6
1485.9	12357.2
1604.7	12843.7
1730.7	13404.6
2005.2	14068.4
2178.9	14572.8
200.7	158.01
258.3	331.89
205.2	485.76
234	594.78
257.4	599.61
259.2	661.71
233.1	795.57
212.4	723.12
236.7	823.86
219.6	858.36
212.4	918.39
226.8	928.05
215.1	1014.99
235.8	985.32
202.5	1049.49
250.2	1082.61
204.3	1066.74
246.6	1200.6
211.5	1157.13
235.8	1188.18
260.1	1200.6
216.9	1229.58
198.9	1241.31
261.9	1215.09
215.1	1268.22
227.7	1308.93
259.2	1359.3
209.7	1312.38
219.6	1306.86
225.9	1425.54
238.5	1399.32
226.8	1406.22
243	1421.4
232.2	1364.82
214.2	1481.43
258.3	1445.55
254.7	1509.72
204.3	1454.52
212.4	1514.55
241.2	1519.38
241.2	1538.01
234	1558.02
254.7	1553.19
225	1569.06
237.6	1571.13
234.9	1629.09
236.7	1622.88
203.4	1653.24
246.6	1631.16
225.9	1628.4
248.4	1622.88
225	1765.02
251.1	1753.98
257.4	1758.81
242.1	1756.05
231.3	1745.01
213.3	1773.99
212.4	1825.74
253.8	1776.75
240.3	1809.87
198.9	1849.2
261	1925.1
252.9	1882.32
238.5	1855.41
207	1883.01
201.6	1945.11
243	1946.49
219.6	1974.09
249.3	1934.76
238.5	2028.6
225.9	2077.59
244.8	2056.89
252	2068.62
207	2130.03
254.7	2170.74
243	2092.77
216.9	2179.71
247.5	2212.83
250.2	2183.85
247.5	2277.69
262.8	2292.18
198.9	2328.75
252.9	2390.16
207	2346.69
222.3	2435.7
261	2431.56
206.1	2499.18
242.1	2548.86
252.9	2499.18
198.9	2654.43
234	2730.33
259.2	2725.5
254.7	2802.09
248.4	2801.4
235.8	2828.31
222.3	2955.96
247.5	2954.58
216.9	3062.22
262.8	3089.82
221.4	3184.35
249.3	3289.92
234.9	3325.8
260.1	3475.53
306.9	3614.22
309.6	3685.98
297	3768.09
307.8	3803.97
315	3912.3
286.2	3956.46
311.4	4137.93
279.9	4208.31
304.2	4416
459	4588.5
453.6	4628.52
440.1	4651.98
446.4	4707.18
342	4905.21
447.3	4934.88
449.1	5071.5
401.4	5228.13
420.3	5275.74
468	5368.2
564.3	5446.17
509.4	5533.11
529.2	5629.02
478.8	5792.55
503.1	5970.57
573.3	6034.74
518.4	6164.46
561.6	6341.79
617.4	6490.83
587.7	6593.64
547.2	6788.91
659.7	6924.15
710.1	7066.29
707.4	7210.5
720.9	7425.09
688.5	7576.2
758.7	7749.39
726.3	7996.41
774.9	8099.91
817.2	8377.98
871.2	8646.39
747	8870.64
944.1	9164.58
905.4	9409.53
955.8	9703.47
1100.7	10015.3
1083.6	10339.7
1175.4	10596.3
1247.4	10959.3
1193.4	11364.3
1287.9	11778.3
1508.4	12295.8
1620.9	12767.1
1857.6	13211.4
1936.8	13752.4
2240.1	14400.3
295.2	210.45
297.9	285.66
264.6	535.44
305.1	724.5
325.8	826.62
268.2	928.74
297	1088.82
271.8	1083.99
286.2	1193.01
282.6	1221.3
281.7	1275.81
289.8	1311
306	1362.75
282.6	1310.31
301.5	1380.69
275.4	1404.15
266.4	1364.13
274.5	1386.21
270.9	1518
282.6	1525.59
278.1	1499.37
318.6	1495.92
267.3	1604.94
283.5	1541.46
285.3	1526.97
274.5	1567.68
302.4	1540.77
288	1623.57
317.7	1653.93
324.9	1649.79
317.7	1664.28
292.5	1637.37
290.7	1626.33
316.8	1647.03
312.3	1745.01
327.6	1719.48
288.9	1707.75
290.7	1766.4
289.8	1756.74
295.2	1700.85
317.7	1838.85
299.7	1825.74
264.6	1804.35
327.6	1826.43
310.5	1835.4
298.8	1778.13
317.7	1799.52
302.4	1838.16
291.6	1883.7
324.9	1878.87
314.1	1868.52
284.4	1920.96
293.4	1858.86
299.7	1891.98
283.5	1905.78
285.3	1920.27
303.3	1964.43
316.8	2004.45
329.4	1995.48
315	1941.66
284.4	1976.16
319.5	2005.83
321.3	1990.65
325.8	2032.05
282.6	2023.08
329.4	2081.73
314.1	2036.88
316.8	2070.69
302.4	2033.43
311.4	2079.66
322.2	2040.33
288	2108.64
281.7	2130.03
326.7	2138.31
296.1	2127.96
288	2124.51
327.6	2124.51
285.3	2167.98
303.3	2194.89
270	2234.22
314.1	2190.06
297	2179.02
278.1	2200.41
318.6	2194.2
270.9	2195.58
300.6	2317.02
293.4	2288.73
276.3	2273.55
298.8	2320.47
280.8	2305.29
297	2320.47
312.3	2357.73
318.6	2393.61
286.2	2399.82
310.5	2415.69
266.4	2394.99
305.1	2348.07
274.5	2485.38
296.1	2431.56
304.2	2488.14
327.6	2450.88
268.2	2462.61
311.4	2530.23
306	2517.12
319.5	2521.95
282.6	2524.02
307.8	2577.84
279.9	2628.21
291.6	2599.23
290.7	2625.45
283.5	2607.51
305.1	2664.78
315.9	2725.5
269.1	2717.22
299.7	2662.02
326.7	2764.14
288.9	2762.76
323.1	2780.01
268.2	2824.17
309.6	2877.99
314.1	2898.69
306.9	2933.19
279.9	2977.35
276.3	3002.19
302.4	2990.46
326.7	3016.68
309.6	3128.46
298.8	3118.11
282.6	3221.61
278.1	3171.93
285.3	3255.42
295.2	3287.16
270	3380.31
305.1	3403.08
328.5	3434.13
316.8	3479.67
390.6	3623.88
393.3	3626.64
386.1	3696.33
351.9	3633.54
383.4	3711.51
332.1	3791.55
352.8	3836.4
333	3822.6
333.9	3917.13
385.2	3960.6
351	4016.49
362.7	4103.43
381.6	4157.94
360.9	4235.91
347.4	4304.91
378.9	4416
362.7	4451.19
501.3	4568.49
525.6	4527.09
480.6	4676.13
521.1	4605.75
483.3	4748.58
496.8	4744.44
449.1	4795.5
430.2	4916.94
463.5	4963.17
483.3	5085.3
481.5	5116.35
465.3	5163.96
510.3	5244
519.3	5286.78
550.8	5333.01
631.8	5485.5
646.2	5426.85
573.3	5525.52
616.5	5592.45
620.1	5615.22
548.1	5799.45
574.2	5820.15
556.2	5930.55
637.2	5994.72
535.5	6090.63
559.8	6200.34
624.6	6256.23
628.2	6325.23
684.9	6403.89
661.5	6479.79
655.2	6630.9
621.9	6757.17
697.5	6891.72
684	6987.63
758.7	7107
787.5	7219.47
749.7	7293.3
741.6	7447.86
811.8	7671.42
852.3	7687.29
788.4	7914.99
817.2	8039.88
830.7	8179.95
922.5	8390.4
879.3	8527.71
883.8	8702.97
873	8956.2
1024.2	9193.56
936.9	9330.18
1018.8	9592.38
1008.9	9788.34
1034.1	10057.4
1179.9	10356.9
1290.6	10612.9
1306.8	11071
1256.4	11383.6
1364.4	11796.2
1489.5	12182.6
1604.7	12594.6
1788.3	13112.8
1922.4	13646.8
2225.7	14167.8
385.2	77.97
383.4	152.49
345.6	439.53
331.2	709.32
376.2	929.43
331.2	1061.22
331.2	1263.39
344.7	1303.41
348.3	1437.96
359.1	1374.48
365.4	1523.52
394.2	1495.23
331.2	1575.96
339.3	1606.32
334.8	1589.07
343.8	1627.02
389.7	1614.6
344.7	1610.46
364.5	1740.18
346.5	1733.97
342.9	1728.45
351.9	1696.71
392.4	1716.03
368.1	1783.65
335.7	1827.12
378	1802.97
376.2	1787.1
355.5	1784.34
385.2	1807.8
369.9	1926.48
380.7	1902.33
351.9	1908.54
357.3	1923.72
334.8	1865.76
377.1	1850.58
371.7	1965.12
393.3	2002.38
334.8	1968.57
330.3	1940.28
377.1	1947.18
367.2	1933.38
369	1952.7
379.8	2027.22
339.3	2077.59
350.1	2034.12
350.1	2081.04
339.3	2063.1
369.9	2083.11
365.4	2047.92
335.7	2029.29
331.2	2094.15
361.8	2112.78
348.3	2096.22
380.7	2147.97
375.3	2154.87
367.2	2152.11
387	2139
334.8	2094.15
335.7	2151.42
335.7	2246.64
342	2199.03
375.3	2230.08
342.9	2195.58
340.2	2204.55
395.1	2239.74
360.9	2248.02
358.2	2182.47
343.8	2312.19
356.4	2285.28
349.2	2255.61
349.2	2299.08
359.1	2303.91
378.9	2303.91
393.3	2287.35
369.9	2276.31
379.8	2261.82
388.8	2285.97
360	2372.22
379.8	2350.83
369	2402.58
391.5	2372.22
359.1	2379.12
333	2357.04
376.2	2400.51
375.3	2377.74
359.1	2359.11
351	2428.11
383.4	2472.27
378.9	2427.42
334.8	2492.28
391.5	2428.8
360.9	2417.07
367.2	2473.65
345.6	2486.76
338.4	2467.44
374.4	2498.49
350.1	2537.82
337.5	2512.98
365.4	2565.42
335.7	2527.47
395.1	2552.31
342.9	2574.39
345.6	2578.53
385.2	2610.96
369.9	2591.64
340.2	2646.84
351	2636.49
353.7	2605.44
381.6	2581.29
377.1	2646.84
369	2716.53
369	2697.9
347.4	2722.74
389.7	2696.52
371.7	2726.88
388.8	2702.04
386.1	2699.97
372.6	2704.8
341.1	2753.79
391.5	2753.1
393.3	2748.27
337.5	2741.37
367.2	2746.2
364.5	2804.85
375.3	2868.33
363.6	2858.67
356.4	2854.53
388.8	2862.12
384.3	2853.15
385.2	2899.38
382.5	2904.9
332.1	2939.4
367.2	2931.12
345.6	2915.94
393.3	2982.18
377.1	2960.79
383.4	3007.02
362.7	3064.29
342.9	2987.01
379.8	3011.85
393.3	3011.85
393.3	3118.11
392.4	3072.57
391.5	3124.32
333	3065.67
363.6	3196.77
380.7	3167.79
387	3194.01
379.8	3199.53
394.2	3254.73
378.9	3276.81
337.5	3249.9
370.8	3381
350.1	3333.39
347.4	3352.71
386.1	3392.73
385.2	3427.92
363.6	3456.9
389.7	3514.17
354.6	3501.06
451.8	3563.16
459	3627.33
425.7	3613.53
400.5	3581.1
440.1	3570.75
416.7	3641.82
459	3655.62
421.2	3666.66
432	3731.52
457.2	3768.78
454.5	3781.89
436.5	3870.21
405	3806.73
451.8	3841.23
457.2	3926.1
423.9	3908.16
426.6	3890.91
433.8	3998.55
414.9	4004.07
412.2	4075.14
424.8	4068.24
427.5	4051.68
427.5	4122.06
400.5	4184.16
431.1	4207.62
460.8	4229.01
430.2	4339.41
398.7	4406.34
460.8	4431.87
455.4	4449.12
552.6	4550.55
567.9	4594.02
577.8	4537.44
561.6	4637.49
554.4	4605.06
590.4	4632.66
551.7	4687.17
583.2	4696.14
492.3	4834.14
517.5	4814.82
498.6	4906.59
592.2	4969.38
548.1	4980.42
540	5022.51
576	5067.36
566.1	5104.62
586.8	5092.2
543.6	5243.31
587.7	5195.7
585.9	5275.05
608.4	5411.67
614.7	5410.98
672.3	5491.02
710.1	5430.3
605.7	5520.69
635.4	5502.75
680.4	5638.68
703.8	5595.9
555.3	5665.59
595.8	5762.19
653.4	5851.2
657.9	5905.02
717.3	6047.85
702.9	6028.53
622.8	6072.69
619.2	6202.41
675	6290.73
687.6	6345.24
786.6	6461.16
735.3	6396.99
784.8	6526.02
661.5	6554.31
695.7	6701.97
773.1	6840.66
770.4	6886.2
747.9	6971.76
820.8	7063.53
800.1	7126.32
845.1	7266.39
803.7	7327.11
844.2	7496.85
797.4	7576.89
873	7649.34
888.3	7690.05
841.5	7912.23
862.2	8074.38
899.1	8128.89
903.6	8273.79
927	8435.25
947.7	8528.4
942.3	8680.89
949.5	8950.68
1052.1	9083.85
1117.8	9259.11
1080.9	9508.2
1233.9	9724.17
1183.5	9873.9
1125.9	10262.4
1248.3	10503.2
1195.2	10699.8
1324.8	11055.2
1439.1	11252.5
1321.2	11601
1566.9	12054.3
1750.5	12471.8
1630.8	12928.5
1938.6	13384.6
2669.4	13976
420.3	91.08
460.8	282.21
449.1	338.79
417.6	760.38
417.6	1119.18
450	1345.5
401.4	1422.09
446.4	1510.41
446.4	1558.02
451.8	1671.18
424.8	1662.9
441	1697.4
410.4	1760.88
404.1	1825.74
411.3	1840.23
402.3	1923.72
445.5	1902.33
444.6	1911.3
397.8	1893.36
414.9	1970.64
398.7	1932.69
427.5	1984.44
415.8	1975.47
403.2	2086.56
400.5	2078.28
441	2052.75
461.7	2092.08
423.9	2051.37
403.2	2137.62
449.1	2103.12
443.7	2170.05
414	2141.76
428.4	2118.3
444.6	2245.26
426.6	2241.81
421.2	2232.15
410.4	2242.5
441	2203.17
399.6	2174.88
441.9	2190.75
410.4	2310.12
403.2	2309.43
459.9	2334.96
439.2	2258.37
436.5	2286.66
456.3	2299.08
399.6	2301.15
421.2	2382.57
407.7	2337.72
441.9	2359.11
438.3	2366.7
441	2341.17
459.9	2373.6
416.7	2413.62
446.4	2393.61
448.2	2446.05
418.5	2490.9
420.3	2434.32
397.8	2463.3
459.9	2470.2
420.3	2419.14
444.6	2439.84
451.8	2438.46
414	2514.36
411.3	2523.33
461.7	2568.18
415.8	2569.56
435.6	2561.97
415.8	2556.45
424.8	2520.57
450	2513.67
445.5	2594.4
428.4	2582.67
434.7	2582.67
427.5	2586.81
413.1	2583.36
447.3	2640.63
451.8	2621.31
441	2659.26
405.9	2636.49
416.7	2675.13
449.1	2711.7
452.7	2688.24
427.5	2735.16
401.4	2709.63
444.6	2676.51
417.6	2695.14
413.1	2710.32
429.3	2768.28
428.4	2817.96
442.8	2768.28
398.7	2804.85
421.2	2818.65
452.7	2775.87
416.7	2786.22
411.3	2801.4
455.4	2768.28
428.4	2867.64
437.4	2894.55
438.3	2837.28
459	2891.1
431.1	2874.54
400.5	2844.18
435.6	2836.59
427.5	2862.12
457.2	2935.26
420.3	2908.35
438.3	2933.88
426.6	2913.87
408.6	2926.29
420.3	2951.82
460.8	2949.06
423.9	2940.78
449.1	2992.53
441.9	2987.01
428.4	3032.55
417.6	3023.58
435.6	3029.79
441.9	3016.68
455.4	2996.67
398.7	3070.5
432.9	3129.84
397.8	3129.84
443.7	3102.93
441.9	3105.69
403.2	3094.65
438.3	3125.7
452.7	3178.14
460.8	3218.16
402.3	3199.53
427.5	3205.74
438.3	3150.54
436.5	3172.62
403.2	3185.04
445.5	3291.3
447.3	3286.47
435.6	3303.72
420.3	3238.17
445.5	3247.83
408.6	3266.46
443.7	3368.58
461.7	3352.71
421.2	3379.62
441	3325.8
397.8	3369.96
397.8	3457.59
446.4	3417.57
444.6	3428.61
439.2	3422.4
454.5	3463.11
434.7	3496.23
418.5	3481.74
396.9	3507.27
461.7	3535.56
491.4	3573.51
486.9	3578.34
475.2	3605.94
483.3	3625.95
489.6	3608.01
467.1	3621.12
504.9	3665.97
486	3681.84
508.5	3655.62
506.7	3650.1
488.7	3668.04
466.2	3764.64
523.8	3769.47
503.1	3761.88
526.5	3763.26
470.7	3751.53
463.5	3867.45
516.6	3855.72
474.3	3842.61
503.1	3801.9
521.1	3937.83
515.7	3944.04
516.6	3880.56
520.2	3931.62
487.8	3987.51
478.8	3989.58
505.8	3964.05
491.4	3998.55
500.4	4043.4
491.4	4108.95
525.6	4049.61
465.3	4137.93
508.5	4131.03
498.6	4169.67
511.2	4219.35
522.9	4262.13
511.2	4222.11
513	4354.59
481.5	4306.98
468	4329.75
475.2	4389.09
477	4438.77
477.9	4520.88
495.9	4464.3
513	4463.61
612	4598.85
630	4601.61
655.2	4579.53
599.4	4649.91
595.8	4679.58
643.5	4635.42
634.5	4752.72
595.8	4762.38
632.7	4713.39
640.8	4739.61
591.3	4805.85
582.3	4833.45
567	4927.29
579.6	4854.84
628.2	4982.49
621.9	4969.38
645.3	5006.64
605.7	5062.53
616.5	5074.95
613.8	5139.81
613.8	5097.72
649.8	5186.73
627.3	5201.22
645.3	5172.93
641.7	5315.76
645.3	5301.27
702	5364.75
713.7	5344.05
781.2	5462.73
763.2	5472.39
688.5	5526.9
678.6	5535.18
790.2	5653.86
788.4	5644.89
744.3	5610.39
600.3	5702.16
688.5	5787.03
706.5	5785.65
685.8	5844.3
694.8	5939.52
702.9	5914.68
733.5	6049.23
791.1	5980.92
708.3	6123.06
672.3	6175.5
753.3	6261.06
786.6	6227.94
782.1	6347.31
828.9	6390.78
843.3	6445.98
854.1	6490.14
775.8	6606.75
732.6	6635.73
762.3	6741.3
813.6	6813.75
799.2	6874.47
851.4	6960.72
799.2	6997.98
874.8	7062.15
885.6	7120.8
898.2	7227.06
894.6	7345.74
905.4	7364.37
879.3	7488.57
900	7588.62
946.8	7681.77
956.7	7780.44
858.6	7877.73
954.9	7997.79
963	8141.31
935.1	8234.46
1020.6	8393.85
1023.3	8480.79
1062	8647.77
1030.5	8676.06
985.5	8843.04
1056.6	9108
1185.3	9234.96
1071	9445.41
1132.2	9695.19
1175.4	9853.2
1260	9989.82
1204.2	10221
1271.7	10489.4
1286.1	10716.4
1449	11026.2
1417.5	11396.7
1399.5	11674.1
1611.9	12124
1742.4	12558.7
1806.3	13022.4
2031.3	13460.5
2746.8	13962.8
517.5	117.99
519.3	229.77
483.3	462.99
485.1	1008.78
486.9	1354.47
475.2	1446.93
502.2	1656
523.8	1738.11
506.7	1808.49
505.8	1834.71
472.5	1925.1
480.6	1977.54
495	1972.71
481.5	1987.89
507.6	2032.05
487.8	2043.78
471.6	2160.39
474.3	2157.63
469.8	2108.64
508.5	2248.71
467.1	2176.26
472.5	2183.16
481.5	2176.26
467.1	2277.69
499.5	2302.53
498.6	2297.01
522.9	2334.96
511.2	2374.98
490.5	2372.22
514.8	2343.24
478.8	2358.42
499.5	2388.09
473.4	2475.03
477	2495.04
500.4	2486.07
508.5	2495.04
468	2451.57
491.4	2521.95
462.6	2577.84
499.5	2560.59
479.7	2519.88
494.1	2503.32
482.4	2557.14
475.2	2653.74
478.8	2619.24
512.1	2635.8
527.4	2584.05
507.6	2628.9
503.1	2629.59
507.6	2667.54
486.9	2731.02
488.7	2664.09
473.4	2660.64
489.6	2696.52
489.6	2695.83
464.4	2719.29
507.6	2791.74
478.8	2816.58
465.3	2780.01
474.3	2764.14
490.5	2815.2
476.1	2752.41
489.6	2796.57
475.2	2871.09
527.4	2882.82
518.4	2866.26
486	2901.45
505.8	2886.96
470.7	2836.59
468	2843.49
483.3	2981.49
526.5	2946.3
519.3	2959.41
497.7	2907.66
498.6	2950.44
471.6	2974.59
513.9	2978.04
507.6	3046.35
495	3014.61
523.8	3025.65
470.7	3060.15
477.9	2997.36
526.5	2984.94
510.3	3048.42
464.4	3078.09
510.3	3098.1
488.7	3109.83
525.6	3143.64
469.8	3108.45
521.1	3066.36
484.2	3116.04
464.4	3189.87
503.1	3223.68
523.8	3222.3
509.4	3150.54
467.1	3189.18
516.6	3149.16
496.8	3211.95
504	3240.24
486	3293.37
469.8	3243
526.5	3294.06
477	3280.95
519.3	3237.48
478.8	3348.57
481.5	3369.27
506.7	3349.95
469.8	3349.26
486.9	3314.76
486.9	3340.98
499.5	3311.31
523.8	3416.19
518.4	3458.28
522.9	3400.32
477.9	3389.97
502.2	3434.13
492.3	3425.16
497.7	3478.98
504.9	3532.8
470.7	3546.6
495	3496.92
491.4	3502.44
522.9	3477.6
540	3631.47
544.5	3588.69
543.6	3583.17
582.3	3563.16
530.1	3614.91
540.9	3703.23
569.7	3699.78
592.2	3672.87
539.1	3673.56
576.9	3701.85
589.5	3724.62
528.3	3772.92
585	3731.52
551.7	3716.34
577.8	3780.51
542.7	3789.48
586.8	3839.16
585.9	3867.45
563.4	3848.13
564.3	3810.87
552.6	3884.01
554.4	3879.18
536.4	3890.91
565.2	3908.85
570.6	3875.73
560.7	3964.05
579.6	3995.1
535.5	4035.81
552.6	4002
551.7	3993.03
533.7	4073.07
580.5	4104.81
531	4097.22
551.7	4057.89
541.8	4184.85
585.9	4154.49
576.9	4176.57
566.1	4191.06
586.8	4240.05
584.1	4220.73
573.3	4269.03
566.1	4209.69
541.8	4355.97
575.1	4304.22
549	4303.53
555.3	4416.69
541.8	4362.18
538.2	4386.33
567	4394.61
534.6	4520.19
586.8	4488.45
540.9	4468.44
709.2	4522.95
715.5	4527.78
677.7	4565.04
688.5	4661.64
675	4656.81
694.8	4641.63
675	4693.38
702	4739.61
693.9	4740.99
654.3	4827.24
623.7	4778.94
631.8	4791.36
629.1	4867.26
654.3	4917.63
635.4	4907.97
687.6	4999.05
663.3	4988.7
700.2	4949.37
715.5	5019.06
720	5065.98
688.5	5135.67
704.7	5105.31
687.6	5161.89
723.6	5183.28
693.9	5235.03
693.9	5279.88
680.4	5259.87
681.3	5281.26
757.8	5404.77
750.6	5376.48
829.8	5456.52
793.8	5465.49
738	5517.24
737.1	5512.41
813.6	5640.06
823.5	5604.18
854.1	5623.5
666.9	5661.45
722.7	5706.99
750.6	5760.81
768.6	5859.48
755.1	5889.15
756	5945.04
780.3	5969.88
827.1	6019.56
846	6045.78
729.9	6102.36
729.9	6219.66
728.1	6163.08
800.1	6270.03
799.2	6328.68
848.7	6339.72
879.3	6416.31
866.7	6485.31
861.3	6490.83
856.8	6628.14
803.7	6684.03
830.7	6741.99
905.4	6836.52
860.4	6830.31
916.2	6899.31
904.5	7020.75
925.2	7098.03
936.9	7123.56
952.2	7221.54
941.4	7289.85
931.5	7385.07
957.6	7495.47
968.4	7533.42
1046.7	7636.92
1004.4	7706.61
1004.4	7802.52
951.3	7920.51
1035.9	8019.18
1014.3	8145.45
1031.4	8183.4
1112.4	8361.42
1106.1	8423.52
1098.9	8541.51
1065.6	8726.43
1002.6	8873.4
1157.4	8991.39
1168.2	9078.33
1240.2	9273.6
1175.4	9400.56
1212.3	9553.05
1382.4	9751.08
1372.5	10029.2
1272.6	10129.9
1326.6	10381
1409.4	10576.3
1344.6	10873.7
1545.3	11097.3
1530	11471.9
1458.9	11694.1
1695.6	12084
1766.7	12458
1721.7	12923
2073.6	13500.5
2673	14069.8
540.9	228.39
567.9	313.26
531	957.03
561.6	1384.83
536.4	1629.78
567.9	1761.57
580.5	1856.1
565.2	1924.41
558.9	1988.58
585.9	2074.83
565.2	2170.74
589.5	2132.79
538.2	2190.75
565.2	2252.16
534.6	2272.17
591.3	2294.25
539.1	2366.7
532.8	2375.67
568.8	2409.48
559.8	2438.46
538.2	2466.75
553.5	2451.57
537.3	2546.1
556.2	2575.08
529.2	2550.24
541.8	2519.19
569.7	2592.33
546.3	2604.75
581.4	2650.29
579.6	2720.67
543.6	2695.14
531	2704.11
567.9	2735.85
540.9	2678.58
555.3	2805.54
548.1	2819.34
548.1	2741.37
531.9	2762.07
529.2	2858.67
575.1	2835.21
540.9	2831.76
531	2886.96
560.7	2845.56
582.3	2934.57
564.3	2928.36
577.8	2913.18
567.9	2944.92
539.1	2938.02
533.7	2984.94
576.9	3012.54
554.4	2987.01
536.4	3009.09
552.6	3027.72
569.7	3058.08
585.9	3129.15
577.8	3087.06
573.3	3131.22
556.2	3075.33
583.2	3105
552.6	3193.32
549	3222.3
555.3	3151.23
545.4	3191.25
549	3214.71
576	3169.86
568.8	3238.86
590.4	3278.19
531.9	3294.06
554.4	3237.48
575.1	3249.9
554.4	3358.23
545.4	3340.98
528.3	3345.12
558.9	3321.66
553.5	3312.69
531.9	3349.95
547.2	3395.49
581.4	3432.75
583.2	3432.75
575.1	3434.13
564.3	3429.99
544.5	3442.41
556.2	3542.46
575.1	3479.67
533.7	3501.75
536.4	3492.78
549	3501.06
607.5	3583.17
648	3567.99
627.3	3594.21
654.3	3630.09
656.1	3694.26
644.4	3681.15
619.2	3657
652.5	3694.26
634.5	3684.6
623.7	3719.79
620.1	3742.56
624.6	3717.72
659.7	3763.95
613.8	3864.69
603	3800.52
639	3868.83
611.1	3838.47
618.3	3940.59
638.1	3944.73
612.9	3904.71
634.5	3894.36
615.6	3983.37
648.9	3983.37
633.6	4008.9
617.4	4019.25
636.3	4027.53
627.3	4066.17
613.8	4093.08
611.1	4113.78
607.5	4114.47
621	4125.51
611.1	4171.05
607.5	4159.32
638.1	4123.44
600.3	4221.42
645.3	4199.34
630.9	4273.17
626.4	4262.82
610.2	4287.66
616.5	4329.06
645.3	4341.48
615.6	4346.31
648	4367.7
647.1	4364.25
639.9	4376.67
595.8	4453.26
596.7	4501.56
628.2	4512.6
611.1	4453.26
740.7	4577.46
771.3	4594.71
771.3	4544.34
738.9	4624.38
738	4650.6
758.7	4685.1
780.3	4698.9
771.3	4763.07
671.4	4828.62
677.7	4839.66
725.4	4810.68
663.3	4919.01
682.2	4898.31
678.6	4872.78
750.6	4971.45
762.3	4992.84
738.9	4934.19
777.6	5086.68
773.1	5084.61
749.7	5101.17
756.9	5141.19
748.8	5108.07
786.6	5223.3
756.9	5221.23
745.2	5312.31
738	5255.73
758.7	5314.38
846	5387.52
814.5	5369.58
865.8	5447.55
865.8	5491.71
830.7	5528.97
821.7	5540.7
919.8	5624.88
880.2	5653.86
778.5	5722.86
763.2	5687.67
849.6	5738.04
844.2	5896.05
851.4	5823.6
801.9	5936.07
856.8	5960.91
919.8	6020.94
911.7	6003.69
846.9	6096.15
839.7	6121.68
811.8	6222.42
852.3	6214.14
868.5	6254.85
918	6352.14
884.7	6352.83
932.4	6420.45
976.5	6508.08
890.1	6581.22
875.7	6618.48
864	6689.55
889.2	6733.71
862.2	6733.71
981.9	6856.53
983.7	6924.84
976.5	7002.81
998.1	7042.14
1023.3	7145.64
999.9	7263.63
991.8	7337.46
993.6	7376.1
1053.9	7503.06
1028.7	7596.21
1075.5	7659
1077.3	7744.56
1062.9	7768.71
994.5	7877.73
1093.5	7982.61
1100.7	8035.74
1098.9	8109.57
1119.6	8322.78
1131.3	8345.55
1135.8	8448.36
1198.8	8626.38
1131.3	8659.5
1073.7	8867.19
1143.9	8957.58
1237.5	9136.29
1262.7	9242.55
1230.3	9434.37
1267.2	9609.63
1404	9773.85
1327.5	9873.9
1367.1	10191.3
1387.8	10430.7
1479.6	10566.7
1431	10815.8
1532.7	11006.2
1527.3	11382.9
1536.3	11674.1
1739.7	11989.4
1788.3	12446.2
2043	12830.5
2165.4	13306.7
2403.9	13849
3188.7	14440.3
623.7	489.21
658.8	1616.67
611.1	1802.97
656.1	1989.27
624.6	2074.14
627.3	2110.71
604.8	2198.34
640.8	2325.99
641.7	2332.89
646.2	2362.56
618.3	2410.17
643.5	2437.77
644.4	2569.56
611.1	2524.02
627.3	2586.81
652.5	2625.45
645.3	2653.05
642.6	2714.46
602.1	2715.84
603	2811.75
646.2	2773.8
639.9	2743.44
618.3	2898.69
611.1	2895.93
621	2852.46
614.7	2980.11
649.8	2923.53
648.9	2919.39
653.4	3062.22
635.4	2993.91
594.9	2995.98
595.8	3020.13
632.7	3118.8
627.3	3142.26
615.6	3127.77
627.3	3095.34
595.8	3158.13
609.3	3203.67
639	3178.83
604.8	3212.64
650.7	3268.53
628.2	3269.22
625.5	3258.18
603	3303.03
616.5	3369.27
614.7	3360.3
612	3353.4
631.8	3323.73
648.9	3464.49
594.9	3442.41
630.9	3457.59
598.5	3395.49
625.5	3537.63
659.7	3544.53
657	3487.26
603.9	3490.02
688.5	3608.01
691.2	3614.22
706.5	3581.79
690.3	3663.21
717.3	3674.25
691.2	3637.68
674.1	3650.1
685.8	3753.6
667.8	3747.39
703.8	3721.17
683.1	3847.44
690.3	3850.2
717.3	3830.19
693.9	3917.13
702	3953.7
715.5	3904.71
675	3920.58
724.5	3968.19
682.2	4018.56
686.7	4026.15
687.6	4014.42
705.6	4115.85
682.2	4073.76
717.3	4064.79
673.2	4124.13
692.1	4161.39
700.2	4161.39
722.7	4260.75
692.1	4255.92
720.9	4220.73
686.7	4204.17
720	4309.74
722.7	4295.94
693.9	4309.74
723.6	4423.59
685.8	4431.18
667.8	4410.48
670.5	4462.23
721.8	4452.57
687.6	4492.59
688.5	4509.84
830.7	4571.94
846	4582.29
844.2	4610.58
856.8	4647.15
801	4654.05
797.4	4694.76
807.3	4709.94
789.3	4844.49
745.2	4827.24
749.7	4800.33
755.1	4910.73
762.3	4896.93
845.1	4968.69
828.9	4947.99
810	5063.22
792.9	5043.9
841.5	5053.56
837	5108.76
833.4	5104.62
810.9	5173.62
826.2	5178.45
800.1	5327.49
846	5293.68
[truncated: 1,078 more rows]
