# Supplementary material for: A quantitative model for the rate-limiting process of UGA alternative assignments to stop and selenocysteine codons
Source: PLoS Comput Biol. 2017 Feb 8;13(2):e1005367. doi: 10.1371/journal.pcbi.1005367 (PMC5323020; doi:10.1371/journal.pcbi.1005367)
Supplement: S5 File — (ZIP) [file pcbi.1005367.s015.zip › SEPX1_40.csv]

GFP	mCherry
27.9	138
62.1	151.11
27	77.97
37.8	127.65
60.3	96.6
54.9	111.09
53.1	151.11
59.4	112.47
24.3	96.6
57.6	138.69
42.3	102.81
49.5	128.34
39.6	153.18
40.5	136.62
59.4	127.65
58.5	118.68
27.9	91.77
47.7	89.7
15.3	120.06
31.5	144.21
15.3	138
44.1	77.97
46.8	130.41
58.5	137.31
58.5	74.52
34.2	145.59
51.3	117.99
28.8	109.02
45	146.28
22.5	148.35
36.9	126.96
42.3	233.22
34.2	170.43
43.2	219.42
35.1	241.5
62.1	218.73
53.1	175.95
59.4	166.29
50.4	213.9
8.1	208.38
54.9	161.46
41.4	162.84
59.4	159.39
48.6	162.84
35.1	240.12
38.7	232.53
50.4	180.78
56.7	180.78
17.1	160.08
42.3	171.81
52.2	192.51
30.6	211.14
42.3	204.24
40.5	156.63
17.1	247.71
38.7	320.16
16.2	278.07
19.8	293.25
37.8	245.64
42.3	253.23
50.4	280.14
54.9	316.71
59.4	285.66
30.6	324.99
35.1	405.72
18.9	372.6
62.1	353.97
55.8	382.26
61.2	358.8
19.8	450.57
47.7	487.83
60.3	426.42
11.7	453.33
57.6	588.57
27.9	509.22
51.3	643.08
19.8	601.68
54	699.66
59.4	795.57
61.2	862.5
37.8	1014.3
46.8	1074.33
50.4	1242
57.6	1321.35
19.8	1536.63
54	1656.69
62.1	1924.41
35.1	2246.64
59.4	2525.4
56.7	2866.95
42.3	3401.7
108.9	3844.68
248.4	4400.13
349.2	5024.58
427.5	5609.7
547.2	6056.82
557.1	6705.42
685.8	7355.4
786.6	7987.44
899.1	8555.31
864	9205.98
1081.8	9835.26
1255.5	10416.2
1363.5	11094.5
1620	11698.3
1783.8	12433.8
2056.5	13170
2277	13775.8
2826.9	14428.6
3213.9	15189
65.7	107.64
80.1	104.88
74.7	113.16
89.1	114.54
65.7	132.48
64.8	144.21
66.6	135.93
81	142.14
73.8	136.62
63.9	135.93
103.5	220.8
99.9	189.75
65.7	164.22
66.6	240.12
112.5	172.5
72	188.37
74.7	204.93
66.6	171.12
69.3	173.88
68.4	169.74
77.4	233.22
72.9	199.41
103.5	221.49
77.4	197.34
65.7	183.54
123.3	205.62
99	159.39
70.2	191.13
92.7	230.46
83.7	184.23
90	236.67
79.2	202.17
89.1	191.82
78.3	220.11
92.7	226.32
63.9	169.05
77.4	327.75
113.4	324.99
90.9	328.44
71.1	284.28
87.3	286.35
77.4	309.81
94.5	324.99
108.9	298.77
64.8	284.28
115.2	260.13
98.1	249.09
68.4	255.3
118.8	271.17
98.1	309.81
77.4	278.07
78.3	292.56
92.7	258.75
97.2	257.37
95.4	276.69
101.7	280.83
84.6	280.83
81.9	266.34
112.5	387.78
99	341.55
120.6	418.83
117	369.84
120.6	389.16
101.7	342.24
110.7	338.79
107.1	414
89.1	336.03
85.5	411.24
122.4	356.04
106.2	368.46
109.8	405.03
113.4	387.78
80.1	507.15
101.7	489.9
120.6	460.92
79.2	426.42
89.1	427.11
90.9	495.42
70.2	439.53
84.6	572.01
87.3	513.36
81	585.81
122.4	543.03
82.8	536.13
81	556.83
116.1	598.92
108	676.89
86.4	608.58
71.1	725.88
117.9	729.33
63.9	692.76
93.6	844.56
105.3	842.49
103.5	934.95
82.8	930.12
93.6	1009.47
94.5	955.65
86.4	1106.07
112.5	1041.9
106.2	1150.23
106.2	1230.27
122.4	1301.34
103.5	1424.16
115.2	1483.5
68.4	1643.58
102.6	1656.69
76.5	1822.98
76.5	1844.37
63.9	1953.39
91.8	2142.45
76.5	2192.82
99	2406.72
75.6	2570.94
69.3	2881.44
112.5	3007.71
110.7	3397.56
138.6	3699.09
163.8	4224.18
373.5	4712.7
353.7	5121.87
480.6	5478.6
613.8	5918.82
552.6	6189.3
677.7	6653.67
747	7139.43
684.9	7593.45
824.4	8088.87
957.6	8637.42
1168.2	9274.98
1167.3	9752.46
1232.1	10282.4
1508.4	10830.2
1598.4	11470.6
1710.9	11961.2
1956.6	12631.1
2082.6	13221.8
2700.9	13923.5
2681.1	14539.7
153	90.39
130.5	164.91
173.7	278.07
129.6	328.44
155.7	247.71
144.9	281.52
129.6	302.22
127.8	247.02
144	352.59
145.8	370.53
132.3	411.24
171.9	352.59
139.5	415.38
162.9	351.21
148.5	431.25
145.8	504.39
175.5	428.49
182.7	423.66
143.1	470.58
186.3	453.33
187.2	548.55
138.6	586.5
169.2	516.12
129.6	569.94
138.6	634.11
167.4	622.38
143.1	625.14
128.7	602.37
134.1	733.47
176.4	770.73
150.3	785.22
175.5	809.37
178.2	790.05
154.8	903.9
173.7	859.74
176.4	977.04
183.6	1030.86
180.9	1046.04
180	1210.95
172.8	1184.04
129.6	1216.47
183.6	1349.64
135.9	1349.64
178.2	1395.87
162.9	1505.58
182.7	1591.14
183.6	1664.28
187.2	1726.38
141.3	1747.77
176.4	1985.82
174.6	2043.09
178.2	2159.7
139.5	2202.48
167.4	2338.41
155.7	2484.69
142.2	2577.84
174.6	2780.01
131.4	2920.77
153.9	3092.58
144	3366.51
191.7	3604.56
234.9	3976.47
340.2	4329.75
403.2	4647.15
450.9	4982.49
522.9	5187.42
529.2	5468.94
525.6	5769.78
673.2	6046.47
601.2	6290.73
700.2	6602.61
710.1	6948.3
798.3	7367.13
864	7670.04
931.5	8089.56
1041.3	8540.82
1071.9	8919.63
1226.7	9450.24
1205.1	9867
1359	10419
1508.4	10979.3
1678.5	11507.1
1765.8	11965.3
2027.7	12645.6
2201.4	13149.3
2412.9	13802.8
3104.1	14491.4
241.2	225.63
244.8	338.79
204.3	491.97
229.5	497.49
194.4	574.08
197.1	542.34
198	592.71
248.4	649.98
217.8	627.21
218.7	709.32
201.6	771.42
215.1	779.01
196.2	856.29
206.1	931.5
197.1	945.3
225.9	970.14
213.3	1021.89
195.3	966
212.4	1075.71
201.6	1048.11
216	1160.58
245.7	1179.21
234.9	1228.89
242.1	1218.54
221.4	1377.24
190.8	1332.39
230.4	1453.14
243.9	1390.35
246.6	1558.02
207	1535.94
202.5	1618.74
205.2	1634.61
243.9	1688.43
235.8	1769.16
212.4	1758.81
229.5	1849.2
192.6	1942.35
195.3	2075.52
231.3	2021.7
239.4	2177.64
218.7	2227.32
199.8	2303.22
202.5	2403.96
219.6	2504.7
214.2	2581.98
211.5	2662.02
211.5	2781.39
238.5	2852.46
189.9	3034.62
232.2	3066.36
211.5	3258.87
253.8	3577.65
311.4	3696.33
266.4	3984.06
306.9	4267.65
432	4483.62
480.6	4663.71
507.6	4960.41
491.4	5106
509.4	5319.21
596.7	5523.45
626.4	5705.61
747	5905.71
672.3	6204.48
752.4	6319.02
776.7	6588.81
807.3	7001.43
863.1	7196.01
921.6	7518.93
902.7	7849.44
910.8	8187.54
1076.4	8519.43
1194.3	8905.83
1201.5	9324.66
1289.7	9834.57
1323.9	10263.8
1404.9	10719.2
1809.9	11280.1
1821.6	11832.1
1858.5	12307.5
2183.4	12980.3
2354.4	13554.4
2853	14304.4
306	71.76
260.1	359.49
261	580.29
258.3	667.92
309.6	752.1
270.9	779.7
285.3	920.46
277.2	959.79
257.4	991.53
313.2	1112.97
261.9	1079.85
270	1046.04
279.9	1197.15
294.3	1140.57
297.9	1264.77
253.8	1254.42
265.5	1262.01
264.6	1368.96
261.9	1378.62
297.9	1373.79
255.6	1431.06
261.9	1393.11
306	1464.87
282.6	1519.38
307.8	1509.72
305.1	1531.11
306.9	1636.68
266.4	1624.95
293.4	1649.1
313.2	1709.13
289.8	1651.86
279.9	1769.85
261	1782.27
290.7	1815.39
296.1	1909.23
307.8	1903.71
296.1	1986.51
298.8	1938.9
288.9	2014.8
265.5	2016.87
270	2127.27
295.2	2203.86
293.4	2186.61
278.1	2305.29
299.7	2351.52
274.5	2397.06
288	2471.58
286.2	2593.02
268.2	2603.37
284.4	2693.76
258.3	2769.66
289.8	2864.88
309.6	2952.51
279.9	2976.66
269.1	3219.54
254.7	3278.19
302.4	3423.09
347.4	3626.64
340.2	3760.5
355.5	3926.79
321.3	4037.88
488.7	4355.97
463.5	4424.97
461.7	4569.18
549.9	4726.5
514.8	4864.5
594	4956.96
564.3	5112.21
658.8	5205.36
755.1	5390.28
638.1	5513.79
676.8	5680.08
759.6	5910.54
773.1	5974.02
738	6160.32
792.9	6379.05
759.6	6565.35
801.9	6681.96
766.8	6866.19
934.2	7184.28
903.6	7458.21
975.6	7694.19
1036.8	7914.3
946.8	8244.81
1143.9	8562.9
1200.6	8948.61
1248.3	9156.99
1312.2	9559.95
1395.9	9984.3
1428.3	10312
1503	10775.7
1855.8	11303.6
1881	11603
1967.4	12170.2
2093.4	12687.7
2648.7	13283.9
3200.4	13951.8
329.4	92.46
342.9	371.22
322.2	723.12
329.4	917.7
334.8	974.28
343.8	1115.04
321.3	1177.14
341.1	1205.43
318.6	1217.16
347.4	1289.61
318.6	1263.39
353.7	1356.54
333	1344.81
315.9	1387.59
335.7	1433.82
365.4	1420.71
363.6	1442.79
368.1	1535.25
374.4	1489.02
348.3	1560.78
339.3	1550.43
347.4	1621.5
374.4	1600.8
315.9	1574.58
342.9	1623.57
342.9	1725.69
341.1	1687.05
369.9	1695.33
358.2	1737.42
369	1733.28
328.5	1809.18
346.5	1750.53
356.4	1746.39
346.5	1811.25
360.9	1843.68
354.6	1880.25
356.4	1902.33
334.8	1998.93
348.3	1977.54
360.9	2001.69
368.1	1952.01
330.3	2056.2
317.7	2059.65
328.5	2021.7
350.1	2135.55
369.9	2132.79
344.7	2187.3
321.3	2227.32
344.7	2199.72
369.9	2285.28
369	2315.64
331.2	2427.42
344.7	2413.62
355.5	2525.4
341.1	2531.61
346.5	2615.1
348.3	2663.4
362.7	2629.59
322.2	2717.91
342	2836.59
363.6	2866.26
318.6	2904.9
329.4	3058.77
371.7	3084.99
344.7	3098.1
352.8	3220.92
338.4	3402.39
367.2	3412.05
417.6	3545.91
427.5	3617.67
397.8	3763.26
423	3779.13
388.8	3953.7
426.6	4131.03
405.9	4212.45
518.4	4393.23
508.5	4513.29
549.9	4591.26
569.7	4732.02
575.1	4846.56
688.5	4956.96
654.3	5037
586.8	5125.32
711	5204.67
800.1	5417.19
726.3	5491.71
733.5	5602.11
714.6	5649.72
679.5	5845.68
864.9	5902.26
821.7	6056.82
783.9	6181.02
833.4	6359.04
820.8	6566.73
931.5	6599.85
861.3	6912.42
890.1	7089.06
961.2	7202.22
1034.1	7482.36
1061.1	7641.75
1042.2	7868.76
1072.8	8116.47
1122.3	8478.72
1202.4	8662.26
1279.8	8954.13
1390.5	9232.2
1368.9	9538.56
1436.4	9870.45
1476	10310
1674	10666.7
1722.6	11020.7
1872	11463.7
1947.6	11928.7
2113.2	12463.5
2297.7	12929.2
2464.2	13691
3109.5	14614.2
380.7	322.23
414	681.03
385.2	966
409.5	1191.63
385.2	1286.85
415.8	1320.66
420.3	1361.37
389.7	1397.94
392.4	1451.76
381.6	1526.28
413.1	1502.82
395.1	1529.04
406.8	1566.99
436.5	1642.2
429.3	1629.78
399.6	1613.22
405.9	1676.01
391.5	1675.32
404.1	1664.28
425.7	1734.66
418.5	1690.5
378.9	1800.9
408.6	1816.08
405.9	1806.42
417.6	1810.56
381.6	1790.55
379.8	1860.93
428.4	1838.85
417.6	1865.07
389.7	1905.78
426.6	1891.29
413.1	1983.75
415.8	1928.55
385.2	1967.19
408.6	1936.83
421.2	1972.71
403.2	1965.12
413.1	2061.03
409.5	2046.54
423.9	2069.31
413.1	2032.74
387	2033.43
378.9	2152.11
381.6	2092.77
434.7	2142.45
415.8	2118.99
434.7	2159.7
384.3	2187.99
396.9	2207.31
407.7	2201.79
394.2	2194.2
431.1	2306.67
378.9	2332.89
429.3	2292.18
434.7	2350.83
432.9	2377.74
404.1	2378.43
432	2375.67
412.2	2379.81
428.4	2486.07
423.9	2512.29
415.8	2508.84
424.8	2546.79
423.9	2555.07
428.4	2535.75
392.4	2644.08
403.2	2684.79
415.8	2724.81
416.7	2751.03
436.5	2839.35
413.1	2869.71
389.7	2884.89
400.5	2946.3
414	2995.29
391.5	3008.4
379.8	3070.5
406.8	3062.91
418.5	3189.87
429.3	3289.23
406.8	3356.85
387.9	3481.74
477	3516.24
469.8	3527.97
468	3619.74
487.8	3690.12
477.9	3764.64
489.6	3917.13
459	3994.41
442.8	4066.17
480.6	4151.73
500.4	4207.62
615.6	4342.17
622.8	4406.34
626.4	4492.59
576.9	4620.93
679.5	4689.93
677.7	4745.82
637.2	4887.27
697.5	4969.38
725.4	4925.22
754.2	5049.42
764.1	5179.14
808.2	5250.21
743.4	5344.05
868.5	5353.02
776.7	5458.59
780.3	5599.35
798.3	5669.04
716.4	5789.79
902.7	5876.73
910.8	5985.75
927.9	6087.87
880.2	6171.36
847.8	6311.43
925.2	6455.64
990.9	6617.79
919.8	6750.96
928.8	6853.08
975.6	7106.31
1031.4	7161.51
1033.2	7329.87
1116	7504.44
1077.3	7802.52
1134.9	7977.78
1112.4	8183.4
1195.2	8507.01
1317.6	8618.79
1355.4	8947.92
1338.3	9151.47
1473.3	9459.9
1460.7	9773.16
1485	10070.5
1637.1	10375.5
1620	10748.8
1853.1	11210.4
1943.1	11554
2020.5	12020.5
2420.1	12549
2487.6	13015.5
2574.9	13700
444.6	126.96
489.6	396.75
455.4	851.46
478.8	1172.31
459.9	1368.27
455.4	1457.97
454.5	1521.45
450.9	1561.47
460.8	1602.18
457.2	1640.82
441.9	1686.36
447.3	1654.62
476.1	1659.45
470.7	1691.19
495.9	1746.39
463.5	1755.36
497.7	1776.06
453.6	1874.73
471.6	1869.9
475.2	1854.72
465.3	1858.86
459.9	1889.91
489.6	1949.94
500.4	1934.76
454.5	1951.32
458.1	1969.26
449.1	1996.17
446.4	1975.47
461.7	2068.62
463.5	2085.18
457.2	2057.58
461.7	2075.52
485.1	2072.76
446.4	2063.1
473.4	2112.09
443.7	2147.97
497.7	2137.62
476.1	2140.38
481.5	2105.19
450	2139
481.5	2243.88
466.2	2206.62
486.9	2245.26
481.5	2255.61
463.5	2217.66
477	2250.09
488.7	2218.35
448.2	2288.73
453.6	2307.36
461.7	2354.28
454.5	2271.48
450.9	2300.46
483.3	2278.38
442.8	2327.37
476.1	2419.14
452.7	2393.61
496.8	2410.17
496.8	2408.79
495	2428.8
500.4	2434.32
449.1	2530.23
444.6	2454.33
452.7	2479.17
463.5	2488.14
498.6	2448.81
484.2	2546.79
470.7	2601.3
477	2558.52
495	2550.93
446.4	2603.37
487.8	2664.78
452.7	2699.97
461.7	2682.72
484.2	2682.03
441.9	2763.45
459.9	2795.19
441.9	2764.14
503.1	2792.43
468	2834.52
444.6	2867.64
459.9	2825.55
445.5	2887.65
477	2959.41
479.7	2886.96
466.2	3013.92
497.7	2977.35
464.4	3100.17
467.1	3105.69
493.2	3103.62
483.3	3158.13
495.9	3205.05
480.6	3318.21
493.2	3262.32
486	3340.98
479.7	3456.21
472.5	3424.47
561.6	3563.16
550.8	3507.96
550.8	3596.97
543.6	3650.1
539.1	3701.85
525.6	3741.18
526.5	3785.34
562.5	3913.68
558.9	3952.32
538.2	3990.96
505.8	4073.07
542.7	4169.67
549	4242.12
684.9	4307.67
666.9	4358.04
671.4	4447.74
673.2	4538.82
684.9	4498.11
649.8	4559.52
730.8	4720.98
738.9	4679.58
694.8	4756.17
724.5	4903.14
802.8	4990.77
809.1	4927.98
816.3	5033.55
772.2	5021.13
727.2	5086.68
861.3	5186.04
799.2	5322.66
913.5	5403.39
925.2	5411.67
833.4	5446.17
868.5	5573.82
855	5645.58
819.9	5741.49
806.4	5849.82
946.8	5934.69
998.1	6023.01
954.9	6100.98
919.8	6197.58
887.4	6312.81
989.1	6349.38
994.5	6455.64
1027.8	6592.26
950.4	6690.24
1052.1	6836.52
1043.1	7009.71
1120.5	7192.56
1108.8	7256.73
1131.3	7383.69
1069.2	7631.4
1190.7	7774.92
1191.6	7888.77
1244.7	8104.05
1237.5	8306.22
1227.6	8429.04
1354.5	8693.31
1430.1	8935.5
1420.2	9212.19
1451.7	9356.4
1566	9651.72
1521	9915.3
1578.6	10150.6
1719	10459.7
1696.5	10724
1791	11116.6
1974.6	11480.2
2019.6	11894.9
2137.5	12313
2505.6	12780.2
2799.9	13416.4
3356.1	14056
559.8	231.15
519.3	448.5
540.9	1092.27
564.3	1313.07
559.8	1528.35
545.4	1627.02
507.6	1617.36
562.5	1738.8
558.9	1766.4
556.2	1745.7
519.3	1805.04
519.3	1915.44
506.7	1892.67
560.7	1841.61
544.5	1992.72
512.1	1988.58
514.8	1918.2
523.8	2057.58
532.8	2066.55
516.6	2087.25
541.8	2026.53
557.1	2032.74
515.7	2106.57
559.8	2094.15
537.3	2118.3
555.3	2127.96
543.6	2098.29
514.8	2172.81
518.4	2241.12
515.7	2229.39
547.2	2267.34
558	2267.34
543.6	2206.62
504.9	2243.19
562.5	2268.72
552.6	2288.73
504.9	2309.43
530.1	2352.21
541.8	2305.98
547.2	2354.28
508.5	2332.89
508.5	2370.15
542.7	2361.18
509.4	2431.56
562.5	2395.68
548.1	2410.86
531	2433.63
533.7	2358.42
562.5	2452.26
560.7	2508.84
556.2	2492.28
505.8	2527.47
563.4	2499.87
543.6	2530.23
562.5	2492.97
563.4	2608.2
519.3	2538.51
546.3	2607.51
556.2	2577.84
543.6	2540.58
517.5	2532.99
554.4	2552.31
557.1	2624.76
543.6	2640.63
516.6	2639.94
549	2693.07
523.8	2702.73
564.3	2632.35
531	2759.31
545.4	2780.01
515.7	2735.16
530.1	2787.6
547.2	2775.18
541.8	2715.84
565.2	2860.05
517.5	2809.68
520.2	2812.44
544.5	2814.51
532.8	2804.16
535.5	2893.86
558	2929.05
535.5	2891.79
547.2	2914.56
553.5	2942.16
515.7	3033.93
556.2	2999.43
557.1	3011.16
553.5	3056.01
542.7	3144.33
541.8	3089.13
522	3122.94
546.3	3072.57
558.9	3218.85
526.5	3166.41
532.8	3226.44
510.3	3245.07
507.6	3298.2
533.7	3311.31
534.6	3361.68
507.6	3358.23
561.6	3487.95
510.3	3443.79
604.8	3524.52
599.4	3510.72
606.6	3570.06
611.1	3531.42
615.6	3620.43
594.9	3641.13
618.3	3732.21
611.1	3746.7
604.8	3723.24
616.5	3771.54
606.6	3834.33
609.3	3865.38
567.9	3934.38
621	3964.74
628.2	3968.88
576.9	4059.27
608.4	4117.92
628.2	4119.99
573.3	4253.85
718.2	4344.93
704.7	4341.48
698.4	4427.04
707.4	4449.12
711.9	4511.91
725.4	4469.82
706.5	4498.11
736.2	4558.14
801.9	4689.24
797.4	4718.91
801.9	4794.81
786.6	4752.72
766.8	4881.06
774	4849.32
868.5	4948.68
843.3	4959.72
835.2	5052.18
844.2	5063.91
796.5	5090.82
892.8	5238.48
883.8	5210.88
845.1	5330.25
953.1	5376.48
969.3	5359.23
909	5490.33
918.9	5566.92
941.4	5562.09
890.1	5615.91
902.7	5715.27
862.2	5832.57
1031.4	5900.88
1027.8	5973.33
1031.4	5993.34
1038.6	6085.11
945.9	6182.4
999.9	6254.85
1067.4	6382.5
1069.2	6442.53
1043.1	6561.9
1091.7	6647.46
1094.4	6784.08
1062	6844.11
1116	6980.73
1185.3	7122.18
1136.7	7276.05
1178.1	7431.99
1208.7	7515.48
1238.4	7709.37
1255.5	7788.03
1300.5	7936.38
1261.8	8116.47
1313.1	8315.88
1266.3	8493.21
1415.7	8637.42
1428.3	8801.64
1396.8	9003.81
1621.8	9289.47
1616.4	9419.19
1476	9680.01
1651.5	9976.02
1638.9	10232.7
1811.7	10476.3
1901.7	10857.2
1981.8	11235.3
2077.2	11574.8
2137.5	11904.6
2152.8	12368.2
2608.2	12890.6
2673	13486.7
578.7	131.1
579.6	271.17
603	1116.42
580.5	1408.98
607.5	1624.95
621.9	1726.38
620.1	1760.88
568.8	1900.95
621.9	1888.53
567.9	1994.1
570.6	1916.82
584.1	2079.66
605.7	2013.42
616.5	2070.69
567.9	2113.47
574.2	2125.2
579.6	2117.61
624.6	2115.54
616.5	2246.64
612	2205.93
612.9	2239.05
620.1	2215.59
600.3	2327.37
585.9	2330.82
622.8	2351.52
625.5	2294.94
622.8	2335.65
624.6	2416.38
594	2388.78
570.6	2430.87
582.3	2363.25
618.3	2379.81
582.3	2406.03
587.7	2530.23
612	2446.05
587.7	2461.92
595.8	2489.52
625.5	2463.3
572.4	2586.12
611.1	2599.92
617.4	2566.8
609.3	2596.47
602.1	2558.52
620.1	2555.76
620.1	2536.44
598.5	2692.38
611.1	2646.84
593.1	2702.04
604.8	2647.53
622.8	2674.44
597.6	2657.19
584.1	2634.42
576.9	2780.01
622.8	2742.06
579.6	2728.26
594.9	2786.91
627.3	2708.94
610.2	2726.19
599.4	2877.3
597.6	2806.23
582.3	2817.27
585.9	2829
576.9	2847.63
607.5	2824.17
593.1	2928.36
596.7	2913.18
623.7	2894.55
592.2	2951.13
604.8	2903.52
599.4	2931.81
580.5	2907.66
594.9	3011.16
599.4	3002.88
585	3020.82
606.6	3051.87
621	3036
626.4	3135.36
577.8	3113.97
595.8	3084.3
587.7	3074.64
604.8	3084.3
603	3216.78
602.1	3176.76
626.4	3222.99
601.2	3154.68
619.2	3189.18
581.4	3274.74
574.2	3291.3
576.9	3309.93
592.2	3312
608.4	3244.38
614.7	3363.75
578.7	3332.7
586.8	3398.25
617.4	3437.58
580.5	3465.87
601.2	3448.62
573.3	3484.5
667.8	3537.63
654.3	3519
654.3	3505.89
690.3	3565.23
655.2	3592.14
669.6	3658.38
657	3643.89
689.4	3648.72
682.2	3687.36
683.1	3697.71
644.4	3754.98
634.5	3843.99
680.4	3824.67
646.2	3848.82
652.5	3905.4
668.7	3919.2
682.2	3924.72
639.9	4010.28
646.2	4026.15
672.3	4089.63
671.4	4066.86
643.5	4146.21
657.9	4190.37
652.5	4208.31
664.2	4280.07
758.7	4347.69
787.5	4303.53
783	4344.24
795.6	4463.61
767.7	4453.95
779.4	4507.08
792	4498.11
774	4547.79
800.1	4576.08
777.6	4570.56
821.7	4686.48
844.2	4673.37
822.6	4765.14
819.9	4734.78
819.9	4851.39
866.7	4858.29
909	4955.58
903.6	4966.62
920.7	5034.24
893.7	5075.64
852.3	5097.03
830.7	5159.82
991.8	5215.02
962.1	5259.18
918.9	5333.7
904.5	5311.62
1058.4	5348.88
1026	5390.97
985.5	5514.48
975.6	5552.43
959.4	5566.92
956.7	5691.12
997.2	5705.61
1004.4	5771.85
908.1	5798.07
1095.3	5937.45
1113.3	6014.73
1072.8	6026.46
1113.3	6093.39
1039.5	6141.69
1021.5	6315.57
1105.2	6354.21
1072.8	6426.66
1133.1	6509.46
1164.6	6610.89
1095.3	6723.36
1192.5	6770.97
1132.2	6900.69
1161.9	6992.46
1187.1	7091.13
1208.7	7155.99
1221.3	7203.6
1228.5	7284.33
1287	7469.94
1196.1	7549.98
1321.2	7656.93
1307.7	7866
1357.2	7970.88
1324.8	8085.42
1345.5	8271.03
1407.6	8425.59
1476.9	8534.61
1480.5	8769.21
1560.6	8945.16
1549.8	9188.73
1580.4	9327.42
1679.4	9626.88
1644.3	9765.57
1646.1	10090.6
1703.7	10318.3
1915.2	10666.7
1941.3	10973.1
2163.6	11322.2
2203.2	11625.1
2147.4	12052.9
2618.1	12493.1
2529	12932.7
2790	13588.9
663.3	234.6
662.4	471.27
688.5	1469.7
631.8	1659.45
684.9	1796.76
677.7	1836.09
676.8	1998.93
660.6	2044.47
666	2018.25
667.8	2143.83
643.5	2098.29
666.9	2188.68
661.5	2192.82
679.5	2316.33
650.7	2306.67
660.6	2274.24
654.3	2366.7
651.6	2417.76
656.1	2395.68
652.5	2383.26
678.6	2450.88
632.7	2450.88
667.8	2480.55
673.2	2524.02
639	2541.27
666	2544.72
685.8	2536.44
683.1	2576.46
641.7	2598.54
631.8	2670.99
633.6	2669.61
653.4	2651.67
682.2	2688.24
649.8	2660.64
691.2	2757.24
669.6	2777.25
673.2	2767.59
679.5	2728.95
671.4	2729.64
674.1	2742.75
660.6	2845.56
630.9	2864.88
646.2	2830.38
684.9	2836.59
682.2	2877.99
664.2	2865.57
681.3	2971.14
666	2951.82
642.6	2902.14
667.8	2900.76
635.4	2915.94
683.1	2898
637.2	3022.2
642.6	2977.35
683.1	2981.49
639.9	3053.25
654.3	2993.91
631.8	2990.46
656.1	3127.08
661.5	3126.39
658.8	3147.09
679.5	3115.35
640.8	3132.6
680.4	3204.36
658.8	3231.27
682.2	3228.51
663.3	3214.02
688.5	3207.81
691.2	3226.44
656.1	3286.47
647.1	3288.54
674.1	3262.32
689.4	3240.93
659.7	3289.23
684.9	3401.7
679.5	3337.53
680.4	3347.19
659.7	3360.99
630.9	3348.57
632.7	3432.75
643.5	3474.84
684.9	3474.15
692.1	3424.47
658.8	3483.12
750.6	3535.56
747	3575.58
693.9	3543.15
714.6	3539.7
736.2	3645.96
729.9	3670.11
717.3	3601.8
729	3666.66
751.5	3595.59
722.7	3715.65
715.5	3698.4
740.7	3705.99
705.6	3747.39
719.1	3780.51
735.3	3784.65
751.5	3782.58
728.1	3780.51
735.3	3928.17
723.6	3880.56
705.6	3859.86
700.2	3972.33
741.6	3976.47
721.8	3949.56
696.6	4039.95
739.8	4074.45
703.8	4102.05
697.5	4119.3
695.7	4186.23
699.3	4146.9
705.6	4271.79
750.6	4247.64
834.3	4334.58
871.2	4347
873.9	4331.13
880.2	4422.21
826.2	4447.74
855.9	4416.69
871.2	4554
852.3	4522.95
836.1	4500.18
838.8	4582.29
868.5	4596.78
928.8	4707.18
917.1	4687.17
900	4692
943.2	4810.68
913.5	4752.72
885.6	4878.3
915.3	4843.11
921.6	4904.52
1005.3	4974.21
948.6	4916.94
982.8	5014.92
994.5	5050.11
911.7	5132.91
915.3	5137.74
1013.4	5239.17
1038.6	5206.05
986.4	5316.45
963.9	5261.25
1089.9	5399.25
1089.9	5388.21
1020.6	5521.38
1009.8	5454.45
1017	5606.25
1020.6	5651.1
1036.8	5618.67
1069.2	5742.87
1039.5	5714.58
985.5	5791.86
1134.9	5918.13
1187.1	5993.34
1161.9	6043.71
1170	6125.13
1111.5	6160.32
1127.7	6252.09
1107	6271.41
1163.7	6365.25
1157.4	6459.09
1147.5	6576.39
1258.2	6640.56
1185.3	6668.85
1254.6	6841.35
1178.1	6907.59
1198.8	6960.72
1205.1	7041.45
1278.9	7153.92
1265.4	7259.49
1321.2	7362.99
1332	7532.73
1254.6	7615.53
1371.6	7703.85
1379.7	7898.43
1417.5	7941.21
1407.6	8076.45
1400.4	8286.9
1460.7	8353.83
1542.6	8516.67
1563.3	8696.07
1598.4	8908.59
1549.8	9088.68
1647	9372.27
1640.7	9486.12
1755.9	9806.97
1731.6	10030.5
1795.5	10306.5
2013.3	10541.8
1997.1	10935.8
2243.7	11273.2
2250	11696.2
2252.7	12123.3
2549.7	12626.3
2702.7	13141.7
3031.2	13878.7
730.8	333.96
720	1562.16
720.9	1827.12
693.9	1879.56
707.4	2079.66
735.3	2110.02
727.2	2175.57
732.6	2232.84
718.2	2335.65
695.7	2350.83
725.4	2440.53
712.8	2426.04
716.4	2484
707.4	2519.19
743.4	2480.55
726.3	2541.96
742.5	2575.08
754.2	2616.48
697.5	2624.07
706.5	2672.37
713.7	2621.31
695.7	2632.35
707.4	2795.19
747.9	2726.88
720	2754.48
705.6	2726.19
736.2	2850.39
701.1	2864.19
714.6	2857.29
701.1	2820.03
735.3	2898
731.7	2909.73
711	2938.02
722.7	2950.44
729	2991.15
718.2	3015.99
733.5	3007.02
695.7	2986.32
737.1	3027.72
741.6	3088.44
702	3089.13
704.7	3146.4
745.2	3070.5
742.5	3137.43
720	3228.51
743.4	3204.36
707.4	3233.34
754.2	3183.66
726.3	3204.36
727.2	3288.54
705.6	3304.41
700.2	3251.97
734.4	3273.36
726.3	3243.69
716.4	3362.37
693.9	3360.99
693.9	3406.53
708.3	3347.19
704.7	3383.07
748.8	3447.24
710.1	3466.56
752.4	3425.16
740.7	3492.78
716.4	3453.45
765	3583.17
789.3	3554.19
786.6	3582.48
812.7	3554.88
781.2	3628.02
814.5	3643.2
812.7	3627.33
796.5	3606.63
810.9	3686.67
783	3723.93
816.3	3705.3
774	3675.63
763.2	3781.89
793.8	3810.87
785.7	3798.45
802.8	3766.02
802.8	3903.33
762.3	3881.94
800.1	3905.4
780.3	3904.71
792	3977.85
806.4	3966.81
799.2	3949.56
804.6	3996.48
809.1	4099.29
788.4	4055.82
781.2	4047.54
762.3	4126.89
776.7	4146.21
803.7	4195.89
816.3	4237.98
783.9	4259.37
805.5	4231.08
884.7	4358.04
890.1	4346.31
911.7	4363.56
891.9	4387.71
920.7	4432.56
932.4	4429.11
937.8	4470.51
897.3	4522.26
937.8	4482.93
919.8	4624.38
898.2	4640.94
954.9	4674.06
961.2	4660.95
982.8	4706.49
1005.3	4816.89
951.3	4751.34
994.5	4837.59
981	4829.31
1056.6	4959.72
1013.4	4910.73
1050.3	5035.62
1026.9	5072.88
1055.7	5078.4
1003.5	5111.52
993.6	5100.48
1110.6	5201.91
1112.4	5187.42
1055.7	5292.3
1152.9	5352.33
1180.8	5399.94
1113.3	5508.96
1088.1	5506.2
1116	5536.56
1076.4	5571.75
1126.8	5679.39
1076.4	5719.41
1076.4	5751.15
1028.7	5853.27
1255.5	5911.23
1201.5	5936.76
1215.9	5988.51
1249.2	6138.93
1218.6	6107.19
1170	6171.36
1151.1	6240.36
1215	6347.31
1225.8	6482.55
1236.6	6434.94
1256.4	6560.52
1322.1	6584.67
1199.7	6739.23
1285.2	6757.86
1216.8	6904.83
1277.1	7007.64
1276.2	7022.82
1332.9	7178.76
1367.1	7273.98
1370.7	7353.33
1328.4	7407.15
1406.7	7512.03
1435.5	7694.88
1408.5	7774.23
1427.4	7852.89
1437.3	8018.49
1500.3	8161.32
1485	8320.02
1540.8	8394.54
1591.2	8578.77
1636.2	8694.69
1589.4	8835.45
1620.9	9005.19
1657.8	9140.43
1814.4	9408.15
1792.8	9647.58
1772.1	9871.83
1784.7	10094.7
1830.6	10295.5
2028.6	10601.8
2017.8	10977.9
2149.2	11338.8
2322.9	11744.5
2400.3	12177.1
2565.9	12732.6
2725.2	13180.4
809.1	135.93
792.9	1299.96
810.9	1758.12
783.9	1978.92
773.1	2022.39
814.5	2150.04
773.1	2247.33
759.6	2286.66
762.3	2374.29
765.9	2475.03
790.2	2501.25
805.5	2556.45
774.9	2570.94
762.3	2704.8
784.8	2694.45
792	2767.59
758.7	2781.39
756.9	2777.94
798.3	2815.89
783.9	2864.88
792	2868.33
817.2	2938.71
810	2962.17
812.7	2953.89
814.5	2975.28
811.8	2989.08
781.2	2993.91
764.1	3147.09
775.8	3127.77
774	3098.79
801.9	3143.64
766.8	3167.1
789.3	3227.82
768.6	3167.79
790.2	3252.66
763.2	3301.65
812.7	3266.46
794.7	3248.52
773.1	3363.06
768.6	3398.25
790.2	3406.53
793.8	3376.17
769.5	3414.12
785.7	3472.77
768.6	3412.05
756.9	3491.4
791.1	3433.44
881.1	3555.57
875.7	3501.06
847.8	3525.21
846.9	3650.79
855	3657.69
876.6	3595.59
858.6	3631.47
826.2	3746.7
858.6	3709.44
862.2	3694.26
849.6	3811.56
846	3763.95
859.5	3792.93
852.3	3814.32
858.6	3871.59
859.5	3912.3
849.6	3921.27
874.8	3957.84
828.9	3992.34
837	4002
873	3983.37
861.3	4028.91
832.5	4089.63
829.8	4032.36
819.9	4162.77
880.2	4195.2
881.1	4158.63
855.9	4191.75
879.3	4255.92
844.2	4251.78
828.9	4232.46
972	4354.59
981	4336.65
957.6	4439.46
989.1	4411.17
967.5	4459.47
950.4	4520.19
990.9	4542.96
991.8	4549.86
963	4639.56
982.8	4583.67
1046.7	4670.61
1058.4	4669.23
1050.3	4812.75
1070.1	4783.77
1044.9	4781.01
1024.2	4855.53
1023.3	4826.55
1127.7	4995.6
1095.3	4983.87
1106.1	5057.7
1081.8	5068.05
1031.4	5135.67
1046.7	5118.42
1188	5198.46
1071.9	5275.74
1104.3	5272.29
1252.8	5434.44
1213.2	5393.73
1190.7	5456.52
1148.4	5575.89
1162.8	5535.18
1150.2	5693.19
1157.4	5668.35
1155.6	5706.3
1109.7	5809.8
1087.2	5836.71
1310.4	5922.27
1299.6	6037.5
1321.2	6069.24
1305	6128.58
1241.1	6143.07
1198.8	6272.1
1280.7	6335.58
1292.4	6334.2
1295.1	6488.07
1313.1	6563.97
1334.7	6635.73
1283.4	6694.38
1384.2	6769.59
1291.5	6902.76
1346.4	6990.39
1360.8	7029.72
1445.4	7183.59
1395	7224.3
1411.2	7329.18
1429.2	7394.73
1356.3	7633.47
1482.3	7701.78
1487.7	7735.59
1471.5	7872.9
1485.9	7999.86
1571.4	8108.19
1526.4	8320.02
1524.6	8484.93
1670.4	8592.57
1663.2	8761.62
1702.8	8923.08
1676.7	9118.35
1843.2	9275.67
1807.2	9518.55
1747.8	9722.79
1856.7	9867
1951.2	10105.7
1978.2	10412.8
1997.1	10748.8
2169.9	11001.4
2252.7	11365.7
2358	11843.8
2472.3	12206.1
2592	12736.7
2792.7	13226.6
839.7	223.56
854.1	1792.62
824.4	2053.44
826.2	2219.04
845.1	2346.69
876.6	2433.63
846.9	2468.13
860.4	2591.64
837	2700.66
881.1	2639.94
837.9	2746.89
876.6	2782.08
866.7	2845.56
846	2951.82
823.5	2942.85
859.5	2915.94
830.7	3000.12
870.3	2973.21
866.7	3083.61
837.9	3093.27
820.8	3194.7
844.2	3188.49
820.8	3170.55
873.9	3262.32
845.1	3254.73
821.7	3298.2
824.4	3347.19
830.7	3354.78
861.3	3396.87
848.7	3424.47
839.7	3442.41
824.4	3497.61
934.2	3513.48
884.7	3567.99
910.8	3581.1
927	3615.6
904.5	3656.31
925.2	3643.89
915.3	3729.45
922.5	3676.32
921.6	3849.51
902.7	3790.17
923.4	3769.47
882.9	3883.32
886.5	3914.37
932.4	3866.76
892.8	4017.87
943.2	3950.94
927	3950.25
898.2	4041.33
926.1	4096.53
920.7	4100.67
927.9	4126.2
915.3	4128.27
884.7	4179.33
939.6	4209
912.6	4286.97
932.4	4241.43
1011.6	4375.29
1022.4	4309.05
1015.2	4304.22
1054.8	4421.52
1061.1	4436.7
1022.4	4543.65
1020.6	4536.75
1024.2	4600.23
1033.2	4591.26
1106.1	4727.88
1098.9	4647.15
1098	4769.97
1087.2	4765.83
1075.5	4847.25
1074.6	4873.47
1144.8	4967.31
1136.7	4999.05
1168.2	5030.79
1079.1	5159.82
1115.1	5099.1
1205.1	5172.24
1137.6	5335.08
1177.2	5289.54
1289.7	5350.95
1237.5	5495.16
1213.2	5469.63
1249.2	5560.71
1220.4	5650.41
1247.4	5661.45
1234.8	5750.46
1190.7	5815.32
1164.6	5800.83
1358.1	5955.39
1342.8	5994.72
1381.5	6080.97
1294.2	6169.29
1307.7	6241.74
1296	6285.9
1339.2	6332.13
1357.2	6465.3
1367.1	6518.43
1392.3	6602.61
1342.8	6752.34
1425.6	6785.46
1348.2	6910.35
1448.1	6940.02
1436.4	7029.03
1451.7	7109.07
1452.6	7258.11
1485	7284.33
1462.5	7434.75
1517.4	7468.56
1570.5	7698.33
1551.6	7788.03
1534.5	7854.96
1513.8	8073.69
1601.1	8131.65
1596.6	8284.83
1592.1	8460.78
1735.2	8635.35
1702.8	8744.37
1719.9	8978.28
1791.9	9187.35
1848.6	9392.28
1855.8	9570.3
1952.1	9786.27
2005.2	10003.6
1994.4	10246.5
2124.9	10520.4
2257.2	10842.7
2161.8	11096.6
[truncated: 869 more rows]
