# Supplementary material for: A quantitative model for the rate-limiting process of UGA alternative assignments to stop and selenocysteine codons
Source: PLoS Comput Biol. 2017 Feb 8;13(2):e1005367. doi: 10.1371/journal.pcbi.1005367 (PMC5323020; doi:10.1371/journal.pcbi.1005367)
Supplement: S5 File — (ZIP) [file pcbi.1005367.s015.zip › SEPX1_100.csv]

GFP	mCherry
36.9	93.15
3.6	104.19
38.7	81.42
45.9	140.76
54.9	120.06
33.3	147.66
28.8	117.99
11.7	95.22
53.1	120.06
64.8	71.76
27.9	131.79
7.2	129.03
63	147.66
41.4	80.04
51.3	131.1
29.7	111.78
32.4	144.21
47.7	88.32
41.4	74.52
68.4	138.69
71.1	135.24
20.7	131.79
16.2	109.71
55.8	91.08
53.1	100.74
40.5	82.11
48.6	105.57
32.4	111.78
67.5	93.84
29.7	82.11
35.1	129.03
54.9	144.21
23.4	93.15
50.4	126.27
33.3	134.55
19.8	103.5
54	122.13
42.3	109.02
35.1	115.92
62.1	111.78
63.9	126.96
30.6	132.48
1.8	200.79
45.9	164.22
53.1	149.73
41.4	158.7
54.9	166.29
68.4	207
49.5	218.04
36	158.7
49.5	169.74
19.8	204.93
39.6	157.32
69.3	222.87
53.1	173.19
56.7	226.32
18	154.56
26.1	178.02
48.6	157.32
43.2	185.61
38.7	198.03
56.7	215.28
36	175.95
27	203.55
57.6	154.56
9.9	182.85
58.5	160.77
50.4	258.06
54	260.82
39.6	258.75
36.9	277.38
27.9	273.24
66.6	282.9
71.1	247.02
33.3	230.46
36	291.87
60.3	258.06
48.6	282.9
59.4	267.03
16.2	333.96
64.8	389.16
41.4	317.4
59.4	318.78
60.3	369.15
68.4	315.33
60.3	377.43
63.9	466.44
63	465.75
54	468.51
30.6	458.85
57.6	541.65
14.4	508.53
26.1	546.48
33.3	621
64.8	630.66
2.7	678.96
26.1	670.68
45	723.12
47.7	767.28
69.3	872.85
63	908.73
45	1037.07
26.1	1062.6
63	1131.6
61.2	1276.5
39.6	1411.05
39.6	1499.37
58.5	1640.13
30.6	1752.6
64.8	1851.96
53.1	2089.32
67.5	2260.44
56.7	2524.02
68.4	2747.58
23.4	3209.88
107.1	3648.72
265.5	4167.6
293.4	4761.69
416.7	5139.81
440.1	5735.97
463.5	6256.92
574.2	6847.56
686.7	7412.67
768.6	7931.55
877.5	8495.28
958.5	9104.55
1301.4	9720.03
1526.4	10290
1854.9	10997.2
1915.2	11544.4
2096.1	12164.7
2726.1	12799.5
2686.5	13453.6
3364.2	14131.2
3560.4	15265.6
78.3	105.57
78.3	134.55
83.7	137.31
93.6	144.9
93.6	135.24
73.8	119.37
83.7	125.58
117.9	97.29
116.1	193.2
76.5	218.04
80.1	219.42
98.1	226.32
89.1	175.26
116.1	151.8
76.5	210.45
108	193.89
108	160.77
74.7	198.03
97.2	198.03
125.1	157.32
74.7	192.51
78.3	222.87
92.7	185.61
80.1	166.29
99	166.98
76.5	226.32
95.4	202.86
81	213.21
81	269.1
124.2	271.17
95.4	277.38
111.6	235.29
81.9	304.98
109.8	304.29
73.8	293.94
102.6	241.5
108	260.13
80.1	240.81
99	235.98
81	310.5
77.4	235.98
131.4	233.22
103.5	254.61
99.9	273.24
126.9	306.36
88.2	381.57
141.3	337.41
89.1	338.1
111.6	367.08
99	362.25
120.6	341.55
99	323.61
117.9	317.4
78.3	356.73
105.3	363.63
97.2	414.69
104.4	454.71
74.7	434.01
93.6	447.12
130.5	413.31
95.4	441.6
85.5	443.67
78.3	545.79
81.9	545.1
122.4	493.35
105.3	530.61
109.8	476.1
121.5	587.19
88.2	582.36
103.5	626.52
81.9	629.28
137.7	651.36
86.4	675.51
93.6	647.22
142.2	782.46
93.6	738.99
103.5	873.54
97.2	816.96
117.9	942.54
138.6	906.66
74.7	970.14
137.7	971.52
74.7	1058.46
119.7	1191.63
94.5	1179.21
135	1242.69
75.6	1346.19
135	1422.78
76.5	1462.8
141.3	1551.81
85.5	1642.2
135	1728.45
90	1773.99
131.4	1922.34
135	1963.05
84.6	2138.31
119.7	2176.26
114.3	2391.54
133.2	2502.63
96.3	2724.12
102.6	2933.88
116.1	3245.76
122.4	3589.38
222.3	4071.69
339.3	4513.29
438.3	4856.91
459.9	5151.54
485.1	5581.41
511.2	5984.37
584.1	6395.61
594	6795.81
758.7	7329.87
1001.7	7814.94
895.5	8371.77
1028.7	8834.76
1233.9	9413.67
1552.5	9969.12
1777.5	10557.7
1906.2	11101.4
2241	11774.8
2398.5	12338.6
2709.9	12972
3176.1	13642.7
4841.1	14266.4
150.3	229.08
148.5	253.92
147.6	276
169.2	293.25
183.6	360.87
156.6	313.26
181.8	345.69
149.4	362.94
147.6	433.32
168.3	451.95
207.9	467.13
179.1	478.86
171	511.29
170.1	529.92
148.5	582.36
179.1	594.09
156.6	576.15
173.7	667.23
205.2	683.79
155.7	642.39
166.5	741.75
171	726.57
168.3	842.49
182.7	824.55
198	941.85
190.8	913.56
192.6	937.02
187.2	1008.78
153.9	966.69
207.9	1118.49
162	1060.53
200.7	1161.27
153.9	1199.91
178.2	1246.83
198.9	1286.85
169.2	1290.99
152.1	1437.27
170.1	1488.33
211.5	1457.28
178.2	1605.63
144.9	1682.91
204.3	1759.5
206.1	1734.66
174.6	1784.34
191.7	1853.34
172.8	1989.96
213.3	2117.61
202.5	2174.88
191.7	2325.99
208.8	2337.72
204.3	2515.05
168.3	2679.27
152.1	2893.17
150.3	3071.19
198	3347.19
241.2	3654.24
358.2	4044.09
431.1	4295.94
365.4	4556.07
462.6	4772.04
556.2	4979.04
449.1	5197.08
571.5	5522.07
580.5	5871.21
595.8	6188.61
686.7	6545.34
716.4	6824.1
802.8	7233.27
819.9	7654.86
1035	8110.95
1017.9	8498.73
1195.2	9038.31
1439.1	9585.48
1582.2	10162.3
1746	10665.3
2001.6	11124.2
2180.7	11712.8
2442.6	12204
2893.5	12788.5
3228.3	13377.7
3607.2	14073.9
263.7	306.36
245.7	465.75
279	492.66
216.9	545.79
252	592.71
259.2	674.13
247.5	685.17
263.7	725.88
218.7	724.5
258.3	829.38
242.1	821.79
252.9	934.26
234	908.73
250.2	1023.27
253.8	1008.78
226.8	976.35
275.4	1039.83
281.7	1055.7
252.9	1116.42
278.1	1181.28
278.1	1140.57
250.2	1124.01
275.4	1275.81
241.2	1277.88
266.4	1302.03
268.2	1316.52
263.7	1284.78
279	1388.97
252	1382.76
216.9	1456.59
283.5	1513.17
273.6	1464.87
249.3	1550.43
218.7	1587
252	1622.88
249.3	1634.61
219.6	1764.33
287.1	1756.74
251.1	1826.43
244.8	1864.38
232.2	1900.95
256.5	1969.26
229.5	1939.59
225	2015.49
225	2160.39
231.3	2188.68
286.2	2228.7
256.5	2320.47
222.3	2389.47
264.6	2423.28
271.8	2559.21
272.7	2592.33
224.1	2709.63
281.7	2844.87
286.2	2944.92
263.7	3071.19
233.1	3260.25
342.9	3525.21
357.3	3677.7
357.3	3810.18
377.1	4086.18
357.3	4250.4
454.5	4390.47
535.5	4619.55
558	4761.69
625.5	4916.25
637.2	5041.83
541.8	5200.53
596.7	5449.62
693.9	5722.86
658.8	5831.19
752.4	6106.5
754.2	6459.78
809.1	6677.82
882	7066.98
934.2	7380.93
1151.1	7833.57
1040.4	8189.61
1239.3	8723.67
1314	9163.89
1454.4	9618.6
1712.7	10085
1803.6	10658.4
2079	11199.4
2261.7	11728.6
2645.1	12279.9
3000.6	12803
3709.8	13497.8
306	117.3
329.4	313.95
340.2	629.97
304.2	705.18
294.3	818.34
294.3	807.3
294.3	899.76
305.1	981.18
309.6	961.17
324	1049.49
323.1	1106.07
340.2	1162.65
288.9	1178.52
297.9	1139.88
306.9	1273.74
295.2	1210.95
328.5	1214.4
295.2	1204.05
353.7	1286.85
326.7	1285.47
289.8	1283.4
311.4	1333.08
296.1	1420.71
301.5	1428.99
356.4	1369.65
315.9	1367.58
358.2	1469.01
353.7	1470.39
350.1	1503.51
335.7	1592.52
344.7	1600.8
324	1540.77
321.3	1528.35
306.9	1656
316.8	1684.29
333	1620.81
324	1666.35
347.4	1756.05
355.5	1722.93
333.9	1702.92
344.7	1796.07
352.8	1815.39
303.3	1856.79
346.5	1923.72
334.8	1902.33
324	1976.16
327.6	2008.59
336.6	2012.04
330.3	2027.91
288.9	2044.47
307.8	2115.54
315	2170.05
358.2	2191.44
306.9	2281.14
325.8	2278.38
318.6	2380.5
326.7	2353.59
331.2	2436.39
292.5	2491.59
337.5	2515.74
311.4	2612.34
293.4	2594.4
354.6	2693.76
297.9	2789.67
342	2877.99
306.9	2943.54
299.7	2987.01
354.6	3080.85
316.8	3168.48
331.2	3336.84
406.8	3513.48
325.8	3608.7
412.2	3702.54
379.8	3852.27
414.9	3973.71
488.7	4106.88
421.2	4199.34
521.1	4338.72
566.1	4507.77
559.8	4562.97
600.3	4736.16
617.4	4786.53
663.3	4995.6
679.5	5076.33
598.5	5223.3
684.9	5351.64
679.5	5502.06
734.4	5673.87
763.2	5860.17
824.4	6069.93
831.6	6383.19
880.2	6610.2
880.2	6713.01
975.6	7088.37
950.4	7392.66
1010.7	7722.48
1075.5	8045.4
1284.3	8448.36
1239.3	8892.03
1372.5	9216.33
1390.5	9679.32
1754.1	10107.1
1828.8	10508.7
2124	10953.1
2286	11449.9
2646	11899
2849.4	12480
3007.8	13167.3
3459.6	13708.2
414.9	159.39
413.1	581.67
370.8	814.2
362.7	923.91
372.6	1091.58
399.6	1072.95
396.9	1131.6
405.9	1215.09
374.4	1214.4
388.8	1274.43
431.1	1357.92
378	1322.73
379.8	1436.58
419.4	1411.05
407.7	1369.65
372.6	1420.02
427.5	1491.78
412.2	1509.72
395.1	1511.79
394.2	1516.62
393.3	1555.26
365.4	1593.9
406.8	1559.4
431.1	1539.39
429.3	1534.56
363.6	1611.84
376.2	1613.91
383.4	1624.26
360.9	1665.66
370.8	1663.59
395.1	1691.19
381.6	1767.78
379.8	1716.03
419.4	1704.3
375.3	1731.21
422.1	1776.75
428.4	1789.17
414.9	1807.11
410.4	1773.99
365.4	1840.23
405	1924.41
417.6	1914.75
405	1929.93
396	1880.94
395.1	2011.35
419.4	1974.78
420.3	1943.73
407.7	1994.1
419.4	2034.81
400.5	2027.22
360.9	2074.14
415.8	2076.21
421.2	2103.81
402.3	2161.08
418.5	2148.66
390.6	2230.08
408.6	2192.13
396	2236.29
407.7	2307.36
378	2313.57
386.1	2301.15
368.1	2410.17
413.1	2410.86
412.2	2346
390.6	2470.2
405	2487.45
419.4	2524.71
424.8	2567.49
375.3	2636.49
397.8	2616.48
365.4	2684.1
396.9	2735.85
397.8	2786.91
372.6	2742.06
418.5	2884.89
377.1	2913.18
378	2968.38
360.9	3010.47
423	3128.46
392.4	3226.44
375.3	3251.97
429.3	3308.55
397.8	3453.45
432.9	3537.63
467.1	3657.69
498.6	3786.72
488.7	3821.22
477	3890.22
461.7	4031.67
634.5	4157.25
605.7	4181.4
612.9	4324.23
603	4413.24
592.2	4468.44
586.8	4531.23
679.5	4652.67
653.4	4747.2
775.8	4913.49
759.6	4959.72
751.5	5014.23
770.4	5124.63
727.2	5330.94
769.5	5354.4
737.1	5506.2
831.6	5673.18
772.2	5746.32
818.1	5938.14
871.2	6138.24
887.4	6317.64
927	6482.55
1000.8	6679.2
906.3	6923.46
951.3	7181.52
1029.6	7416.81
1100.7	7739.73
1116.9	7948.11
1237.5	8312.43
1330.2	8634.66
1468.8	8955.51
1450.8	9239.1
1616.4	9563.4
1822.5	10070.5
2076.3	10546
2112.3	10861.3
2321.1	11366.4
2717.1	11931.5
2951.1	12471.8
3234.6	12960.3
3791.7	13586.1
502.2	219.42
495.9	542.34
496.8	829.38
444.6	1101.24
452.7	1196.46
482.4	1232.34
463.5	1351.71
458.1	1440.03
503.1	1398.63
498.6	1392.42
444.6	1484.19
459	1517.31
435.6	1574.58
444.6	1598.04
432.9	1573.89
444.6	1580.79
489.6	1644.96
464.4	1629.09
497.7	1631.16
461.7	1619.43
480.6	1698.09
452.7	1747.08
454.5	1701.54
440.1	1723.62
464.4	1749.15
489.6	1816.77
442.8	1776.75
445.5	1776.75
468.9	1812.63
479.7	1812.63
501.3	1789.86
460.8	1859.55
480.6	1881.63
467.1	1898.19
470.7	1856.79
480.6	1885.77
453.6	1893.36
441	1947.18
459.9	1958.91
433.8	1997.55
441.9	2011.35
489.6	1995.48
492.3	1999.62
492.3	2051.37
471.6	2016.87
483.3	2038.95
446.4	2045.85
435.6	2028.6
461.7	2012.73
485.1	2167.29
494.1	2150.04
493.2	2103.12
497.7	2159.01
455.4	2165.91
436.5	2153.49
491.4	2205.24
438.3	2241.81
468	2213.52
459	2224.56
493.2	2245.95
473.4	2279.07
482.4	2261.13
473.4	2261.82
443.7	2264.58
493.2	2261.82
482.4	2352.9
468	2404.65
449.1	2374.98
484.2	2370.84
486	2462.61
503.1	2421.9
462.6	2428.11
465.3	2435.7
471.6	2544.03
486.9	2537.82
502.2	2520.57
466.2	2622.69
473.4	2628.9
455.4	2639.94
444.6	2691
457.2	2709.63
485.1	2711.7
435.6	2787.6
442.8	2777.25
488.7	2875.23
477	2882.13
434.7	2901.45
462.6	2968.38
503.1	2915.94
491.4	3009.78
468.9	2996.67
450.9	3118.8
454.5	3179.52
469.8	3211.95
478.8	3305.1
449.1	3387.9
458.1	3368.58
456.3	3425.16
510.3	3514.17
540.9	3535.56
470.7	3575.58
544.5	3699.78
558.9	3752.22
566.1	3821.22
567.9	3928.17
517.5	4010.97
636.3	4075.83
681.3	4160.7
665.1	4147.59
520.2	4225.56
671.4	4303.53
678.6	4409.1
693.9	4500.87
712.8	4576.08
751.5	4638.87
785.7	4710.63
769.5	4719.6
759.6	4771.35
803.7	4862.43
814.5	4968.69
862.2	5052.18
830.7	5166.03
732.6	5205.36
804.6	5285.4
837.9	5485.5
862.2	5506.2
807.3	5588.31
814.5	5796
927	5950.56
904.5	6001.62
868.5	6209.31
977.4	6376.98
964.8	6495.66
1066.5	6709.56
978.3	6822.72
1132.2	7091.82
1147.5	7216.02
1104.3	7505.13
1162.8	7744.56
1179	8057.13
1257.3	8348.31
1403.1	8582.91
1565.1	8908.59
1531.8	9232.89
1582.2	9702.78
1895.4	9987.06
1880.1	10370.7
2156.4	10779.2
2264.4	11185.6
2494.8	11670.7
2710.8	12180.6
3178.8	12771.2
3607.2	13401.9
551.7	224.94
543.6	398.13
538.2	904.59
508.5	1163.34
526.5	1282.71
572.4	1397.25
564.3	1484.88
540.9	1482.81
537.3	1564.23
550.8	1573.2
547.2	1627.71
508.5	1681.53
512.1	1740.87
512.1	1696.02
572.4	1708.44
516.6	1758.12
546.3	1814.7
539.1	1827.12
505.8	1848.51
522	1837.47
546.3	1911.3
567.9	1925.1
553.5	1907.16
558	1867.83
542.7	1976.16
520.2	1988.58
513.9	1958.22
550.8	1972.02
524.7	1969.26
523.8	1947.87
569.7	2018.94
518.4	2084.49
524.7	2081.73
549.9	2057.58
541.8	2019.63
526.5	2063.1
573.3	2103.81
547.2	2101.05
567	2117.61
507.6	2143.83
572.4	2158.32
508.5	2154.18
541.8	2142.45
538.2	2245.95
512.1	2190.75
558.9	2209.38
507.6	2214.9
574.2	2252.85
513.9	2225.25
511.2	2194.89
560.7	2276.31
521.1	2330.82
540.9	2281.14
519.3	2268.03
506.7	2307.36
553.5	2275.62
566.1	2336.34
514.8	2415.69
541.8	2366.7
529.2	2343.93
543.6	2415.69
520.2	2383.95
566.1	2363.94
522.9	2464.68
524.7	2448.12
575.1	2425.35
524.7	2439.84
566.1	2426.73
559.8	2468.13
537.3	2557.14
520.2	2519.19
558	2575.08
546.3	2508.84
549.9	2551.62
560.7	2526.78
563.4	2597.16
561.6	2601.99
535.5	2608.89
510.3	2614.41
528.3	2600.61
567	2703.42
544.5	2670.3
526.5	2695.83
567.9	2697.9
513	2780.01
518.4	2774.49
552.6	2775.18
573.3	2818.65
572.4	2898
562.5	2856.6
532.8	2849.7
564.3	2968.38
521.1	2909.04
512.1	2961.48
546.3	2938.02
526.5	3002.19
514.8	2997.36
531	3020.13
552.6	3096.03
516.6	3085.68
555.3	3171.93
575.1	3160.89
539.1	3243.69
573.3	3243
549.9	3369.27
517.5	3363.75
532.8	3341.67
526.5	3398.94
633.6	3514.17
635.4	3526.59
557.1	3551.43
548.1	3609.39
619.2	3688.74
617.4	3693.57
589.5	3741.87
621	3839.16
627.3	3819.15
602.1	3933
598.5	3992.34
600.3	3980.61
718.2	4042.02
722.7	4183.47
783	4131.72
612.9	4200.72
777.6	4291.11
721.8	4342.86
723.6	4373.22
782.1	4466.37
733.5	4522.26
735.3	4577.46
831.6	4649.91
827.1	4749.27
812.7	4714.08
802.8	4845.87
879.3	4870.02
911.7	4860.36
897.3	4996.29
878.4	5042.52
902.7	5164.65
832.5	5173.62
886.5	5324.04
931.5	5405.46
919.8	5417.19
881.1	5566.92
988.2	5709.75
886.5	5742.18
970.2	5846.37
989.1	5980.92
1041.3	6097.53
955.8	6298.32
1054.8	6459.78
1088.1	6596.4
1135.8	6669.54
1035.9	6875.85
1219.5	7066.29
1172.7	7209.12
1179.9	7503.06
1172.7	7641.06
1241.1	7892.91
1343.7	8170.98
1494.9	8466.99
1539.9	8704.35
1527.3	9010.02
1643.4	9352.95
1610.1	9701.4
1993.5	10020.2
2007	10416.2
2277	10755.7
2321.1	11208.4
2579.4	11614.1
2797.2	12174.4
3059.1	12644.2
3504.6	13203.8
617.4	123.51
613.8	312.57
612.9	1010.85
643.5	1304.79
578.7	1445.55
636.3	1598.73
580.5	1627.71
616.5	1709.13
606.6	1705.68
636.3	1818.15
614.7	1847.82
616.5	1915.44
594	1925.1
596.7	1923.72
603.9	1994.79
605.7	1984.44
601.2	1969.95
577.8	1954.08
620.1	2018.25
602.1	2065.86
617.4	2087.25
610.2	2023.08
605.7	2094.15
641.7	2099.67
609.3	2172.81
612.9	2141.07
615.6	2132.79
619.2	2241.81
630.9	2238.36
621.9	2196.96
587.7	2175.57
602.1	2208
647.1	2319.09
621.9	2255.61
582.3	2333.58
593.1	2302.53
630.9	2285.28
630	2319.78
646.2	2412.24
644.4	2372.91
578.7	2339.79
621.9	2339.1
592.2	2366.7
613.8	2384.64
614.7	2362.56
620.1	2484.69
594.9	2418.45
606.6	2459.85
612.9	2458.47
584.1	2485.38
608.4	2488.83
584.1	2530.92
583.2	2497.8
594	2576.46
611.1	2557.14
641.7	2575.08
645.3	2575.08
610.2	2570.25
631.8	2594.4
590.4	2647.53
641.7	2624.07
638.1	2584.05
584.1	2604.06
647.1	2648.22
647.1	2680.65
625.5	2666.16
602.1	2674.44
641.7	2707.56
590.4	2736.54
644.4	2721.36
620.1	2797.95
631.8	2772.42
639.9	2775.87
608.4	2812.44
609.3	2815.89
632.7	2777.94
620.1	2868.33
623.7	2844.87
576.9	2853.15
643.5	2855.91
587.7	2837.97
636.3	2980.11
631.8	2920.77
598.5	2947.68
594	2930.43
641.7	2953.89
622.8	2999.43
636.3	3022.2
637.2	3008.4
639.9	3004.95
632.7	3082.23
622.8	3092.58
576.9	3136.74
631.8	3111.21
601.2	3171.93
616.5	3149.85
603	3194.7
630	3263.01
583.2	3256.11
619.2	3267.84
601.2	3342.36
635.4	3310.62
616.5	3381.69
584.1	3401.01
603.9	3466.56
676.8	3497.61
714.6	3538.32
703.8	3525.21
639	3559.71
626.4	3600.42
714.6	3672.87
703.8	3708.75
702	3679.08
694.8	3725.31
656.1	3788.79
714.6	3832.26
709.2	3872.97
702.9	3894.36
719.1	3929.55
669.6	4033.05
675.9	3971.64
730.8	4058.58
746.1	4042.02
766.8	4059.96
797.4	4145.52
861.3	4147.59
711.9	4260.75
807.3	4322.16
862.2	4313.19
814.5	4409.1
851.4	4387.71
818.1	4517.43
824.4	4456.71
839.7	4554.69
822.6	4556.76
924.3	4632.66
868.5	4750.65
895.5	4703.04
918	4842.42
894.6	4775.49
999	4923.84
954.9	4964.55
958.5	4990.08
954.9	5045.28
979.2	5112.9
888.3	5251.59
886.5	5177.76
977.4	5256.42
967.5	5397.87
990	5451
979.2	5572.44
998.1	5644.89
1078.2	5731.14
1078.2	5867.07
1052.1	5942.97
1011.6	5999.55
1085.4	6136.86
1059.3	6272.1
1083.6	6320.4
1137.6	6496.35
1188.9	6557.07
1206.9	6727.5
1097.1	6812.37
1206	6969.69
1183.5	7153.23
1233	7279.5
1290.6	7479.6
1362.6	7681.77
1344.6	7915.68
1494	8111.64
1446.3	8323.47
1447.2	8507.01
1600.2	8734.71
1586.7	9072.81
1746	9439.2
1678.5	9637.23
2023.2	10002.9
2037.6	10377.6
2330.1	10753.7
2391.3	11133.2
2564.1	11432.6
2917.8	11962.5
3143.7	12514.5
3622.5	13071.4
715.5	104.88
697.5	255.3
689.4	1161.27
652.5	1444.86
680.4	1537.32
662.4	1749.84
653.4	1823.67
657.9	1831.26
706.5	1892.67
662.4	1940.97
657	1968.57
671.4	2036.88
657.9	2026.53
653.4	2032.05
691.2	2142.45
664.2	2161.08
675.9	2135.55
655.2	2183.85
665.1	2252.16
687.6	2234.91
674.1	2295.63
676.8	2303.22
680.4	2272.86
670.5	2323.92
671.4	2275.62
718.2	2346
649.8	2390.85
667.8	2357.04
714.6	2404.65
656.1	2484
650.7	2479.86
699.3	2420.52
686.7	2435.01
707.4	2484
680.4	2518.5
688.5	2506.08
694.8	2502.63
677.7	2546.79
657	2535.75
668.7	2643.39
687.6	2593.02
706.5	2618.55
677.7	2591.64
693.9	2607.51
682.2	2646.15
681.3	2701.35
663.3	2699.28
703.8	2669.61
669.6	2726.19
713.7	2702.04
689.4	2710.32
686.7	2753.1
693.9	2792.43
655.2	2753.1
662.4	2808.99
703.8	2756.55
665.1	2762.07
650.7	2846.25
702.9	2887.65
694.8	2849.01
658.8	2901.45
666	2864.88
659.7	2849.7
701.1	2931.81
678.6	2953.89
659.7	2950.44
685.8	2955.96
670.5	2982.87
680.4	2995.29
705.6	3037.38
679.5	3029.1
677.7	3010.47
677.7	2989.08
654.3	2990.46
716.4	3140.88
654.3	3068.43
675	3065.67
679.5	3119.49
698.4	3121.56
652.5	3216.09
684.9	3196.08
708.3	3154.68
686.7	3203.67
719.1	3274.74
700.2	3231.96
671.4	3246.45
719.1	3256.8
657	3305.79
711	3313.38
715.5	3376.17
654.3	3368.58
697.5	3354.78
716.4	3441.72
677.7	3403.08
654.3	3398.94
726.3	3496.92
743.4	3491.4
723.6	3470.7
732.6	3478.29
650.7	3561.78
691.2	3561.09
660.6	3630.78
755.1	3645.27
783.9	3679.08
741.6	3700.47
728.1	3789.48
767.7	3786.72
767.7	3718.41
743.4	3838.47
731.7	3868.14
765	3858.48
778.5	3938.52
774	3907.47
764.1	3973.71
750.6	4012.35
776.7	3958.53
793.8	4115.16
797.4	4080.66
897.3	4142.76
920.7	4130.34
921.6	4124.82
763.2	4218.66
874.8	4323.54
895.5	4344.24
927	4313.88
884.7	4414.62
879.3	4378.74
916.2	4449.12
913.5	4479.48
868.5	4525.71
928.8	4579.53
951.3	4607.13
954.9	4640.25
990	4747.2
970.2	4729.26
941.4	4839.66
977.4	4826.55
1023.3	4856.91
1057.5	4855.53
1012.5	4952.13
1052.1	5003.19
1023.3	5037.69
1049.4	5143.26
1041.3	5146.71
957.6	5199.84
1059.3	5298.51
1037.7	5364.75
1017	5361.3
1027.8	5425.47
1017.9	5508.27
1079.1	5597.28
1147.5	5671.8
1073.7	5793.93
1118.7	5875.35
1082.7	5965.05
1097.1	5987.82
1179	6114.78
1136.7	6146.52
1102.5	6243.81
1197.9	6416.31
1156.5	6472.2
1280.7	6582.6
1251.9	6786.15
1160.1	6790.98
1246.5	6978.66
1295.1	7194.63
1328.4	7345.05
1335.6	7424.4
1439.1	7545.84
1552.5	7794.24
1401.3	7927.41
1576.8	8134.41
1502.1	8348.31
1527.3	8518.05
1640.7	8834.07
1690.2	9094.89
1797.3	9368.13
1936.8	9595.14
2068.2	9891.84
2090.7	10251.3
2326.5	10539.8
2475.9	10993.8
2600.1	11387.1
2869.2	11758.3
3144.6	12219.9
3661.2	12754
763.2	69
745.2	281.52
742.5	1423.47
728.1	1609.77
743.4	1777.44
751.5	1891.29
785.7	1951.32
729.9	2034.12
738	2014.11
740.7	2173.5
738	2170.74
747.9	2220.42
765	2174.19
765	2294.25
726.3	2268.72
787.5	2388.78
740.7	2343.93
723.6	2386.02
727.2	2452.26
725.4	2442.6
751.5	2466.06
767.7	2504.7
734.4	2546.1
760.5	2498.49
781.2	2552.31
770.4	2599.23
740.7	2622
729.9	2581.29
743.4	2579.22
781.2	2728.26
747	2681.34
735.3	2731.02
761.4	2682.03
783	2755.86
779.4	2745.51
779.4	2813.13
732.6	2760.69
761.4	2741.37
790.2	2823.48
721.8	2869.71
753.3	2824.17
758.7	2857.29
738	2849.01
726.3	2926.98
786.6	2939.4
739.8	2906.97
747	2940.09
765	2931.12
733.5	3058.77
763.2	3027.72
791.1	2993.22
746.1	2995.29
757.8	3069.81
743.4	3145.02
742.5	3122.25
737.1	3085.68
737.1	3120.87
786.6	3171.93
739.8	3210.57
745.2	3162.96
760.5	3193.32
764.1	3214.02
771.3	3209.88
742.5	3231.27
764.1	3289.23
761.4	3297.51
747.9	3236.1
755.1	3361.68
739.8	3367.2
772.2	3386.52
772.2	3332.7
780.3	3360.99
761.4	3431.37
733.5	3401.01
747.9	3396.18
757.8	3389.28
819.9	3516.24
827.1	3496.23
840.6	3499.68
804.6	3494.16
748.8	3609.39
727.2	3590.07
732.6	3611.46
823.5	3695.64
843.3	3638.37
799.2	3660.45
826.2	3665.97
855	3787.41
806.4	3730.83
842.4	3787.41
804.6	3811.56
853.2	3794.31
847.8	3829.5
801.9	3876.42
860.4	3894.36
793.8	3904.71
846.9	3925.41
863.1	3970.26
855.9	4015.11
884.7	4039.95
868.5	4079.97
887.4	4070.31
936.9	4151.04
963.9	4191.06
954	4179.33
859.5	4208.31
801.9	4278
948.6	4355.28
998.1	4340.79
944.1	4422.9
941.4	4380.81
977.4	4432.56
949.5	4478.1
955.8	4518.81
993.6	4547.1
959.4	4529.16
1014.3	4665.09
1073.7	4631.28
1079.1	4699.59
1017	4713.39
1054.8	4837.59
1070.1	4819.65
1107	4903.83
1140.3	4924.53
1081.8	4945.92
1127.7	4940.4
1105.2	5036.31
1082.7	5025.96
1094.4	5142.57
1030.5	5173.62
1064.7	5241.24
1135.8	5304.72
1107	5373.03
1128.6	5395.11
1083.6	5477.91
1114.2	5531.04
1097.1	5643.51
1117.8	5593.14
1177.2	5725.62
1121.4	5770.47
1195.2	5873.28
1215	5947.8
1203.3	6042.33
1271.7	6123.75
1207.8	6157.56
1184.4	6229.32
1272.6	6332.13
1258.2	6392.16
1274.4	6485.31
1341.9	6622.62
1332.9	6730.26
1292.4	6839.28
1351.8	6984.87
1377.9	7062.15
1422	7196.7
1396.8	7379.55
1398.6	7514.79
1416.6	7636.92
1634.4	7790.1
1489.5	8075.07
1572.3	8198.58
1519.2	8335.89
1690.2	8586.36
1719.9	8834.07
1751.4	9010.71
1803.6	9296.37
1936.8	9516.48
2078.1	9860.1
2163.6	10110.6
2192.4	10432.8
2484.9	10756.4
2559.6	11150.4
2769.3	11627.2
3012.3	12034.3
3151.8	12563.5
849.6	87.63
853.2	1333.08
806.4	1613.22
848.7	1828.5
856.8	2000.31
803.7	2047.23
842.4	2167.29
798.3	2182.47
819	2332.2
792.9	2283.21
819	2386.02
814.5	2347.38
804.6	2479.17
830.7	2463.3
831.6	2564.73
854.1	2541.27
818.1	2631.66
837	2626.14
837.9	2647.53
795.6	2686.17
806.4	2711.7
825.3	2706.87
828	2763.45
849.6	2772.42
816.3	2753.1
847.8	2824.17
846.9	2826.93
834.3	2873.85
794.7	2974.59
856.8	2982.18
801	2922.15
849.6	3052.56
844.2	3004.26
797.4	2989.77
844.2	3054.63
793.8	3073.95
846.9	3103.62
799.2	3122.25
845.1	3142.26
819.9	3155.37
799.2	3197.46
799.2	3211.26
855.9	3220.92
804.6	3240.24
803.7	3244.38
807.3	3227.82
824.4	3282.33
819	3357.54
863.1	3310.62
817.2	3316.83
855	3334.08
858.6	3456.9
841.5	3428.61
858.6	3427.23
843.3	3425.85
876.6	3510.03
885.6	3518.31
873	3523.14
877.5	3539.7
818.1	3596.28
822.6	3576.27
854.1	3614.22
861.3	3555.57
876.6	3685.98
915.3	3695.64
877.5	3667.35
869.4	3719.1
928.8	3728.76
892.8	3765.33
883.8	3838.47
883.8	3828.81
917.1	3804.66
880.2	3949.56
900.9	3892.29
891.9	3897.81
906.3	3924.72
901.8	3997.17
935.1	3984.06
898.2	4031.67
951.3	4096.53
937.8	4105.5
979.2	4051.68
1060.2	4143.45
1023.3	4187.61
889.2	4218.66
887.4	4254.54
873	4230.39
1062	4341.48
1066.5	4344.24
1014.3	4374.6
1075.5	4384.26
1009.8	4393.23
1016.1	4507.08
1077.3	4476.03
1019.7	4533.99
1012.5	4556.76
1090.8	4664.4
1146.6	4672.68
1112.4	4649.22
1104.3	4722.36
1102.5	4692
1090.8	4833.45
1102.5	4769.28
1180.8	4910.04
1211.4	4997.67
1219.5	4959.72
1207.8	5036.31
1170	5025.96
1189.8	5133.6
1208.7	5157.06
1101.6	5229.51
1221.3	5286.78
1194.3	5306.1
1222.2	5355.78
1206.9	5425.47
1209.6	5442.03
1209.6	5516.55
1167.3	5577.27
1258.2	5684.22
1224.9	5700.09
1209.6	5760.81
1243.8	5887.08
1233	5907.78
1239.3	6019.56
1346.4	6088.56
1286.1	6158.25
1232.1	6281.76
1305.9	6307.98
1359.9	6443.91
1336.5	6506.7
1390.5	6577.77
1438.2	6709.56
1409.4	6773.04
1344.6	6950.37
1431	7012.47
1482.3	7051.8
1476.9	7269.15
1452.6	7317.45
1455.3	7462.35
1490.4	7643.13
1525.5	7716.27
1521	7864.62
1523.7	8032.98
1727.1	8302.08
1753.2	8443.53
1868.4	8686.41
1758.6	8892.03
1864.8	8978.28
1872.9	9286.71
1948.5	9481.98
2093.4	9844.92
2263.5	10105
2274.3	10363.1
2589.3	10756.4
2535.3	11029.7
2772.9	11463
2999.7	11880.4
3218.4	12455.9
3842.1	13039.6
879.3	390.54
897.3	1815.39
876.6	1938.9
928.8	2121.75
924.3	2176.26
928.8	2277
897.3	2358.42
866.7	2450.19
917.1	2507.46
877.5	2521.95
900	2644.08
911.7	2619.93
893.7	2711.7
873.9	2766.9
933.3	2773.8
882.9	2846.25
895.5	2850.39
919.8	2936.64
893.7	2902.83
865.8	2964.24
918.9	2991.84
899.1	3042.9
902.7	3010.47
869.4	3127.77
931.5	3111.9
906.3	3111.9
902.7	3172.62
864.9	3157.44
906.3	3180.9
910.8	3240.93
919.8	3287.16
891	3266.46
896.4	3357.54
883.8	3322.35
904.5	3367.89
869.4	3415.5
869.4	3434.82
915.3	3462.42
933.3	3461.73
946.8	3546.6
990.9	3541.77
939.6	3530.73
869.4	3556.26
891.9	3575.58
864.9	3609.39
989.1	3706.68
1004.4	3640.44
994.5	3700.47
945.9	3737.04
972	3717.72
982.8	3782.58
939.6	3860.55
962.1	3837.78
960.3	3854.34
943.2	3945.42
940.5	3915.75
1005.3	3906.09
981.9	3976.47
963.9	4013.73
982.8	3997.17
1025.1	4051.68
1065.6	4076.52
1094.4	4144.14
1102.5	4171.74
956.7	4246.26
947.7	4271.1
939.6	4246.26
1080.9	4329.75
1088.1	4286.97
1086.3	4393.23
1137.6	4411.17
1151.1	4514.67
1106.1	4471.89
1081.8	4465.68
1140.3	4522.95
1143	4529.16
1190.7	4633.35
1211.4	4618.17
1199.7	4737.54
1206.9	4697.52
1223.1	4814.82
1173.6	4774.11
1268.1	4866.57
1241.1	4970.76
1249.2	4996.98
1237.5	5034.93
1270.8	5084.61
1230.3	5147.4
1191.6	5212.26
1183.5	5204.67
1284.3	5304.72
1256.4	5294.37
1274.4	5346.12
1286.1	5467.56
1279.8	5464.11
1245.6	5548.98
1238.4	5649.03
1257.3	5588.31
1320.3	5679.39
1253.7	5768.4
1297.8	5862.93
1305.9	5941.59
1296.9	6054.75
1365.3	5987.82
1393.2	6072
1341.9	6181.71
1359.9	6238.98
1408.5	6367.32
1408.5	6432.87
1406.7	6517.74
1469.7	6551.55
1480.5	6684.72
1499.4	6717.15
1380.6	6935.88
1506.6	6986.94
1549.8	7101.48
1560.6	7197.39
1563.3	7302.27
1578.6	7449.24
1584.9	7538.94
1603.8	7745.94
1612.8	7864.62
1648.8	8055.06
1685.7	8179.95
1682.1	8330.37
1791	8535.3
1890.9	8730.57
1813.5	8874.09
1896.3	9136.29
2079	9395.73
2117.7	9572.37
2290.5	9906.33
2259	10120.2
2339.1	10403.8
2634.3	10700.5
2702.7	11129.7
2737.8	11534
3119.4	12025.3
3451.5	12493.8
3965.4	13132.1
972	1925.79
980.1	2168.67
953.1	2275.62
971.1	2410.17
952.2	2468.13
1006.2	2650.98
990.9	2580.6
971.1	2731.02
989.1	2746.2
983.7	2882.13
997.2	2864.88
966.6	2953.2
942.3	2949.75
967.5	3012.54
965.7	3022.2
1002.6	3127.77
965.7	3078.78
1007.1	3172.62
948.6	3201.6
954	3258.18
997.2	3260.94
969.3	3327.87
1005.3	3377.55
972	3331.32
992.7	3427.92
991.8	3406.53
1051.2	3486.57
1062	3520.38
1008.9	3478.98
974.7	3608.01
948.6	3561.09
958.5	3588.69
1010.7	3644.58
1013.4	3697.02
1019.7	3713.58
1053	3778.44
1052.1	3735.66
1026.9	3802.59
1044.9	3816.39
1017	3949.56
1062	3937.83
1062	3915.06
1068.3	3996.48
1051.2	3976.47
1107.9	4044.09
1134	4115.16
1215.9	4127.58
1189.8	4135.17
1038.6	4258.68
1037.7	4209.69
1053	4245.57
1184.4	4291.11
1208.7	4337.34
1211.4	4371.15
1157.4	4384.26
1201.5	4480.17
1172.7	4514.67
1200.6	4574.01
1164.6	4533.99
1258.2	4605.75
1273.5	4675.44
1289.7	4745.82
1262.7	4700.28
1285.2	4798.95
1258.2	4814.82
1344.6	4887.27
1337.4	4966.62
1336.5	4956.96
1306.8	5047.35
1310.4	5163.27
1337.4	5132.91
1290.6	5214.33
1330.2	5277.81
1349.1	5292.3
1332	5413.05
1355.4	5473.77
1305	5433.75
1349.1	5534.49
1329.3	5587.62
1327.5	5615.22
1414.8	5674.56
1331.1	5759.43
1434.6	5884.32
1408.5	5840.16
1413	5940.9
1422	6035.43
1453.5	6084.42
1400.4	6221.73
1395.9	6272.1
1497.6	6379.05
1496.7	6457.71
1467.9	6477.03
1534.5	6565.35
1552.5	6664.71
1552.5	6781.32
1476.9	6822.03
1504.8	6948.99
1593.9	7048.35
1516.5	7118.73
1593.9	7349.19
1587.6	7374.72
1659.6	7567.23
1594.8	7612.77
1863.9	7797.69
1683	7895.67
1664.1	8024.7
1779.3	8188.92
1799.1	8409.72
1861.2	8533.23
2014.2	8738.16
2070	8906.52
2022.3	9193.56
2131.2	9386.76
2033.1	9678.63
2333.7	9872.52
2404.8	10252
2634.3	10583.9
2668.5	10895.8
2762.1	11222.8
3149.1	11741
3412.8	12264.8
4491	12762.2
1057.5	1779.51
1035.9	2125.89
1015.2	2310.12
1025.1	2452.95
1026.9	2615.79
1041.3	2699.28
1076.4	2813.82
1022.4	2844.18
1054.8	2903.52
1040.4	3024.27
1014.3	3026.34
1026.9	3111.9
1048.5	3191.25
1021.5	3158.82
1056.6	3274.05
1033.2	3380.31
1042.2	3347.19
1048.5	3389.97
1029.6	3443.1
1122.3	3474.84
1090.8	3526.59
1060.2	3576.27
1077.3	3605.94
1134	3674.25
1105.2	3665.97
1147.5	3788.1
1109.7	3784.65
1114.2	3851.58
1133.1	3815.7
1149.3	3947.49
1086.3	3909.54
1098	3961.29
1134.9	3958.53
1179.9	4050.99
1154.7	4096.53
1235.7	4177.26
1294.2	4168.98
1103.4	4242.81
1103.4	4229.01
1264.5	4326.99
1231.2	4327.68
[truncated: 814 more rows]
