# Supplementary material for: A quantitative model for the rate-limiting process of UGA alternative assignments to stop and selenocysteine codons
Source: PLoS Comput Biol. 2017 Feb 8;13(2):e1005367. doi: 10.1371/journal.pcbi.1005367 (PMC5323020; doi:10.1371/journal.pcbi.1005367)
Supplement: S6 File — (ZIP) [file pcbi.1005367.s016.zip › SELK_250.csv]

GFP	mCherry
30.6	115.92
0.9	88.32
44.1	94.53
32.4	105.57
45.9	92.46
25.2	111.09
48.6	82.8
59.4	129.72
45.9	92.46
53.1	71.07
28.8	85.56
54	98.67
58.5	106.26
24.3	92.46
30.6	111.09
10.8	117.99
30.6	131.1
53.1	109.02
41.4	91.08
39.6	133.17
62.1	106.95
57.6	122.13
43.2	70.38
37.8	122.82
18.9	132.48
20.7	98.67
44.1	119.37
60.3	84.18
47.7	96.6
15.3	109.02
46.8	123.51
23.4	106.95
1.8	111.09
29.7	106.26
47.7	74.52
60.3	82.11
43.2	84.87
19.8	100.05
42.3	114.54
42.3	109.71
42.3	103.5
18.9	112.47
59.4	81.42
37.8	115.23
55.8	126.96
58.5	108.33
37.8	76.59
13.5	112.47
16.2	99.36
64.8	163.53
39.6	139.38
63	149.04
34.2	152.49
27	155.94
56.7	199.41
64.8	146.28
45.9	146.28
30.6	204.93
58.5	155.94
63	157.32
55.8	141.45
65.7	185.61
16.2	185.61
61.2	203.55
51.3	183.54
44.1	200.79
40.5	149.73
41.4	144.21
44.1	169.74
64.8	161.46
31.5	151.8
39.6	151.11
59.4	175.26
52.2	155.25
59.4	140.07
62.1	138.69
45	269.79
54	234.6
39.6	249.09
40.5	251.16
40.5	220.11
27	262.2
64.8	269.79
55.8	207.69
44.1	257.37
54	251.16
45.9	301.53
52.2	321.54
38.7	327.06
45.9	310.5
62.1	281.52
60.3	286.35
52.2	393.3
36.9	347.76
58.5	351.21
59.4	351.9
45	439.53
60.3	474.03
58.5	475.41
65.7	516.12
62.1	546.48
21.6	572.01
25.2	684.48
12.6	634.11
15.3	707.94
30.6	766.59
28.8	888.03
29.7	961.86
63.9	1051.56
47.7	1112.97
29.7	1258.56
65.7	1335.84
31.5	1477.29
19.8	1696.02
53.1	1796.76
18	1967.88
28.8	2203.17
62.1	2425.35
19.8	2657.19
57.6	2986.32
113.4	3510.03
206.1	3950.25
294.3	4382.19
270.9	4823.1
426.6	5253.66
460.8	5774.61
482.4	6263.13
674.1	6563.28
811.8	7111.83
838.8	7655.55
927.9	8101.29
1010.7	8593.95
1210.5	9099.03
1255.5	9554.43
1625.4	10113.3
1725.3	10612.9
1952.1	11082.8
2134.8	11533.3
2852.1	12119.8
3025.8	12791.2
90	124.89
67.5	118.68
85.5	107.64
107.1	111.78
75.6	124.2
71.1	115.92
74.7	102.12
83.7	97.29
88.2	117.99
75.6	104.88
94.5	133.86
79.2	106.95
72.9	188.37
89.1	199.41
84.6	141.45
79.2	189.75
99	187.68
68.4	168.36
72.9	174.57
68.4	175.26
99.9	177.33
66.6	191.82
85.5	146.97
74.7	200.1
99.9	187.68
100.8	145.59
89.1	197.34
90	192.51
69.3	194.58
93.6	203.55
76.5	164.22
71.1	144.21
71.1	158.01
96.3	167.67
90	173.88
93.6	167.67
72.9	207.69
75.6	265.65
125.1	209.76
79.2	209.76
80.1	223.56
122.4	238.74
80.1	225.63
99.9	235.98
110.7	242.19
105.3	249.09
111.6	260.82
99	263.58
80.1	208.38
69.3	256.68
90	217.35
81.9	227.7
92.7	206.31
108.9	228.39
100.8	309.81
96.3	296.01
84.6	309.81
94.5	329.82
108	320.85
66.6	336.72
127.8	327.06
114.3	326.37
69.3	277.38
105.3	282.9
81.9	378.81
104.4	396.06
107.1	365.01
122.4	379.5
131.4	389.16
73.8	378.12
93.6	428.49
107.1	432.63
108	434.7
92.7	442.29
117.9	500.94
107.1	538.89
81.9	521.64
123.3	553.38
72	577.53
72	579.6
113.4	648.6
97.2	687.93
99.9	704.49
70.2	721.05
95.4	793.5
115.2	765.9
74.7	841.8
106.2	961.17
74.7	903.21
107.1	1003.26
103.5	1050.87
77.4	1110.21
108	1192.32
114.3	1175.07
118.8	1288.23
98.1	1403.46
69.3	1468.32
79.2	1533.87
108	1719.48
84.6	1767.78
82.8	1865.76
108.9	2067.93
71.1	2204.55
92.7	2386.02
129.6	2508.15
90	2818.65
78.3	3073.95
77.4	3328.56
108.9	3860.55
323.1	4109.64
273.6	4473.27
411.3	4720.98
433.8	5001.81
498.6	5344.74
501.3	5709.75
650.7	6089.25
661.5	6476.34
696.6	6861.36
799.2	7366.44
977.4	7801.14
1187.1	8226.87
1209.6	8656.74
1368	9117.66
1440.9	9686.91
1739.7	10158.9
1953	10675
2061.9	11121.4
2476.8	11623
2843.1	12240.6
176.4	120.06
142.2	147.66
144.9	234.6
180	210.45
135	229.08
174.6	301.53
144	311.88
149.4	297.39
169.2	329.13
143.1	358.11
140.4	400.89
166.5	407.1
184.5	431.94
133.2	460.23
183.6	442.29
192.6	528.54
142.2	501.63
164.7	572.7
156.6	589.95
173.7	639.63
174.6	676.2
152.1	723.12
134.1	781.08
139.5	816.96
149.4	831.45
174.6	894.93
162	912.87
190.8	1000.5
165.6	1017.75
192.6	1098.48
168.3	1124.7
181.8	1161.27
150.3	1197.15
196.2	1284.09
162	1324.8
139.5	1386.9
163.8	1445.55
165.6	1500.75
171.9	1553.19
142.2	1633.92
163.8	1686.36
156.6	1741.56
139.5	1807.11
150.3	1862.31
147.6	2033.43
184.5	2123.82
178.2	2225.25
173.7	2312.88
162.9	2472.27
176.4	2602.68
179.1	2773.11
138.6	3066.36
261.9	3447.93
258.3	3777.06
350.1	3959.91
364.5	4144.14
459	4384.26
428.4	4608.51
469.8	4875.54
518.4	4971.45
569.7	5266.08
542.7	5499.3
606.6	5802.21
685.8	6122.37
730.8	6425.28
708.3	6808.92
833.4	7192.56
966.6	7637.61
1074.6	8006.07
1193.4	8463.54
1396.8	8893.41
1432.8	9348.81
1829.7	9851.13
1805.4	10152.7
2062.8	10632.9
2149.2	11107.6
2463.3	11583
3195	12131.6
252.9	179.4
213.3	277.38
235.8	375.36
239.4	427.11
239.4	501.63
215.1	594.09
230.4	667.23
208.8	696.9
205.2	754.86
231.3	794.19
222.3	886.65
226.8	841.11
233.1	957.03
241.2	930.12
255.6	1027.41
206.1	977.73
252	1069.5
245.7	1092.96
233.1	1157.13
216.9	1156.44
212.4	1184.73
219.6	1215.09
238.5	1308.93
238.5	1282.02
257.4	1346.88
252	1331.01
244.8	1433.13
262.8	1434.51
207	1471.08
241.2	1448.31
258.3	1578.72
204.3	1542.15
251.1	1641.51
245.7	1662.9
246.6	1676.01
239.4	1782.27
205.2	1849.2
233.1	1838.16
238.5	1911.3
244.8	1969.95
240.3	1989.96
221.4	2060.34
252	2135.55
252.9	2190.75
249.3	2267.34
246.6	2288.04
262.8	2386.02
230.4	2457.09
205.2	2488.14
203.4	2580.6
252.9	2732.4
245.7	2797.95
243.9	2933.19
258.3	3082.92
236.7	3263.7
297	3467.94
313.2	3675.63
423	3867.45
516.6	4030.29
459.9	4188.99
454.5	4314.57
432	4458.78
486.9	4594.71
491.4	4792.05
582.3	4930.05
568.8	5170.17
616.5	5247.45
632.7	5493.09
605.7	5754.6
616.5	5951.94
756.9	6263.82
800.1	6512.91
917.1	6735.09
878.4	7040.76
882.9	7387.14
1058.4	7728
1154.7	8135.79
1287	8472.51
1481.4	8869.95
1573.2	9205.98
1660.5	9591
1831.5	10066.4
1902.6	10488
2246.4	10982
2592.9	11480.2
3753.9	12003.2
305.1	175.26
309.6	435.39
328.5	573.39
279	694.14
278.1	771.42
288.9	890.79
295.2	961.17
267.3	903.9
277.2	997.05
275.4	977.73
285.3	1088.13
267.3	1058.46
293.4	1167.48
272.7	1144.02
308.7	1182.66
286.2	1205.43
268.2	1185.42
279.9	1248.9
282.6	1299.96
311.4	1286.16
273.6	1301.34
296.1	1346.88
313.2	1371.72
294.3	1355.85
309.6	1428.99
312.3	1420.71
283.5	1412.43
306.9	1439.34
311.4	1471.77
315.9	1510.41
290.7	1481.43
291.6	1568.37
291.6	1539.39
300.6	1549.74
267.3	1613.91
325.8	1651.17
324	1604.25
287.1	1707.75
302.4	1718.79
265.5	1711.89
279.9	1733.28
316.8	1775.37
325.8	1856.1
304.2	1818.15
275.4	1831.95
324.9	1893.36
272.7	1863.69
328.5	1950.63
328.5	1969.95
281.7	2029.98
271.8	2036.19
328.5	2081.73
308.7	2082.42
287.1	2141.07
315.9	2227.32
296.1	2212.83
291.6	2336.34
276.3	2378.43
280.8	2381.19
288	2440.53
299.7	2528.85
288.9	2535.75
296.1	2601.3
311.4	2675.13
286.2	2726.19
321.3	2791.74
296.1	2864.19
326.7	2904.21
328.5	2971.83
320.4	3096.03
329.4	3211.26
313.2	3364.44
341.1	3407.22
314.1	3568.68
346.5	3712.89
511.2	3865.38
527.4	3942.66
554.4	4063.41
515.7	4101.36
504	4232.46
543.6	4360.11
462.6	4447.74
530.1	4596.09
639	4736.85
636.3	4832.07
639	4907.28
612	5067.36
680.4	5297.82
719.1	5415.12
719.1	5568.99
723.6	5782.2
783.9	6062.34
831.6	6263.13
864.9	6440.46
922.5	6683.34
924.3	6946.23
965.7	7178.07
1080	7532.04
1172.7	7861.17
1244.7	8111.64
1327.5	8453.88
1413.9	8731.95
1476	9058.32
1676.7	9504.06
1965.6	9813.18
1974.6	10261
2183.4	10681.9
2257.2	11175.9
3088.8	11651.3
3867.3	12372.4
377.1	314.64
353.7	653.43
381.6	808.68
330.3	911.49
391.5	999.12
374.4	1067.43
367.2	1146.78
373.5	1161.27
372.6	1201.98
332.1	1239.24
369.9	1300.65
333	1241.31
352.8	1376.55
348.3	1374.48
371.7	1344.81
361.8	1324.11
384.3	1433.82
369.9	1419.33
392.4	1410.36
362.7	1488.33
369	1513.17
375.3	1502.13
363.6	1457.97
378	1531.11
330.3	1542.15
360.9	1551.81
365.4	1566.99
375.3	1572.51
352.8	1587.69
382.5	1648.41
394.2	1621.5
373.5	1647.03
356.4	1662.9
352.8	1716.72
377.1	1709.13
360.9	1702.92
394.2	1696.02
390.6	1773.99
337.5	1750.53
364.5	1759.5
392.4	1727.76
331.2	1758.81
342.9	1829.19
395.1	1793.31
351	1840.23
394.2	1807.11
393.3	1885.77
385.2	1908.54
336.6	1922.34
355.5	1865.76
352.8	1873.35
353.7	1995.48
395.1	1966.5
390.6	1985.82
366.3	2007.21
370.8	2026.53
362.7	2012.73
383.4	2009.97
369.9	2121.06
379.8	2101.05
343.8	2091.39
352.8	2152.8
357.3	2181.78
387	2193.51
350.1	2252.16
390.6	2256.3
393.3	2225.25
337.5	2337.03
378.9	2300.46
369	2368.08
378.9	2364.63
365.4	2354.97
376.2	2460.54
344.7	2423.28
386.1	2521.26
383.4	2592.33
379.8	2593.71
395.1	2686.86
366.3	2673.06
370.8	2703.42
365.4	2794.5
385.2	2866.95
355.5	2861.43
389.7	2931.81
362.7	2971.83
381.6	3088.44
334.8	3162.27
387.9	3236.79
331.2	3245.76
365.4	3318.21
411.3	3436.2
441	3459.66
405.9	3625.95
414	3719.1
348.3	3794.31
572.4	3917.82
559.8	3942.66
642.6	4064.79
587.7	4117.92
564.3	4157.94
565.2	4228.32
656.1	4389.78
576.9	4451.19
679.5	4519.5
642.6	4597.47
684.9	4706.49
614.7	4818.96
699.3	4965.93
661.5	4989.39
719.1	5152.92
741.6	5221.23
743.4	5317.14
731.7	5469.63
783	5637.99
839.7	5851.89
789.3	5951.25
844.2	6171.36
957.6	6400.44
956.7	6537.06
1043.1	6725.43
991.8	6927.6
1014.3	7236.03
1162.8	7503.06
1215.9	7745.25
1256.4	8035.05
1386.9	8235.15
1411.2	8605.68
1614.6	8867.19
1710	9199.77
1744.2	9558.57
1926	9917.37
2142	10305.8
2279.7	10761.9
2415.6	11231.1
3018.6	11684.5
443.7	128.34
441.9	414
399.6	870.09
446.4	1075.02
459.9	1130.22
432.9	1202.67
422.1	1306.86
459	1354.47
397.8	1346.88
399.6	1406.22
445.5	1442.79
397.8	1429.68
432.9	1457.28
424.8	1492.47
432	1464.87
441.9	1527.66
430.2	1533.18
411.3	1543.53
423.9	1574.58
459.9	1613.91
461.7	1611.15
443.7	1611.84
450	1640.13
436.5	1707.06
424.8	1659.45
414	1684.98
424.8	1655.31
396.9	1711.89
456.3	1763.64
429.3	1758.81
413.1	1757.43
411.3	1751.22
401.4	1771.23
453.6	1725.69
407.7	1816.77
440.1	1846.44
402.3	1793.31
452.7	1829.88
418.5	1842.3
438.3	1928.55
430.2	1918.2
416.7	1923.72
407.7	1916.82
414	1877.49
449.1	1874.73
441.9	1977.54
397.8	1945.8
451.8	1987.2
458.1	1947.87
410.4	1942.35
418.5	1960.29
400.5	2020.32
459.9	2003.76
443.7	2054.82
451.8	2030.67
440.1	2038.95
430.2	2113.47
410.4	2071.38
420.3	2100.36
425.7	2092.08
445.5	2075.52
416.7	2081.04
411.3	2188.68
410.4	2192.13
398.7	2146.59
434.7	2138.31
435.6	2167.98
403.2	2217.66
426.6	2230.77
450	2223.87
459	2263.89
414.9	2243.19
456.3	2303.22
442.8	2340.48
441.9	2296.32
459	2324.61
438.3	2286.66
417.6	2394.99
438.3	2351.52
408.6	2399.82
428.4	2403.27
434.7	2431.56
461.7	2473.65
411.3	2455.71
459.9	2521.26
422.1	2488.14
432.9	2546.79
454.5	2619.93
424.8	2585.43
454.5	2564.73
412.2	2668.92
453.6	2630.28
396.9	2637.87
419.4	2711.01
442.8	2719.98
447.3	2703.42
458.1	2820.03
449.1	2795.19
397.8	2853.84
443.7	2844.87
451.8	2930.43
452.7	2920.77
445.5	3002.19
444.6	3064.29
438.3	3043.59
428.4	3139.5
441	3176.07
418.5	3175.38
418.5	3303.03
441.9	3347.19
485.1	3421.02
462.6	3492.78
465.3	3467.94
401.4	3534.18
475.2	3598.35
519.3	3688.05
516.6	3761.88
448.2	3795
612	3908.16
657.9	3957.84
639	3950.94
689.4	4032.36
647.1	4131.03
648	4137.93
641.7	4159.32
650.7	4213.83
615.6	4313.19
671.4	4395.3
652.5	4478.1
734.4	4493.97
665.1	4567.11
711	4627.83
765	4712.01
685.8	4785.84
733.5	4891.41
770.4	5031.48
776.7	5094.27
759.6	5108.07
793.8	5266.08
837	5341.98
837	5493.09
828.9	5576.58
825.3	5657.31
868.5	5821.53
896.4	6008.52
972.9	6074.07
925.2	6281.76
1005.3	6464.61
1083.6	6612.27
1107	6724.05
1106.1	6950.37
1224	7164.27
1071.9	7416.12
1206.9	7632.09
1260.9	7810.11
1377.9	8016.42
1440.9	8346.93
1457.1	8571.87
1674	8881.68
1701	9141.12
1845	9537.18
2085.3	9856.65
2063.7	10274.8
2349	10691.5
2425.5	11086.2
2751.3	11576.8
500.4	114.54
500.4	421.59
466.2	945.99
518.4	1167.48
471.6	1273.05
476.1	1314.45
489.6	1431.75
477	1514.55
481.5	1466.25
465.3	1533.87
511.2	1519.38
489.6	1589.07
511.2	1590.45
465.3	1640.82
489.6	1682.22
468	1660.14
491.4	1711.89
507.6	1749.15
486	1761.57
468.9	1727.07
470.7	1737.42
486.9	1841.61
514.8	1829.19
495.9	1827.12
495.9	1838.16
473.4	1884.39
505.8	1885.08
463.5	1890.6
501.3	1914.06
474.3	1929.93
507.6	1963.05
527.4	1965.81
525.6	1940.97
477	1994.79
476.1	1980.3
476.1	1963.74
495.9	2040.33
512.1	2041.71
495	2032.74
481.5	2002.38
490.5	2034.12
474.3	2037.57
468	2080.35
474.3	2090.01
515.7	2112.78
470.7	2104.5
471.6	2130.03
462.6	2083.11
500.4	2149.35
509.4	2163.84
523.8	2146.59
477	2174.88
466.2	2171.43
465.3	2194.89
474.3	2198.34
463.5	2229.39
513	2216.28
500.4	2228.7
474.3	2212.14
494.1	2229.39
470.7	2240.43
507.6	2332.2
506.7	2312.88
516.6	2297.01
489.6	2287.35
490.5	2316.33
521.1	2289.42
485.1	2298.39
495	2403.27
485.1	2348.76
484.2	2412.24
493.2	2405.34
479.7	2379.81
507.6	2388.78
482.4	2473.65
473.4	2467.44
508.5	2479.17
513.9	2443.29
493.2	2476.41
463.5	2417.07
478.8	2521.95
477	2505.39
473.4	2490.21
521.1	2530.23
493.2	2510.22
511.2	2610.27
509.4	2553
509.4	2563.35
487.8	2575.77
500.4	2590.26
516.6	2664.09
495.9	2643.39
522.9	2641.32
508.5	2665.47
505.8	2632.35
501.3	2751.72
518.4	2731.02
481.5	2739.99
504.9	2753.79
471.6	2792.43
471.6	2824.17
468.9	2808.3
515.7	2845.56
479.7	2844.87
508.5	2849.01
523.8	2874.54
520.2	2935.26
506.7	2945.61
517.5	2937.33
515.7	2994.6
481.5	2987.7
509.4	3080.16
497.7	3058.08
522.9	3055.32
513	3160.89
464.4	3149.85
485.1	3192.63
471.6	3177.45
519.3	3271.98
494.1	3290.61
501.3	3357.54
573.3	3421.02
529.2	3411.36
576	3498.3
571.5	3514.17
509.4	3522.45
510.3	3525.21
585	3617.67
540	3668.04
579.6	3662.52
558	3771.54
521.1	3852.27
664.2	3890.91
672.3	3921.27
662.4	3933
712.8	3979.92
736.2	4061.34
744.3	4047.54
669.6	4109.64
721.8	4106.19
720	4180.71
701.1	4249.71
713.7	4220.04
720	4284.9
741.6	4383.57
765	4366.32
667.8	4422.9
798.3	4487.76
745.2	4559.52
761.4	4685.79
822.6	4756.17
753.3	4820.34
820.8	4830
832.5	4837.59
854.1	4935.57
855	4981.8
833.4	5125.32
921.6	5198.46
921.6	5258.49
914.4	5372.34
897.3	5400.63
923.4	5510.34
891	5607.63
900.9	5678.01
944.1	5837.4
959.4	5905.71
963	6063.03
970.2	6154.11
1005.3	6345.93
1077.3	6419.07
1172.7	6555.69
1127.7	6694.38
1140.3	6927.6
1184.4	7038.69
1143.9	7292.61
1260.9	7474.77
1316.7	7725.24
1412.1	7904.64
1402.2	8072.31
1465.2	8286.9
1578.6	8558.07
1592.1	8769.21
1674	9045.21
1733.4	9370.89
1894.5	9704.85
2096.1	10016
2185.2	10367.2
2607.3	10770.2
2842.2	11306.3
3429	11914.2
566.1	208.38
558	1128.84
558.9	1326.18
531.9	1426.23
585.9	1489.02
564.3	1566.99
555.3	1629.78
577.8	1634.61
571.5	1682.22
577.8	1698.09
540.9	1733.28
564.3	1767.09
567	1838.16
586.8	1798.83
540.9	1794.69
584.1	1897.5
543.6	1922.34
543.6	1866.45
549	1968.57
567	1969.95
532.8	1985.13
547.2	1936.83
528.3	2035.5
587.7	2005.83
559.8	2031.36
557.1	2067.93
531	2134.86
549.9	2069.31
549.9	2080.35
547.2	2087.94
549.9	2125.89
536.4	2204.55
533.7	2196.27
566.1	2201.1
574.2	2156.94
557.1	2174.88
533.7	2194.89
560.7	2265.96
571.5	2250.78
584.1	2274.24
555.3	2216.97
588.6	2237.67
549	2323.23
536.4	2330.82
538.2	2285.28
532.8	2322.54
554.4	2290.8
552.6	2329.44
567	2392.92
546.3	2411.55
540.9	2410.17
589.5	2349.45
536.4	2361.87
574.2	2406.72
536.4	2468.82
575.1	2453.64
542.7	2448.81
582.3	2468.13
529.2	2433.63
545.4	2435.7
586.8	2535.06
570.6	2503.32
550.8	2490.21
579.6	2546.1
560.7	2489.52
534.6	2524.71
582.3	2538.51
566.1	2588.88
571.5	2581.98
531	2561.28
571.5	2592.33
551.7	2564.04
555.3	2606.82
571.5	2646.15
549.9	2625.45
581.4	2622.69
533.7	2649.6
531.9	2668.23
558	2625.45
557.1	2696.52
566.1	2702.04
567.9	2744.82
592.2	2739.99
557.1	2699.97
561.6	2824.86
539.1	2770.35
593.1	2797.95
568.8	2797.95
530.1	2780.7
536.4	2847.63
549.9	2855.91
535.5	2851.08
563.4	2877.99
591.3	2844.18
569.7	2960.79
585.9	2898.69
581.4	2950.44
534.6	2952.51
570.6	2980.8
589.5	2995.29
556.2	3028.41
550.8	2975.97
581.4	3048.42
592.2	3036
543.6	3051.18
541.8	3070.5
534.6	3152.61
573.3	3118.11
561.6	3135.36
559.8	3217.47
544.5	3196.77
581.4	3178.83
540.9	3276.81
538.2	3294.06
576.9	3262.32
567	3352.71
585	3325.11
639.9	3430.68
642.6	3405.84
597.6	3395.49
620.1	3501.75
657	3507.96
649.8	3474.15
540	3543.84
620.1	3630.78
643.5	3623.19
644.4	3633.54
600.3	3711.51
649.8	3720.48
623.7	3732.21
601.2	3773.61
537.3	3835.02
749.7	3930.93
747.9	3901.95
786.6	3960.6
741.6	3957.84
761.4	3958.53
816.3	4046.16
801.9	4015.8
752.4	4137.93
739.8	4110.33
755.1	4168.29
765	4214.52
761.4	4217.28
777.6	4327.68
757.8	4293.87
809.1	4375.98
726.3	4432.56
791.1	4469.13
860.4	4500.87
835.2	4578.15
820.8	4565.04
840.6	4678.89
883.8	4756.17
824.4	4823.79
897.3	4837.59
903.6	4837.59
873	4930.05
862.2	5001.81
915.3	5092.89
891.9	5161.2
980.1	5201.91
932.4	5245.38
965.7	5330.94
940.5	5443.41
944.1	5502.75
935.1	5522.07
981.9	5627.64
973.8	5769.78
1033.2	5811.18
1048.5	5920.89
1014.3	6036.81
1025.1	6196.2
1115.1	6221.04
1168.2	6356.28
1154.7	6442.53
1253.7	6597.09
1230.3	6728.88
1151.1	6834.45
1243.8	7049.73
1222.2	7201.53
1233.9	7431.99
1368.9	7574.82
1386.9	7778.37
1431	7952.94
1527.3	8199.27
1605.6	8375.91
1631.7	8610.51
1818.9	8841.66
1818.9	9112.14
1868.4	9386.76
2037.6	9748.32
2125.8	10085
2202.3	10541.1
2597.4	10912.3
2903.4	11402.2
615.6	95.22
594.9	1106.07
624.6	1431.75
597.6	1551.81
645.3	1617.36
657	1720.86
595.8	1781.58
657	1727.76
653.4	1848.51
607.5	1915.44
618.3	1898.19
621.9	1960.98
614.7	1936.14
640.8	2030.67
646.2	2000.31
652.5	2017.56
637.2	2093.46
653.4	2097.6
648	2133.48
602.1	2182.47
608.4	2183.85
598.5	2191.44
648.9	2144.52
648	2214.21
603	2225.94
630	2239.74
611.1	2223.87
622.8	2293.56
658.8	2341.86
601.2	2297.01
632.7	2280.45
622.8	2347.38
649.8	2366.01
639	2368.08
597.6	2372.22
652.5	2371.53
624.6	2443.98
611.1	2475.03
648.9	2439.84
651.6	2431.56
603	2449.5
599.4	2499.87
637.2	2550.93
628.2	2504.01
641.7	2521.26
613.8	2547.48
595.8	2589.57
638.1	2568.87
649.8	2573.7
639.9	2555.07
634.5	2571.63
630.9	2656.5
596.7	2668.23
617.4	2675.82
600.3	2626.14
646.2	2625.45
614.7	2664.09
597.6	2737.23
649.8	2749.65
627.3	2703.42
615.6	2708.25
628.2	2704.11
621	2780.01
652.5	2820.72
594.9	2771.73
620.1	2761.38
639.9	2784.84
618.3	2844.87
646.2	2834.52
608.4	2876.61
602.1	2840.73
594.9	2867.64
594.9	2940.09
647.1	2949.06
637.2	2948.37
607.5	2953.2
654.3	2926.98
624.6	3012.54
633.6	2988.39
595.8	2992.53
620.1	3000.81
622.8	3010.47
594.9	3037.38
648	3083.61
610.2	3051.18
657	3098.1
603	3038.76
649.8	3157.44
600.3	3150.54
627.3	3136.05
603.9	3171.93
598.5	3217.47
612.9	3187.11
621	3200.91
617.4	3267.15
633.6	3289.23
621	3302.34
632.7	3255.42
657	3376.17
605.7	3370.65
640.8	3333.39
681.3	3385.14
695.7	3383.76
661.5	3438.96
701.1	3385.14
702	3452.07
697.5	3504.51
660.6	3477.6
642.6	3570.06
603	3579.72
677.7	3650.79
709.2	3589.38
686.7	3620.43
720.9	3717.03
722.7	3685.98
685.8	3688.74
699.3	3755.67
663.3	3789.48
657	3809.49
631.8	3826.05
799.2	3906.78
834.3	3890.91
810.9	3906.09
830.7	3952.32
854.1	3976.47
861.3	4017.87
918.9	4032.36
873.9	4028.91
824.4	4094.46
825.3	4071
855.9	4166.22
810.9	4152.42
833.4	4272.48
792.9	4244.88
805.5	4289.73
812.7	4324.23
910.8	4360.8
893.7	4404.27
800.1	4428.42
841.5	4480.86
924.3	4536.75
862.2	4607.13
897.3	4565.73
907.2	4646.46
864.9	4656.81
943.2	4737.54
922.5	4819.65
871.2	4822.41
982.8	4856.22
939.6	4960.41
936.9	4948.68
964.8	5010.78
972	5102.55
936	5137.74
965.7	5124.63
1013.4	5230.2
999	5257.8
1016.1	5370.27
1053.9	5430.99
1050.3	5462.04
1013.4	5568.99
1030.5	5644.89
1009.8	5686.98
1045.8	5755.29
1062	5837.4
1029.6	5938.83
1062.9	6063.03
1077.3	6195.51
1166.4	6221.73
1137.6	6325.92
1247.4	6478.41
1203.3	6512.91
1198.8	6646.77
1173.6	6775.8
1260.9	6930.36
1297.8	7043.52
1300.5	7188.42
1323.9	7334.01
1437.3	7576.2
1421.1	7711.44
1571.4	7866.69
1540.8	8117.85
1700.1	8255.16
1684.8	8535.99
1735.2	8711.25
1870.2	8975.52
1919.7	9202.53
2037.6	9475.77
2293.2	9853.2
2295	10181
2371.5	10596.3
2841.3	11005.5
2980.8	11559.6
689.4	250.47
698.4	1511.1
684	1602.87
674.1	1721.55
670.5	1758.12
670.5	1834.71
688.5	1869.21
702.9	1970.64
668.7	1976.16
709.2	2051.37
660.6	2114.85
667.8	2077.59
685.8	2145.21
696.6	2185.92
710.1	2143.83
688.5	2234.91
684.9	2239.74
668.7	2320.47
686.7	2283.21
668.7	2333.58
694.8	2397.06
693	2348.07
691.2	2363.94
702	2415
688.5	2421.9
716.4	2421.9
705.6	2455.02
689.4	2495.73
677.7	2500.56
693	2517.81
697.5	2597.85
675.9	2567.49
684.9	2582.67
702.9	2574.39
703.8	2677.2
672.3	2682.03
694.8	2657.88
725.4	2628.21
701.1	2708.25
668.7	2697.21
720	2724.81
665.1	2750.34
704.7	2719.98
667.8	2815.2
725.4	2789.67
690.3	2767.59
677.7	2777.25
682.2	2865.57
693.9	2858.67
670.5	2858.67
708.3	2867.64
709.2	2864.19
700.2	2935.26
663.3	2948.37
707.4	2906.28
702.9	2900.07
712.8	2915.94
682.2	2968.38
720.9	3004.95
702	2989.77
683.1	3013.23
664.2	3060.15
680.4	3055.32
708.3	3067.05
691.2	3060.15
705.6	3160.89
677.7	3108.45
668.7	3166.41
693.9	3167.1
698.4	3156.06
719.1	3183.66
699.3	3180.21
681.3	3193.32
668.7	3186.42
684	3307.17
711	3290.61
709.2	3256.11
711	3299.58
690.3	3336.15
715.5	3359.61
720.9	3372.72
756.9	3446.55
743.4	3403.08
729.9	3417.57
743.4	3492.09
733.5	3501.75
742.5	3506.58
736.2	3464.49
714.6	3579.72
717.3	3573.51
671.4	3585.93
751.5	3636.3
767.7	3653.55
733.5	3593.52
770.4	3698.4
761.4	3669.42
754.2	3694.26
769.5	3734.28
788.4	3757.05
732.6	3754.98
695.7	3841.23
684	3840.54
899.1	3872.97
889.2	3915.06
899.1	3945.42
914.4	3982.68
882	3966.12
972.9	4005.45
929.7	4062.03
867.6	4128.27
875.7	4120.68
890.1	4166.91
885.6	4185.54
873.9	4166.22
901.8	4251.09
866.7	4226.25
919.8	4313.19
915.3	4334.58
974.7	4395.99
957.6	4356.66
886.5	4463.61
898.2	4440.84
1028.7	4492.59
929.7	4559.52
931.5	4588.5
967.5	4683.72
967.5	4670.61
1014.3	4728.57
1029.6	4749.27
935.1	4779.63
1014.3	4860.36
1025.1	4833.45
1047.6	4937.64
1050.3	5030.1
992.7	5014.92
1044.9	5083.23
992.7	5163.27
1116.9	5221.23
1111.5	5221.92
1119.6	5257.11
1111.5	5357.16
1090.8	5419.95
1114.2	5488.26
1104.3	5571.75
1087.2	5620.05
1085.4	5694.57
1077.3	5751.84
1167.3	5847.06
1178.1	5874.66
1066.5	5958.84
1190.7	6097.53
1183.5	6150.66
1248.3	6242.43
1274.4	6391.47
1305	6479.79
1313.1	6487.38
1317.6	6659.88
1244.7	6815.13
1317.6	6884.13
1293.3	6975.21
1492.2	7151.16
1437.3	7338.84
1515.6	7478.91
1461.6	7625.88
1549.8	7815.63
1582.2	8000.55
1705.5	8159.25
1724.4	8371.77
1774.8	8604.99
1961.1	8880.3
1880.1	9063.15
1924.2	9317.76
2148.3	9637.23
2186.1	9980.85
2447.1	10296.2
2608.2	10696.4
3072.6	11187
746.1	224.94
747	1584.93
769.5	1699.47
760.5	1827.12
786.6	1869.9
727.2	1961.67
784.8	2034.81
757.8	2083.8
759.6	2183.85
765	2139.69
785.7	2230.08
778.5	2283.21
746.1	2314.26
731.7	2350.83
769.5	2381.19
764.1	2474.34
759.6	2460.54
780.3	2451.57
751.5	2548.86
758.7	2534.37
761.4	2552.31
771.3	2590.26
747	2619.93
749.7	2662.02
765	2662.02
742.5	2636.49
750.6	2690.31
785.7	2745.51
755.1	2733.78
756	2800.02
770.4	2822.1
744.3	2809.68
729	2873.85
726.3	2834.52
742.5	2858.67
774.9	2856.6
736.2	2950.44
771.3	2936.64
756.9	2924.22
727.2	2962.17
741.6	2988.39
726.3	3015.99
729	3015.3
750.6	3055.32
729	3043.59
742.5	3044.97
768.6	3069.12
748.8	3109.14
740.7	3165.72
774	3136.05
745.2	3198.84
771.3	3216.78
729.9	3198.15
760.5	3190.56
735.3	3246.45
787.5	3269.22
770.4	3268.53
770.4	3307.17
788.4	3334.08
778.5	3348.57
790.2	3336.15
815.4	3381
830.7	3435.51
850.5	3438.96
819.9	3481.74
855	3474.84
830.7	3463.8
787.5	3559.71
734.4	3551.43
740.7	3533.49
750.6	3562.47
812.7	3593.52
835.2	3590.07
836.1	3620.43
820.8	3721.17
851.4	3663.9
799.2	3666.66
856.8	3754.29
842.4	3772.23
774	3832.26
783	3797.76
746.1	3796.38
936	3887.46
932.4	3883.32
989.1	3965.43
939.6	3969.57
1027.8	4030.98
1015.2	4057.2
970.2	4114.47
989.1	4107.57
988.2	4093.77
967.5	4179.33
969.3	4192.44
987.3	4269.03
930.6	4223.49
945	4312.5
933.3	4289.73
995.4	4412.55
992.7	4407.72
939.6	4422.21
964.8	4482.24
1106.1	4522.95
994.5	4590.57
1038.6	4598.85
1053	4671.3
1046.7	4634.73
1089	4708.56
1082.7	4744.44
1035.9	4780.32
1103.4	4892.1
1116.9	4883.13
1076.4	4942.47
1082.7	4979.73
1094.4	5008.71
1118.7	5103.93
1099.8	5137.05
1122.3	5192.25
1180.8	5290.92
1125	5274.36
1147.5	5344.05
1131.3	5440.65
1136.7	5511.03
1157.4	5534.49
1174.5	5603.49
1166.4	5655.93
1136.7	5669.04
1160.1	5742.18
1209.6	5816.01
1204.2	5899.5
1132.2	5938.14
1257.3	6095.46
1191.6	6170.67
1259.1	6250.02
1342.8	6381.12
1383.3	6481.86
1346.4	6510.84
1368.9	6645.39
1449	6707.49
1352.7	6851.7
1331.1	7006.26
1575.9	7132.53
1441.8	7253.28
1391.4	7409.91
1561.5	7536.18
1625.4	7742.49
1683.9	7924.65
1696.5	8113.02
1792.8	8243.43
1845.9	8520.12
1883.7	8643.63
1908.9	8929.29
2043	9108.69
2133.9	9495.09
2179.8	9793.86
2356.2	10096.8
2429.1	10505.9
3095.1	11029.7
3138.3	11554
805.5	1629.78
820.8	1800.9
801.9	1977.54
832.5	2065.86
807.3	2126.58
820.8	2179.02
839.7	2234.22
812.7	2295.63
839.7	2412.24
855.9	2375.67
846	2446.74
816.3	2499.87
837.9	2546.79
798.3	2573.7
841.5	2581.98
813.6	2669.61
823.5	2662.02
836.1	2725.5
841.5	2755.17
823.5	2791.05
821.7	2762.07
798.3	2819.34
795.6	2829.69
843.3	2895.24
845.1	2925.6
805.5	2955.96
808.2	2953.89
827.1	3031.17
853.2	2984.25
822.6	2990.46
804.6	3053.25
806.4	3082.92
812.7	3056.7
818.1	3134.67
801	3113.97
847.8	3164.34
799.2	3202.98
819.9	3180.9
794.7	3182.28
819	3268.53
822.6	3253.35
843.3	3275.43
825.3	3369.27
810.9	3338.91
856.8	3313.38
896.4	3432.75
870.3	3434.13
895.5	3481.74
872.1	3453.45
865.8	3506.58
795.6	3574.89
829.8	3530.73
827.1	3571.44
867.6	3593.52
915.3	3629.4
899.1	3695.64
880.2	3657
896.4	3710.82
882	3725.31
901.8	3742.56
880.2	3746.7
819.9	3828.81
810.9	3810.18
1021.5	3894.36
1016.1	3895.74
1017.9	3958.53
1009.8	3948.18
1097.1	4026.84
1110.6	4042.71
992.7	4101.36
1009.8	4110.33
1030.5	4193.82
1053	4140
1020.6	4252.47
1006.2	4234.53
1018.8	4332.51
991.8	4300.08
1104.3	4391.16
1042.2	4471.2
1022.4	4461.54
1142.1	4493.28
1069.2	4553.31
1086.3	4604.37
1108.8	4640.94
1102.5	4687.86
1126.8	4729.95
1069.2	4814.82
1101.6	4767.21
1122.3	4870.71
1182.6	4930.05
1185.3	4950.75
1131.3	5016.3
1126.8	5055.63
1125	5092.89
1161	5128.08
1200.6	5223.99
1197.9	5273.67
1195.2	5248.14
1245.6	5326.11
1248.3	5446.86
1227.6	5492.4
1228.5	5528.28
1243.8	5622.81
1193.4	5716.65
1217.7	5753.91
1305.9	5816.7
1278	5799.45
1313.1	5880.87
1302.3	6067.17
1374.3	6129.96
1261.8	6190.68
1323	6243.81
1327.5	6285.9
1406.7	6439.77
1416.6	6527.4
1508.4	6575.7
1506.6	6706.11
1432.8	6862.74
1487.7	6958.65
1460.7	7086.99
1483.2	7239.48
1578.6	7314
1639.8	7496.16
1615.5	7634.85
1660.5	7781.13
1677.6	7992.27
1778.4	8124.06
1837.8	8279.31
1907.1	8515.98
1977.3	8827.86
2067.3	9035.55
2061.9	9254.97
2205	9547.53
2380.5	9922.89
2443.5	10224.4
2861.1	10756.4
2835.9	11073.1
921.6	187.68
907.2	1775.37
896.4	1934.07
879.3	2132.1
914.4	2171.43
860.4	2254.92
915.3	2290.8
895.5	2363.94
896.4	2432.25
868.5	2484.69
907.2	2554.38
874.8	2592.33
885.6	2667.54
859.5	2691
864.9	2741.37
876.6	2806.92
905.4	2882.13
878.4	2853.15
900	2955.96
865.8	2941.47
918	2994.6
918	2981.49
894.6	3057.39
891.9	3066.36
914.4	3136.05
868.5	3133.98
881.1	3111.9
899.1	3194.7
906.3	3224.37
918.9	3267.15
884.7	3309.93
874.8	3366.51
867.6	3366.51
896.4	3312.69
930.6	3437.58
944.1	3411.36
972	3485.88
933.3	3468.63
896.4	3531.42
858.6	3556.95
981	3645.27
962.1	3601.11
976.5	3608.01
956.7	3699.78
989.1	3668.73
981.9	3735.66
970.2	3762.57
873	3830.19
882.9	3798.45
908.1	3853.65
1073.7	3895.74
1094.4	3957.84
1098.9	3941.97
1178.1	4044.09
1106.1	4080.66
1113.3	4137.24
1095.3	4202.79
1067.4	4168.98
1101.6	4243.5
1118.7	4287.66
1080	4334.58
1139.4	4353.9
1138.5	4359.42
1082.7	4475.34
1226.7	4518.81
1198.8	4486.38
1132.2	4591.95
1171.8	4683.03
1153.8	4687.86
1188.9	4695.45
1134.9	4784.46
1213.2	4853.46
1241.1	4905.21
1242	4921.77
1203.3	4980.42
1222.2	5097.03
1248.3	5112.21
1308.6	5219.85
1304.1	5293.68
1301.4	5324.73
1279.8	5328.87
1287	5383.38
1286.1	5473.08
1254.6	5555.19
1317.6	5617.98
1289.7	5695.26
1255.5	5786.34
1320.3	5822.22
1369.8	5900.88
1308.6	5992.65
1443.6	6124.44
1344.6	6205.86
1406.7	6232.77
1391.4	6309.36
1513.8	6454.26
1454.4	6533.61
1493.1	6688.17
1539.9	6710.94
1466.1	6831.69
1559.7	6903.45
1573.2	7104.24
1543.5	7238.1
1586.7	7361.61
1674.9	7454.76
[truncated: 916 more rows]
