# Supplementary material for: A quantitative model for the rate-limiting process of UGA alternative assignments to stop and selenocysteine codons
Source: PLoS Comput Biol. 2017 Feb 8;13(2):e1005367. doi: 10.1371/journal.pcbi.1005367 (PMC5323020; doi:10.1371/journal.pcbi.1005367)
Supplement: S6 File — (ZIP) [file pcbi.1005367.s016.zip › SELK_0.csv]

GFP	mCherry
40.5	84.18
30.6	77.97
22.5	109.02
29.7	81.42
13.5	121.44
36	105.57
27	107.64
4.5	81.42
45	75.9
45.9	124.2
35.1	87.63
27	80.73
9	102.12
26.1	72.45
40.5	80.04
42.3	105.57
38.7	112.47
16.2	126.27
40.5	107.64
31.5	117.99
27.9	96.6
14.4	71.07
25.2	76.59
15.3	88.32
15.3	102.12
31.5	112.47
45.9	73.83
41.4	119.37
9.9	111.09
1.8	71.07
28.8	124.89
37.8	105.57
3.6	78.66
6.3	106.95
15.3	126.96
31.5	86.25
36.9	84.18
1.8	102.81
41.4	104.19
17.1	130.41
19.8	107.64
36	69.69
4.5	151.8
14.4	166.98
24.3	189.06
20.7	151.11
39.6	156.63
27.9	182.16
20.7	174.57
31.5	171.12
18.9	155.25
22.5	154.56
44.1	168.36
36	173.19
42.3	168.36
23.4	150.42
33.3	197.34
45	164.22
28.8	153.18
44.1	195.27
23.4	144.21
45.9	162.84
21.6	171.12
13.5	135.24
45.9	181.47
27	255.99
1.8	228.39
42.3	265.65
9	263.58
24.3	259.44
33.3	245.64
8.1	267.72
33.3	260.13
42.3	234.6
45	259.44
37.8	233.91
41.4	271.17
45	275.31
38.7	278.07
29.7	312.57
40.5	314.64
26.1	342.24
9.9	388.47
39.6	345
39.6	396.75
31.5	440.22
37.8	439.53
29.7	459.54
12.6	532.68
32.4	503.7
18.9	549.93
26.1	543.03
29.7	621
24.3	728.64
22.5	692.76
37.8	755.55
32.4	819.03
36	977.73
24.3	1017.06
43.2	1171.62
33.3	1236.48
45	1393.11
45.9	1511.1
13.5	1715.34
27	1819.53
20.7	1958.91
29.7	2199.03
27	2309.43
35.1	2641.32
19.8	2935.95
66.6	3449.31
108.9	3870.9
198.9	4174.5
202.5	4509.15
248.4	4941.78
256.5	5364.06
286.2	5806.35
304.2	6138.24
356.4	6449.43
405	6923.46
441.9	7402.32
540.9	7840.47
585	8275.17
689.4	8728.5
661.5	9156.99
774	9695.88
811.8	10146.5
802.8	10597
949.5	11084.8
1115.1	11612
1195.2	12101.2
1330.2	12553.9
1333.8	13130.7
1591.2	13649.6
80.1	122.82
54	119.37
68.4	129.72
51.3	106.95
66.6	78.66
50.4	125.58
72	113.85
48.6	83.49
51.3	119.37
51.3	100.74
62.1	113.16
56.7	120.06
63.9	97.29
79.2	120.06
54.9	131.1
50.4	71.07
53.1	84.87
49.5	106.95
62.1	182.85
89.1	166.29
81.9	195.27
62.1	146.97
79.2	163.53
72.9	199.41
64.8	149.04
65.7	142.14
75.6	138
71.1	184.23
55.8	175.95
53.1	167.67
50.4	137.31
62.1	150.42
66.6	145.59
55.8	149.04
63	181.47
76.5	184.92
56.7	190.44
90.9	184.23
52.2	146.28
54.9	153.87
55.8	212.52
54	238.74
72.9	204.24
70.2	250.47
49.5	250.47
66.6	218.73
52.2	256.68
60.3	243.57
53.1	252.54
48.6	204.24
71.1	226.32
84.6	267.03
63.9	266.34
85.5	223.56
72	254.61
59.4	325.68
80.1	319.47
75.6	313.26
64.8	322.23
80.1	296.01
83.7	323.61
50.4	269.79
73.8	288.42
64.8	271.86
75.6	316.02
56.7	338.79
46.8	371.22
56.7	361.56
56.7	348.45
72.9	364.32
85.5	360.87
61.2	411.93
65.7	413.31
72	418.14
81	467.13
47.7	416.76
54.9	471.96
58.5	476.79
61.2	528.54
53.1	509.22
81	541.65
54	576.15
51.3	592.02
85.5	649.29
81	656.19
63	618.24
46.8	699.66
60.3	721.74
57.6	739.68
80.1	744.51
83.7	765.9
54.9	808.68
67.5	826.62
48.6	874.92
81	903.9
61.2	962.55
68.4	991.53
86.4	1071.57
47.7	1065.36
81	1106.76
88.2	1146.78
65.7	1255.8
65.7	1235.1
77.4	1280.64
87.3	1378.62
71.1	1463.49
90	1485.57
81.9	1578.72
79.2	1652.55
58.5	1698.09
83.7	1874.04
46.8	1929.93
68.4	1975.47
64.8	2099.67
65.7	2266.65
56.7	2376.36
47.7	2566.8
91.8	2786.22
77.4	3003.57
109.8	3347.19
172.8	3669.42
187.2	3933
261	4142.76
233.1	4195.89
204.3	4372.53
241.2	4654.74
268.2	4852.08
288	5110.14
293.4	5335.77
306	5658.69
413.1	5922.27
401.4	6169.98
446.4	6366.63
455.4	6781.32
504	7110.45
463.5	7415.43
527.4	7785.27
556.2	8163.39
652.5	8518.74
726.3	8856.84
715.5	9214.95
754.2	9642.75
852.3	10040.2
984.6	10436.2
1051.2	10841.3
1025.1	11269.1
1109.7	11724.5
1285.2	12200.6
1504.8	12718.1
1538.1	13158.3
107.1	110.4
97.2	166.29
103.5	179.4
93.6	239.43
99.9	242.19
103.5	262.2
126	274.62
104.4	302.22
125.1	330.51
111.6	343.62
126	366.39
116.1	450.57
98.1	450.57
96.3	416.07
105.3	486.45
95.4	494.73
116.1	600.99
98.1	600.99
99.9	663.78
92.7	622.38
136.8	735.54
119.7	703.11
108	682.41
95.4	791.43
136.8	746.58
100.8	798.33
99.9	812.82
99.9	862.5
117	889.41
101.7	875.61
93.6	930.81
99	897
127.8	940.47
104.4	954.27
108	999.81
102.6	1014.3
112.5	1066.74
136.8	1031.55
120.6	1122.63
124.2	1124.7
123.3	1086.06
99.9	1102.62
105.3	1162.65
121.5	1139.88
127.8	1167.48
133.2	1219.23
125.1	1226.13
128.7	1234.41
101.7	1248.9
105.3	1333.77
116.1	1317.9
123.3	1309.62
95.4	1348.95
111.6	1401.39
92.7	1347.57
129.6	1449
98.1	1422.09
106.2	1467.63
106.2	1508.34
99	1477.29
136.8	1544.22
94.5	1594.59
108.9	1577.34
135	1627.02
94.5	1635.3
109.8	1696.02
94.5	1728.45
120.6	1767.09
114.3	1860.93
93.6	1819.53
124.2	1938.21
98.1	1900.95
99	1994.1
127.8	2026.53
134.1	2101.05
135.9	2174.19
132.3	2212.14
106.2	2333.58
118.8	2401.89
119.7	2454.33
131.4	2571.63
109.8	2693.07
107.1	2833.14
136.8	3042.9
157.5	3332.01
157.5	3521.07
207	3664.59
203.4	3820.53
267.3	4015.11
221.4	4044.78
288.9	4129.65
286.2	4197.27
277.2	4347
275.4	4480.17
241.2	4609.89
289.8	4707.87
279.9	4851.39
313.2	5021.13
367.2	5204.67
357.3	5349.57
362.7	5457.9
353.7	5681.46
383.4	5873.28
448.2	5997.48
422.1	6194.13
449.1	6321.09
439.2	6502.56
463.5	6795.81
484.2	7011.09
540	7225.68
521.1	7492.71
567	7821.84
683.1	8013.66
671.4	8373.84
719.1	8621.55
774.9	8853.39
764.1	9164.58
872.1	9468.18
794.7	9822.84
919.8	10142.3
945	10467.3
1002.6	10862.7
1146.6	11320.8
1232.1	11727.2
1309.5	12231.6
1559.7	12665
1748.7	13330.8
180	97.29
155.7	239.43
150.3	340.17
142.2	427.8
150.3	598.23
148.5	663.09
147.6	698.28
154.8	774.18
147.6	750.03
159.3	805.92
178.2	934.95
159.3	909.42
148.5	953.58
170.1	974.97
162	941.85
163.8	1026.03
160.2	1037.76
148.5	1065.36
144.9	1119.87
180	1106.76
148.5	1136.43
171.9	1089.51
149.4	1152.99
159.3	1168.17
144	1141.95
168.3	1186.8
160.2	1262.01
180	1255.8
180	1263.39
152.1	1233.72
158.4	1240.62
148.5	1257.18
156.6	1338.6
152.1	1317.9
182.7	1289.61
171	1302.03
171.9	1324.11
144	1400.01
174.6	1344.81
175.5	1385.52
161.1	1362.75
148.5	1371.72
150.3	1379.31
154.8	1359.3
154.8	1465.56
181.8	1443.48
171.9	1417.95
162.9	1470.39
145.8	1467.63
145.8	1440.03
178.2	1540.77
173.7	1507.65
163.8	1509.03
160.2	1502.13
153	1500.75
173.7	1518.69
178.2	1488.33
182.7	1553.88
144	1556.64
168.3	1590.45
153.9	1589.07
183.6	1573.2
183.6	1598.73
143.1	1646.34
145.8	1656
173.7	1651.17
180	1651.86
165.6	1613.22
167.4	1649.79
181.8	1707.75
148.5	1735.35
161.1	1701.54
148.5	1682.22
176.4	1706.37
176.4	1686.36
178.2	1767.78
158.4	1776.75
147.6	1789.86
174.6	1762.95
144	1769.85
155.7	1849.2
149.4	1859.55
168.3	1872.66
145.8	1814.7
183.6	1815.39
179.1	1895.43
161.1	1898.19
179.1	1909.92
154.8	1882.32
162	1967.19
159.3	1958.91
175.5	1989.96
163.8	1992.03
170.1	2048.61
172.8	2020.32
179.1	2061.72
153.9	2098.29
144	2081.04
175.5	2112.78
182.7	2177.64
170.1	2170.74
176.4	2145.21
180.9	2275.62
151.2	2239.74
176.4	2301.84
162	2323.23
153.9	2364.63
182.7	2380.5
164.7	2412.93
140.4	2428.11
153	2537.82
155.7	2546.79
164.7	2595.09
182.7	2633.73
162	2741.37
156.6	2779.32
177.3	2832.45
161.1	2933.19
173.7	2968.38
146.7	3123.63
139.5	3253.35
198.9	3338.22
215.1	3439.65
195.3	3527.97
231.3	3657.69
252	3632.16
224.1	3817.08
261.9	3862.62
306.9	3892.29
318.6	3974.4
259.2	4028.91
332.1	4104.81
327.6	4146.21
360	4186.23
294.3	4262.13
335.7	4347.69
343.8	4346.31
311.4	4480.17
359.1	4553.31
316.8	4564.35
351.9	4626.45
326.7	4750.65
341.1	4807.23
382.5	4904.52
324	4972.14
350.1	5079.78
398.7	5217.09
373.5	5285.4
402.3	5351.64
408.6	5448.24
434.7	5595.9
384.3	5736.66
455.4	5878.11
467.1	5952.63
487.8	6049.23
484.2	6212.76
536.4	6241.05
528.3	6387.33
476.1	6557.76
500.4	6758.55
522	6866.19
578.7	7075.95
585	7253.97
584.1	7486.5
612	7674.18
674.1	7901.19
688.5	8070.93
718.2	8243.43
780.3	8453.19
802.8	8765.07
810	8967.93
805.5	9211.5
893.7	9514.41
965.7	9771.09
963.9	10092.6
1079.1	10425.9
1059.3	10723.3
1012.5	11124.2
1261.8	11653.4
1392.3	12061.9
1563.3	12531.8
1581.3	13005.8
209.7	86.94
229.5	264.96
216.9	427.8
224.1	612.72
216.9	804.54
196.2	902.52
184.5	982.56
214.2	1048.11
191.7	1124.01
187.2	1098.48
201.6	1182.66
202.5	1152.3
198.9	1176.45
225	1241.31
197.1	1250.28
225	1243.38
191.7	1304.79
191.7	1322.73
217.8	1282.71
218.7	1349.64
189.9	1341.36
184.5	1340.67
208.8	1404.84
186.3	1391.04
206.1	1464.87
220.5	1415.88
195.3	1441.41
205.2	1462.11
218.7	1471.77
206.1	1519.38
220.5	1531.11
206.1	1484.88
209.7	1536.63
229.5	1538.7
198.9	1500.75
207	1520.07
185.4	1583.55
214.2	1575.27
197.1	1582.17
222.3	1589.07
228.6	1551.81
186.3	1600.8
213.3	1602.18
216.9	1656
214.2	1651.17
217.8	1609.77
219.6	1617.36
202.5	1621.5
205.2	1629.78
213.3	1629.09
216.9	1728.45
189.9	1689.12
202.5	1691.88
198	1725
212.4	1721.55
200.7	1736.04
185.4	1733.28
196.2	1690.5
201.6	1738.8
215.1	1762.95
216	1751.22
215.1	1766.4
206.1	1781.58
199.8	1803.66
214.2	1800.21
184.5	1785.72
221.4	1776.75
222.3	1804.35
186.3	1832.64
217.8	1858.17
189	1856.1
227.7	1813.32
228.6	1840.23
203.4	1815.39
227.7	1844.37
207.9	1824.36
203.4	1810.56
209.7	1918.2
194.4	1932
188.1	1897.5
201.6	1910.61
202.5	1893.36
225.9	1886.46
220.5	1913.37
189	1920.96
228.6	1940.97
216	1996.17
192.6	1987.2
228.6	1956.15
214.2	2006.52
201.6	1999.62
207.9	1958.22
192.6	1962.36
184.5	1963.05
223.2	2041.71
226.8	2069.31
197.1	2072.76
196.2	2061.72
225	2071.38
226.8	2024.46
187.2	2068.62
198	2029.98
205.2	2130.72
218.7	2128.65
229.5	2139.69
196.2	2140.38
207	2102.43
198	2088.63
225	2132.79
196.2	2116.92
225	2167.98
196.2	2145.9
229.5	2167.98
223.2	2150.73
201.6	2192.13
222.3	2179.71
185.4	2271.48
215.1	2272.17
212.4	2268.03
226.8	2245.95
199.8	2273.55
210.6	2225.94
228.6	2301.84
194.4	2290.11
220.5	2337.72
224.1	2281.83
220.5	2342.55
225	2352.21
185.4	2379.12
210.6	2357.73
215.1	2349.45
220.5	2348.07
221.4	2442.6
192.6	2457.78
223.2	2421.21
219.6	2432.94
209.7	2516.43
209.7	2501.25
201.6	2480.55
223.2	2493.66
203.4	2601.99
189	2604.06
212.4	2563.35
218.7	2621.31
209.7	2670.99
216.9	2662.02
200.7	2693.76
220.5	2706.87
192.6	2716.53
198	2784.84
208.8	2749.65
225.9	2868.33
205.2	2846.94
187.2	2933.88
208.8	2891.79
228.6	2982.18
217.8	3034.62
207.9	3089.13
189	3141.57
207	3211.95
217.8	3269.91
273.6	3307.17
269.1	3324.42
221.4	3361.68
255.6	3454.14
271.8	3451.38
232.2	3497.61
249.3	3612.15
315.9	3654.93
312.3	3645.27
270.9	3715.65
231.3	3733.59
260.1	3771.54
300.6	3869.52
337.5	3893.67
345.6	3950.94
324	3894.36
352.8	3960.6
330.3	3975.09
319.5	4030.98
373.5	4120.68
384.3	4146.21
406.8	4102.74
374.4	4168.29
378	4168.29
323.1	4233.84
407.7	4331.82
391.5	4322.85
325.8	4378.74
349.2	4362.18
341.1	4438.77
403.2	4522.26
325.8	4609.89
389.7	4643.01
375.3	4644.39
383.4	4754.79
395.1	4798.26
380.7	4832.76
405	4856.91
447.3	4933.5
413.1	4969.38
396	5073.57
440.1	5131.53
430.2	5222.61
450.9	5250.21
423.9	5329.56
448.2	5380.62
421.2	5462.04
459.9	5542.77
494.1	5613.84
436.5	5749.77
494.1	5764.95
486.9	5864.31
532.8	5916.06
520.2	6096.15
490.5	6138.24
544.5	6181.02
553.5	6293.49
587.7	6399.06
548.1	6443.91
542.7	6601.23
526.5	6706.8
587.7	6877.92
577.8	6998.67
638.1	7166.34
631.8	7269.84
630.9	7393.35
625.5	7555.5
663.3	7726.62
726.3	7873.59
706.5	8107.5
745.2	8184.09
778.5	8436.63
819	8625
805.5	8830.62
856.8	8983.11
866.7	9228.06
956.7	9388.14
964.8	9704.16
1008.9	9964.98
1014.3	10221.7
1135.8	10548
1173.6	10848.9
1189.8	11206.3
1297.8	11641
1381.5	12001.9
1525.5	12529
1812.6	12996.2
245.7	118.68
270	324.3
236.7	565.8
234	863.88
264.6	1026.72
245.7	1135.74
238.5	1181.28
230.4	1233.72
249.3	1293.75
238.5	1325.49
265.5	1342.74
255.6	1351.71
234.9	1453.14
254.7	1461.42
236.7	1426.23
235.8	1518.69
248.4	1511.79
243	1484.88
264.6	1586.31
231.3	1589.76
260.1	1598.73
257.4	1593.21
254.7	1628.4
271.8	1623.57
236.7	1610.46
243.9	1619.43
261	1738.11
252	1698.09
243.9	1724.31
271.8	1736.73
247.5	1714.65
250.2	1740.18
243.9	1789.17
260.1	1782.96
235.8	1760.19
267.3	1758.12
260.1	1792.62
270.9	1772.61
246.6	1814.7
254.7	1869.9
246.6	1857.48
241.2	1864.38
258.3	1851.96
262.8	1866.45
251.1	1837.47
236.7	1903.71
237.6	1898.88
254.7	1921.65
274.5	1942.35
247.5	1926.48
273.6	1894.05
244.8	1934.76
243.9	1918.89
241.2	1988.58
239.4	2005.14
241.2	1972.71
270.9	2003.76
247.5	1967.19
242.1	1951.32
236.7	2009.97
238.5	2005.14
246.6	2011.35
271.8	2060.34
257.4	2074.83
252.9	2017.56
274.5	2026.53
233.1	2058.27
231.3	2077.59
248.4	2012.04
234.9	2029.29
250.2	2141.76
257.4	2143.83
247.5	2127.27
236.7	2121.75
230.4	2080.35
256.5	2117.61
270	2141.07
235.8	2125.89
230.4	2131.41
264.6	2166.6
243	2155.56
248.4	2151.42
257.4	2174.19
273.6	2192.82
253.8	2173.5
246.6	2197.65
258.3	2211.45
251.1	2188.68
255.6	2256.99
239.4	2278.38
275.4	2223.18
268.2	2214.21
269.1	2252.85
246.6	2233.53
254.7	2271.48
233.1	2214.21
243	2245.26
234.9	2314.95
270	2328.06
274.5	2288.73
260.1	2325.3
232.2	2281.83
234.9	2291.49
268.2	2292.87
259.2	2330.82
243.9	2408.79
250.2	2410.86
230.4	2361.18
238.5	2394.3
250.2	2401.89
235.8	2391.54
266.4	2346.69
266.4	2368.08
237.6	2405.34
271.8	2474.34
230.4	2465.37
260.1	2461.92
242.1	2427.42
238.5	2430.87
239.4	2460.54
247.5	2451.57
252	2498.49
252.9	2480.55
266.4	2512.29
233.1	2491.59
268.2	2528.16
237.6	2535.75
274.5	2498.49
260.1	2597.16
252	2590.26
241.2	2571.63
239.4	2575.08
251.1	2581.29
266.4	2581.29
238.5	2553.69
234.9	2616.48
246.6	2672.37
238.5	2664.09
274.5	2633.04
270.9	2644.77
244.8	2744.13
257.4	2744.82
243	2735.85
249.3	2733.78
244.8	2711.7
269.1	2711.01
250.2	2757.24
249.3	2748.96
253.8	2769.66
260.1	2777.94
263.7	2756.55
231.3	2831.76
273.6	2820.03
274.5	2873.85
236.7	2818.65
246.6	2886.27
253.8	2919.39
271.8	2930.43
252.9	2906.97
256.5	2950.44
252.9	2984.94
264.6	2967
252.9	3027.03
250.2	3037.38
237.6	3068.43
245.7	3127.08
274.5	3083.61
268.2	3136.74
248.4	3150.54
247.5	3169.17
258.3	3240.24
269.1	3227.82
305.1	3334.77
304.2	3295.44
285.3	3289.92
302.4	3314.07
231.3	3383.07
279.9	3453.45
306	3444.48
320.4	3429.3
287.1	3500.37
280.8	3527.28
307.8	3524.52
280.8	3605.94
310.5	3572.82
350.1	3674.25
342	3667.35
355.5	3671.49
327.6	3638.37
291.6	3732.21
316.8	3752.22
292.5	3772.23
355.5	3821.91
342.9	3868.14
347.4	3826.74
392.4	3921.27
391.5	3888.15
375.3	3951.63
402.3	4010.28
380.7	3989.58
397.8	4008.9
360.9	4033.74
337.5	4063.41
441.9	4099.98
432.9	4117.23
456.3	4099.98
458.1	4157.25
433.8	4219.35
423.9	4176.57
409.5	4230.39
381.6	4279.38
386.1	4263.51
418.5	4298.01
438.3	4321.47
412.2	4373.22
379.8	4375.98
402.3	4469.13
403.2	4433.25
421.2	4532.61
444.6	4523.64
392.4	4608.51
396	4580.91
419.4	4629.21
415.8	4654.05
425.7	4737.54
424.8	4703.04
420.3	4760.31
423.9	4842.42
416.7	4851.39
476.1	4950.75
486	4936.95
422.1	4990.77
437.4	5050.11
495.9	5102.55
490.5	5092.89
500.4	5200.53
467.1	5248.14
503.1	5227.44
494.1	5298.51
490.5	5372.34
504	5468.25
479.7	5542.08
463.5	5515.17
532.8	5611.08
477	5673.87
516.6	5784.96
548.1	5790.48
523.8	5873.28
562.5	5914.68
576.9	6000.93
580.5	6072
515.7	6153.42
597.6	6181.71
602.1	6268.65
574.2	6333.51
557.1	6437.01
567	6503.94
591.3	6566.73
563.4	6762
603.9	6838.59
608.4	6909.66
654.3	7086.3
648	7109.07
662.4	7271.91
665.1	7331.94
667.8	7481.67
661.5	7609.32
713.7	7764.57
749.7	7868.07
760.5	8072.31
796.5	8236.53
820.8	8334.51
842.4	8527.71
818.1	8677.44
894.6	8889.27
891	9055.56
927.9	9264.63
1011.6	9392.28
990.9	9667.59
1020.6	9906.33
1048.5	10180.3
1168.2	10442.5
1172.7	10726.7
1153.8	11061.4
1266.3	11512
1503	11808.7
1435.5	12271.7
1669.5	12885.1
279.9	162.84
315.9	429.18
287.1	888.72
279.9	1128.84
308.7	1220.61
289.8	1308.93
278.1	1340.67
284.4	1452.45
276.3	1481.43
314.1	1503.51
306.9	1585.62
320.4	1542.84
291.6	1649.1
293.4	1635.99
290.7	1689.81
277.2	1724.31
306	1733.97
285.3	1794
279.9	1743.63
308.7	1804.35
277.2	1868.52
316.8	1856.79
290.7	1871.97
297.9	1865.76
287.1	1927.17
306	1904.4
292.5	1879.56
310.5	1913.37
306.9	1964.43
321.3	1985.13
306.9	2000.31
276.3	1959.6
277.2	1990.65
279	2062.41
297.9	2055.51
298.8	2028.6
278.1	2021.01
301.5	2048.61
285.3	2065.17
310.5	2087.94
315	2096.91
300.6	2136.24
276.3	2116.92
317.7	2101.05
297.9	2195.58
288.9	2161.08
290.7	2184.54
317.7	2209.38
300.6	2147.97
313.2	2205.93
301.5	2145.9
292.5	2254.92
284.4	2246.64
318.6	2240.43
309.6	2228.7
280.8	2245.26
308.7	2243.88
289.8	2343.24
289.8	2317.71
316.8	2325.3
277.2	2314.26
313.2	2286.66
290.7	2337.03
291.6	2304.6
316.8	2312.88
285.3	2384.64
312.3	2399.13
288	2377.05
281.7	2398.44
282.6	2368.77
281.7	2368.77
288.9	2397.75
315.9	2454.33
315	2420.52
280.8	2469.51
299.7	2423.97
292.5	2468.82
279.9	2431.56
305.1	2474.34
300.6	2488.83
314.1	2541.96
287.1	2481.93
294.3	2517.81
318.6	2501.25
311.4	2521.95
315	2506.08
285.3	2488.14
320.4	2608.89
300.6	2593.71
303.3	2572.32
321.3	2546.79
280.8	2553.69
301.5	2561.97
297	2550.93
299.7	2592.33
307.8	2634.42
296.1	2654.43
293.4	2639.25
277.2	2670.3
276.3	2636.49
292.5	2639.25
312.3	2625.45
280.8	2704.11
308.7	2714.46
304.2	2724.12
286.2	2683.41
298.8	2725.5
279	2732.4
294.3	2723.43
307.8	2812.44
311.4	2759.31
306	2769.66
313.2	2749.65
286.2	2770.35
291.6	2771.73
288.9	2757.93
300.6	2827.62
321.3	2833.14
296.1	2815.89
306.9	2823.48
311.4	2846.25
307.8	2833.83
283.5	2842.8
303.3	2884.89
290.7	2917.32
294.3	2920.77
317.7	2944.92
310.5	2928.36
288	2992.53
278.1	2963.55
300.6	2973.9
282.6	2962.17
299.7	2957.34
299.7	2955.96
291.6	3073.26
294.3	3033.24
312.3	3038.76
299.7	3051.18
321.3	3025.65
290.7	3116.04
285.3	3100.17
306	3104.31
302.4	3120.87
306.9	3144.33
279	3206.43
276.3	3195.39
276.3	3176.07
321.3	3158.82
301.5	3274.74
296.1	3248.52
296.1	3264.39
316.8	3276.12
363.6	3309.93
333.9	3308.55
333	3323.04
332.1	3294.75
358.2	3287.16
297	3396.18
306	3366.51
309.6	3383.76
327.6	3450
332.1	3477.6
364.5	3470.7
324.9	3445.17
332.1	3523.83
323.1	3503.13
359.1	3485.88
325.8	3553.5
363.6	3557.64
339.3	3566.61
355.5	3562.47
406.8	3685.29
389.7	3675.63
387	3625.95
383.4	3648.03
334.8	3737.73
347.4	3692.19
358.2	3717.03
367.2	3780.51
363.6	3777.75
387	3844.68
369	3848.82
390.6	3823.98
369	3823.29
435.6	3923.34
428.4	3910.23
426.6	3916.44
448.2	3961.29
439.2	4017.87
455.4	3979.92
393.3	4085.49
371.7	4073.07
405	4082.04
505.8	4102.05
475.2	4130.34
468.9	4146.21
460.8	4220.04
479.7	4166.22
474.3	4175.19
441.9	4273.86
435.6	4253.85
455.4	4267.65
477.9	4323.54
481.5	4312.5
458.1	4378.74
442.8	4382.88
423	4385.64
425.7	4430.49
419.4	4476.03
463.5	4498.11
468	4501.56
499.5	4503.63
437.4	4571.94
439.2	4594.71
483.3	4656.81
466.2	4640.94
471.6	4724.43
480.6	4743.75
462.6	4703.73
486.9	4809.99
486	4803.09
492.3	4844.49
492.3	4865.88
531	4912.11
549.9	4903.83
473.4	4994.22
495	5052.18
490.5	5053.56
535.5	5117.04
549.9	5155.68
508.5	5208.12
537.3	5186.04
510.3	5264.7
518.4	5334.39
509.4	5344.05
521.1	5384.07
518.4	5448.93
532.8	5476.53
544.5	5505.51
564.3	5600.73
534.6	5680.77
538.2	5673.18
531.9	5713.2
587.7	5791.17
585.9	5846.37
598.5	5904.33
643.5	5916.75
618.3	5992.65
625.5	6049.23
574.2	6115.47
629.1	6188.61
674.1	6243.12
630	6343.86
687.6	6377.67
628.2	6447.36
600.3	6554.31
620.1	6583.29
642.6	6697.83
684	6786.84
648	6898.62
677.7	6945.54
727.2	7101.48
693	7127.01
708.3	7201.53
702.9	7295.37
720	7378.86
716.4	7518.24
713.7	7615.53
753.3	7770.09
806.4	7857.03
838.8	8027.46
804.6	8141.31
834.3	8302.08
843.3	8422.83
891.9	8544.27
856.8	8673.3
883.8	8816.13
960.3	9005.88
932.4	9186.66
1040.4	9443.34
982.8	9557.88
1072.8	9735.9
1075.5	10038.8
1124.1	10272
1208.7	10566
1238.4	10766.8
1199.7	11073.8
1347.3	11436.8
1559.7	11834.9
1505.7	12184
1866.6	12778.1
353.7	135.24
366.3	1071.57
345.6	1280.64
353.7	1355.16
353.7	1533.18
339.3	1576.65
343.8	1611.15
352.8	1660.83
362.7	1735.35
327.6	1801.59
365.4	1806.42
333.9	1834.71
362.7	1845.06
325.8	1880.94
322.2	1890.6
366.3	1902.33
336.6	2005.14
344.7	1996.17
325.8	2064.48
351.9	2049.3
356.4	2039.64
361.8	2115.54
324	2122.44
365.4	2099.67
339.3	2114.16
340.2	2179.71
323.1	2160.39
366.3	2191.44
339.3	2215.59
342.9	2215.59
364.5	2259.75
361.8	2225.94
343.8	2343.24
328.5	2311.5
348.3	2312.88
324.9	2339.79
340.2	2328.06
353.7	2351.52
341.1	2348.76
351	2386.71
344.7	2357.04
342.9	2429.49
352.8	2454.33
364.5	2453.64
330.3	2459.16
348.3	2431.56
323.1	2540.58
361.8	2484
329.4	2492.28
342.9	2539.89
350.1	2499.18
343.8	2500.56
353.7	2593.71
346.5	2586.12
347.4	2607.51
347.4	2609.58
351.9	2550.24
329.4	2679.96
346.5	2657.88
333	2677.89
323.1	2640.63
347.4	2662.71
342	2652.36
329.4	2733.09
342.9	2742.75
336.6	2680.65
355.5	2689.62
325.8	2690.31
366.3	2708.94
361.8	2807.61
352.8	2808.99
332.1	2794.5
360.9	2754.48
360.9	2750.34
324	2867.64
334.8	2881.44
358.2	2817.96
322.2	2861.43
342.9	2824.86
327.6	2834.52
355.5	2900.76
324	2906.97
330.3	2895.24
348.3	2913.18
345.6	2917.32
361.8	2915.94
340.2	3004.95
336.6	2964.93
350.1	2962.86
338.4	2953.2
339.3	3012.54
363.6	2969.76
333	3034.62
327.6	3024.96
326.7	3064.29
361.8	3017.37
338.4	3080.16
323.1	3111.9
362.7	3100.86
335.7	3084.3
350.1	3147.09
362.7	3122.25
335.7	3093.96
333.9	3211.95
328.5	3185.04
325.8	3191.25
346.5	3161.58
327.6	3156.75
364.5	3255.42
338.4	3265.08
358.2	3252.66
342.9	3254.04
341.1	3232.65
411.3	3324.42
368.1	3321.66
376.2	3318.9
398.7	3317.52
353.7	3360.3
336.6	3396.87
353.7	3392.04
327.6	3379.62
360	3391.35
387.9	3458.28
396.9	3474.15
411.3	3483.81
391.5	3451.38
407.7	3512.1
382.5	3498.99
379.8	3510.72
397.8	3503.82
378	3581.1
371.7	3584.55
385.2	3599.73
407.7	3581.1
455.4	3632.85
456.3	3654.24
450.9	3683.22
419.4	3620.43
375.3	3697.71
405.9	3742.56
387	3733.59
406.8	3710.82
386.1	3774.3
398.7	3805.35
383.4	3795
426.6	3884.7
457.2	3844.68
435.6	3861.93
443.7	3850.89
505.8	3886.77
464.4	3890.22
503.1	3909.54
499.5	3954.39
476.1	3961.98
458.1	4042.71
452.7	4049.61
457.2	4062.72
515.7	4140.69
524.7	4106.88
524.7	4102.74
513	4173.81
512.1	4217.28
494.1	4252.47
462.6	4242.81
489.6	4269.72
532.8	4340.1
509.4	4333.89
521.1	4313.19
497.7	4366.32
495	4388.4
476.1	4476.03
495	4471.89
495	4436.7
526.5	4517.43
510.3	4537.44
503.1	4585.05
496.8	4610.58
468.9	4601.61
533.7	4631.28
508.5	4666.47
508.5	4720.29
507.6	4713.39
516.6	4761.69
531.9	4763.76
543.6	4856.91
514.8	4870.02
577.8	4942.47
584.1	4956.96
522.9	5004.57
517.5	4974.21
514.8	5081.85
520.2	5076.33
560.7	5148.78
568.8	5119.8
563.4	5179.14
564.3	5201.22
585.9	5264.7
594	5274.36
562.5	5325.42
553.5	5419.95
557.1	5380.62
596.7	5465.49
589.5	5499.99
576	5561.4
622.8	5608.32
558.9	5647.65
594	5678.7
594	5751.15
615.6	5813.94
614.7	5894.67
621	5835.33
687.6	5962.98
647.1	6023.01
647.1	6041.64
663.3	6093.39
629.1	6136.17
657	6227.94
702.9	6296.25
671.4	6350.07
694.8	6373.53
702.9	6416.31
655.2	6453.57
677.7	6515.67
658.8	6650.91
648	6759.24
700.2	6804.78
711.9	6893.1
697.5	6927.6
723.6	6992.46
756	7158.06
744.3	7215.33
780.3	7244.31
754.2	7411.98
765	7500.3
760.5	7638.3
813.6	7656.24
795.6	7799.07
867.6	7933.62
897.3	8022.63
864	8115.78
880.2	8272.41
899.1	8416.62
921.6	8525.64
903.6	8665.02
981	8903.07
999.9	9042.45
995.4	9216.33
1073.7	9398.49
1017	9631.02
1044.9	9795.24
1120.5	10036
1188	10256.8
1266.3	10534.9
1226.7	10874.4
1332.9	11218
1426.5	11589.9
1514.7	11964.6
1661.4	12439.3
372.6	113.16
390.6	1177.14
401.4	1384.83
383.4	1504.89
404.1	1652.55
392.4	1678.08
378	1754.67
381.6	1836.09
396	1842.3
387.9	1896.12
391.5	1988.58
378	2050.68
370.8	2072.07
376.2	2136.24
372.6	2128.65
381.6	2159.01
374.4	2196.96
399.6	2174.19
391.5	2251.47
393.3	2268.72
396	2325.99
387	2303.22
384.3	2318.4
401.4	2386.71
381.6	2405.34
387	2359.11
391.5	2414.31
389.7	2426.04
377.1	2441.22
377.1	2528.85
370.8	2486.07
388.8	2481.93
396	2488.83
384.3	2574.39
405.9	2600.61
381.6	2602.68
406.8	2638.56
400.5	2651.67
386.1	2622.69
396	2630.28
375.3	2688.93
405.9	2741.37
379.8	2697.9
402.3	2700.66
398.7	2754.48
381.6	2748.27
384.3	2753.1
381.6	2753.79
368.1	2855.22
371.7	2831.07
374.4	2840.73
400.5	2826.93
394.2	2909.73
397.8	2921.46
369.9	2926.29
385.2	2885.58
389.7	2895.93
382.5	3011.16
384.3	2969.07
388.8	2984.94
368.1	2955.96
371.7	3038.07
388.8	3060.15
388.8	3032.55
404.1	3036.69
384.3	3129.84
390.6	3128.46
401.4	3140.88
389.7	3133.98
393.3	3110.52
389.7	3197.46
374.4	3211.95
396	3216.09
387.9	3165.72
372.6	3163.65
396	3267.84
387.9	3281.64
396	3235.41
404.1	3278.88
417.6	3317.52
444.6	3320.28
421.2	3346.5
419.4	3290.61
368.1	3353.4
400.5	3416.19
405	3382.38
384.3	3396.18
455.4	3447.93
441.9	3462.42
450	3482.43
423	3470.7
417.6	3537.63
423	3501.06
434.7	3505.89
432	3574.89
423	3567.3
455.4	3612.84
453.6	3585.93
461.7	3661.83
489.6	3679.08
484.2	3670.11
445.5	3712.89
418.5	3748.77
448.2	3733.59
430.2	3712.2
441.9	3758.43
446.4	3754.98
449.1	3806.73
476.1	3881.25
477.9	3874.35
501.3	3874.35
529.2	3894.36
543.6	3926.79
514.8	3942.66
510.3	4006.83
548.1	3988.2
465.3	4023.39
465.3	4087.56
466.2	4036.5
569.7	4119.3
594	4147.59
559.8	4195.89
580.5	4180.02
519.3	4229.7
506.7	4269.72
553.5	4342.17
583.2	4313.19
516.6	4391.16
539.1	4369.77
525.6	4481.55
520.2	4471.2
555.3	4518.12
558	4527.78
529.2	4560.9
532.8	4587.81
516.6	4579.53
552.6	4656.81
593.1	4628.52
594	4718.22
592.2	4695.45
586.8	4795.5
576.9	4821.03
564.3	4872.09
593.1	4863.12
607.5	4954.89
636.3	4941.09
596.7	5001.12
597.6	5052.87
594.9	5048.04
611.1	5147.4
638.1	5110.14
628.2	5218.47
612	5171.55
625.5	5270.91
631.8	5228.82
639.9	5317.14
622.8	5406.84
643.5	5389.59
610.2	5434.44
626.4	5525.52
627.3	5545.53
670.5	5604.87
642.6	5641.44
613.8	5662.83
614.7	5696.64
675.9	5824.98
681.3	5810.49
680.4	5851.89
695.7	5910.54
700.2	5983.68
711	6094.08
695.7	6043.02
667.8	6108.57
716.4	6189.99
753.3	6272.79
726.3	6306.6
745.2	6368.7
723.6	6470.13
722.7	6534.99
725.4	6598.47
720.9	6657.81
735.3	6712.32
781.2	6797.88
764.1	6870.33
745.2	6936.57
781.2	7006.26
805.5	7115.97
810.9	7196.7
791.1	7269.84
804.6	7360.23
811.8	7452.69
821.7	7567.92
833.4	7665.21
852.3	7729.38
885.6	7866
964.8	8018.49
879.3	8095.77
945	8233.77
935.1	8373.15
1011.6	8494.59
990.9	8582.91
1022.4	8751.96
1037.7	8908.59
1029.6	9069.36
1024.2	9223.92
1139.4	9389.52
1092.6	9638.61
1174.5	9724.17
1182.6	9965.67
1162.8	10134
1312.2	10399
1380.6	10675
1370.7	10959.3
1390.5	11272.5
1472.4	11720.3
1656.9	12010.1
1797.3	12531.8
452.7	1092.27
441.9	1443.48
431.1	1620.12
450.9	1757.43
414.9	1810.56
459	1896.12
451.8	1943.73
450	2041.02
432	2111.4
418.5	2130.72
436.5	2177.64
454.5	2254.92
441.9	2265.27
416.7	2284.59
423	2343.93
439.2	2352.9
427.5	2370.15
448.2	2461.92
453.6	2417.07
434.7	2541.96
416.7	2495.73
459.9	2565.42
441	2549.55
440.1	2674.44
419.4	2643.39
441.9	2627.52
447.3	2731.02
439.2	2707.56
432	2806.92
433.8	2798.64
459	2786.22
434.7	2879.37
435.6	2881.44
443.7	2826.93
415.8	2937.33
414.9	2884.89
436.5	2937.33
440.1	2990.46
433.8	3006.33
425.7	2976.66
429.3	3070.5
429.3	3058.08
431.1	3081.54
437.4	3140.19
419.4	3113.97
440.1	3136.05
454.5	3142.26
458.1	3160.89
416.7	3153.99
452.7	3153.99
457.2	3243.69
427.5	3220.92
423.9	3248.52
459	3270.6
486	3321.66
472.5	3337.53
469.8	3330.63
452.7	3381
438.3	3394.11
422.1	3377.55
478.8	3427.23
466.2	3429.3
504	3422.4
498.6	3523.83
461.7	3503.82
503.1	3532.8
489.6	3589.38
479.7	3561.09
480.6	3599.73
533.7	3656.31
514.8	3680.46
471.6	3730.83
471.6	3709.44
488.7	3721.17
499.5	3799.83
504.9	3793.62
466.2	3779.13
517.5	3858.48
534.6	3836.4
585.9	3946.11
591.3	3915.06
556.2	3960.6
552.6	3971.64
507.6	4039.26
509.4	4036.5
611.1	4113.09
623.7	4118.61
608.4	4204.17
584.1	4248.33
574.2	4286.97
609.3	4324.23
617.4	4314.57
579.6	4373.91
568.8	4369.08
576	4469.82
553.5	4480.17
621	4549.17
572.4	4598.16
594	4568.49
637.2	4633.35
600.3	4656.12
599.4	4717.53
600.3	4752.72
621.9	4773.42
[truncated: 1,038 more rows]
