# Supplementary material for: A quantitative model for the rate-limiting process of UGA alternative assignments to stop and selenocysteine codons
Source: PLoS Comput Biol. 2017 Feb 8;13(2):e1005367. doi: 10.1371/journal.pcbi.1005367 (PMC5323020; doi:10.1371/journal.pcbi.1005367)
Supplement: S6 File — (ZIP) [file pcbi.1005367.s016.zip › SELK_10.csv]

GFP	mCherry
21.6	102.81
21.6	112.47
43.2	89.01
33.3	100.74
25.2	69.69
20.7	95.91
52.2	115.92
35.1	115.23
27	77.28
42.3	90.39
31.5	113.16
38.7	82.8
54	88.32
47.7	80.73
23.4	122.82
39.6	106.26
54.9	118.68
49.5	111.78
45.9	80.04
40.5	120.75
56.7	105.57
4.5	97.98
4.5	185.61
11.7	175.26
51.3	129.03
38.7	167.67
48.6	178.02
38.7	146.97
37.8	178.02
25.2	144.9
56.7	166.98
15.3	139.38
37.8	140.76
56.7	137.31
31.5	170.43
54	177.33
24.3	141.45
49.5	131.1
52.2	167.67
33.3	144.21
47.7	140.76
21.6	145.59
13.5	129.03
20.7	198.72
41.4	215.97
53.1	222.18
36.9	243.57
38.7	191.82
46.8	220.11
45	188.37
44.1	229.08
47.7	195.96
18	238.05
50.4	194.58
27	231.84
0.9	198.72
41.4	252.54
36	261.51
30.6	262.2
10.8	260.82
38.7	297.39
43.2	291.87
38.7	297.39
55.8	350.52
29.7	309.12
19.8	327.75
24.3	326.37
33.3	368.46
27	405.72
40.5	397.44
45.9	440.22
55.8	429.87
44.1	527.16
38.7	487.83
29.7	592.02
51.3	607.2
31.5	641.01
33.3	705.87
44.1	784.53
54.9	862.5
27	963.93
36.9	1127.46
49.5	1210.26
38.7	1369.65
25.2	1514.55
47.7	1662.21
48.6	1898.88
54	2161.08
47.7	2430.18
86.4	2804.85
80.1	3093.96
111.6	3377.55
134.1	3698.4
141.3	4067.55
218.7	4488.45
189	4811.37
261	5153.61
327.6	5478.6
297	5769.78
354.6	6203.1
432.9	6598.47
552.6	7012.47
508.5	7370.58
603	7695.57
657	8126.82
657	8471.82
750.6	8898.93
789.3	9219.09
816.3	9657.93
1001.7	10107.1
1029.6	10452.8
1031.4	10905.5
1349.1	11386.4
1374.3	11759.7
1892.7	12309.6
62.1	97.29
77.4	120.75
76.5	123.51
58.5	123.51
86.4	91.08
63.9	123.51
60.3	129.72
64.8	180.09
65.7	173.19
72	169.05
66.6	141.45
71.1	148.35
61.2	175.26
61.2	179.4
65.7	138.69
83.7	166.29
70.2	141.45
61.2	165.6
59.4	159.39
85.5	175.95
78.3	174.57
70.2	151.8
75.6	228.39
79.2	224.94
77.4	223.56
75.6	196.65
78.3	195.27
106.2	191.13
85.5	241.5
101.7	210.45
68.4	208.38
62.1	229.77
83.7	188.37
90.9	233.91
57.6	201.48
90	206.31
89.1	242.88
93.6	229.77
105.3	220.11
72	229.08
64.8	201.48
64.8	187.68
61.2	289.11
79.2	282.9
58.5	280.83
73.8	300.84
103.5	271.86
81	276
64.8	250.47
60.3	299.46
73.8	251.85
67.5	264.96
98.1	251.85
67.5	257.37
85.5	280.14
98.1	251.16
62.1	263.58
81.9	244.95
88.2	251.85
77.4	259.44
90.9	318.09
60.3	349.14
103.5	316.71
99	316.71
106.2	323.61
113.4	327.06
84.6	320.16
73.8	318.78
99.9	332.58
95.4	347.76
76.5	311.88
113.4	340.17
88.2	320.85
82.8	398.13
90	386.4
90	367.08
86.4	373.29
108	387.09
92.7	403.65
76.5	380.88
82.8	376.74
90.9	474.72
80.1	424.35
78.3	457.47
75.6	460.92
76.5	450.57
69.3	436.08
113.4	482.31
97.2	511.98
110.7	495.42
68.4	522.33
89.1	510.6
99.9	593.4
106.2	574.08
110.7	585.81
95.4	618.93
84.6	642.39
106.2	606.51
89.1	681.03
81	714.84
58.5	685.17
73.8	739.68
93.6	746.58
88.2	775.56
85.5	787.98
69.3	819.72
109.8	861.81
105.3	857.67
88.2	939.78
66.6	968.07
77.4	964.62
58.5	1043.97
108	1012.92
88.2	1079.85
97.2	1135.05
107.1	1238.55
90	1301.34
95.4	1248.9
112.5	1360.68
93.6	1375.17
90	1476.6
101.7	1575.96
105.3	1628.4
90.9	1664.97
71.1	1784.34
62.1	1838.16
64.8	1965.12
70.2	2061.72
84.6	2184.54
76.5	2321.85
98.1	2453.64
72.9	2614.41
140.4	2791.05
115.2	2969.76
142.2	3193.32
140.4	3438.96
189	3618.36
209.7	3786.03
226.8	4069.62
256.5	4224.87
276.3	4549.86
337.5	4687.17
310.5	4957.65
346.5	5087.37
351.9	5308.86
435.6	5543.46
361.8	5711.13
449.1	5992.65
417.6	6226.56
484.2	6516.36
487.8	6797.19
567.9	7144.95
683.1	7405.77
658.8	7732.83
676.8	8084.73
693.9	8405.58
754.2	8760.93
900	9054.18
916.2	9448.17
957.6	9710.37
1050.3	10108.5
1086.3	10566.7
1323.9	10974.5
1414.8	11394.7
1537.2	11795.5
1627.2	12254.4
117.9	177.33
142.2	196.65
128.7	269.79
136.8	271.17
132.3	267.03
130.5	296.01
138.6	313.26
141.3	336.03
167.4	342.93
116.1	353.28
153	312.57
125.1	381.57
147.6	420.21
133.2	417.45
124.2	365.01
135	403.65
117.9	454.02
117	451.26
160.2	469.89
151.2	460.92
117.9	452.64
170.1	495.42
119.7	511.29
118.8	487.83
142.2	543.72
139.5	550.62
170.1	577.53
124.2	580.98
143.1	639.63
123.3	603.75
130.5	610.65
127.8	708.63
162	672.75
126.9	665.16
119.7	774.18
120.6	727.95
128.7	816.96
133.2	778.32
160.2	828
161.1	859.74
170.1	841.8
147.6	876.99
165.6	906.66
162	910.8
150.3	896.31
133.2	972.21
153.9	984.63
149.4	995.67
158.4	1047.42
133.2	1042.59
146.7	1112.28
161.1	1100.55
159.3	1078.47
135.9	1166.79
126.9	1181.28
129.6	1162.65
155.7	1224.75
126.9	1204.05
167.4	1249.59
119.7	1272.36
133.2	1254.42
124.2	1333.77
160.2	1340.67
123.3	1420.71
119.7	1405.53
142.2	1431.75
159.3	1471.08
115.2	1442.1
128.7	1507.65
164.7	1502.13
156.6	1586.31
166.5	1620.12
129.6	1624.95
135.9	1674.63
167.4	1741.56
147.6	1756.05
135.9	1784.34
142.2	1851.27
135.9	1891.29
119.7	1938.9
151.2	1965.81
140.4	2021.7
144	2098.29
134.1	2182.47
151.2	2201.1
152.1	2265.96
119.7	2392.92
147.6	2472.27
123.3	2584.05
135.9	2682.72
223.2	2811.06
129.6	2846.94
207	2958.72
187.2	3026.34
180.9	3192.63
210.6	3298.89
207.9	3422.4
202.5	3509.34
327.6	3587.31
243	3653.55
245.7	3737.04
234.9	3888.84
324	3973.71
333.9	4132.41
311.4	4156.56
305.1	4299.39
308.7	4406.34
291.6	4557.45
385.2	4677.51
373.5	4772.73
388.8	4919.01
358.2	5064.6
365.4	5190.87
450	5274.36
427.5	5390.28
472.5	5527.59
505.8	5670.42
432.9	5796
491.4	5985.06
481.5	6148.59
540	6327.99
537.3	6529.47
532.8	6677.82
532.8	6914.49
532.8	7149.09
735.3	7429.92
702.9	7671.42
732.6	7879.11
792	8104.05
816.3	8349.69
774	8656.74
834.3	8926.53
884.7	9216.33
1008.9	9511.65
980.1	9810.42
1112.4	10186.5
1163.7	10561.1
1239.3	10908.2
1406.7	11318.1
1636.2	11747.9
1701.9	12188.8
189.9	180.09
220.5	331.2
174.6	418.14
221.4	438.15
192.6	519.57
191.7	496.11
175.5	581.67
171.9	619.62
191.7	605.82
206.1	694.14
216.9	774.18
198.9	730.71
186.3	803.16
200.7	782.46
198.9	866.64
190.8	925.98
183.6	915.63
173.7	985.32
205.2	953.58
208.8	974.28
215.1	1050.18
196.2	1058.46
208.8	1053.63
223.2	1096.41
218.7	1126.08
219.6	1119.87
206.1	1141.95
211.5	1168.17
176.4	1164.72
179.1	1215.78
189.9	1226.82
193.5	1202.67
183.6	1233.72
208.8	1255.8
178.2	1302.72
213.3	1297.2
225	1283.4
214.2	1344.81
221.4	1322.04
225	1337.22
178.2	1359.99
171.9	1377.93
188.1	1420.02
216.9	1421.4
194.4	1413.81
208.8	1382.76
189	1451.07
173.7	1481.43
216.9	1444.17
214.2	1462.11
227.7	1535.94
225	1518.69
207.9	1524.21
182.7	1497.99
208.8	1484.19
187.2	1562.16
180.9	1570.44
219.6	1553.88
180.9	1560.09
225.9	1618.74
226.8	1613.22
210.6	1613.91
207.9	1653.93
212.4	1607.7
175.5	1696.02
193.5	1719.48
214.2	1662.9
178.2	1690.5
200.7	1740.87
204.3	1749.15
217.8	1737.42
202.5	1767.78
179.1	1802.97
225	1780.89
217.8	1782.96
210.6	1854.72
214.2	1844.37
224.1	1846.44
217.8	1847.82
193.5	1937.52
217.8	1953.39
186.3	1923.03
207	1993.41
198.9	1965.81
219.6	1965.12
219.6	2071.38
197.1	2019.63
218.7	2128.65
194.4	2092.08
222.3	2094.15
227.7	2164.53
223.2	2137.62
196.2	2239.05
217.8	2250.09
184.5	2265.27
194.4	2302.53
205.2	2354.28
223.2	2313.57
205.2	2404.65
188.1	2482.62
226.8	2486.07
197.1	2502.63
219.6	2562.66
175.5	2606.13
223.2	2651.67
223.2	2705.49
223.2	2774.49
280.8	2819.34
249.3	2812.44
197.1	2880.06
284.4	2911.8
241.2	3017.37
261.9	2969.76
251.1	3049.11
235.8	3084.99
252.9	3132.6
278.1	3136.74
268.2	3218.85
245.7	3293.37
273.6	3354.78
280.8	3413.43
234.9	3536.25
378	3576.96
368.1	3579.72
301.5	3613.53
333	3690.81
295.2	3746.7
337.5	3815.01
303.3	3879.87
308.7	3912.3
363.6	3997.86
387.9	4002
343.8	4133.1
384.3	4105.5
358.2	4146.21
350.1	4222.8
355.5	4299.39
383.4	4418.07
363.6	4476.03
363.6	4522.95
418.5	4625.07
454.5	4707.18
435.6	4751.34
382.5	4842.42
447.3	4918.32
477	4969.38
423	5053.56
477	5110.14
485.1	5222.61
474.3	5292.3
486.9	5384.07
520.2	5499.99
568.8	5565.54
569.7	5617.98
500.4	5769.09
533.7	5882.94
539.1	6040.26
551.7	6179.64
595.8	6336.27
612.9	6466.68
613.8	6586.74
615.6	6754.41
641.7	6895.86
597.6	7039.38
628.2	7256.73
781.2	7394.04
720	7575.51
750.6	7808.73
744.3	8001.93
760.5	8268.27
816.3	8473.2
837.9	8627.07
954.9	8860.29
932.4	9129.39
1039.5	9433.68
1073.7	9731.76
1138.5	10027.1
1234.8	10334.1
1305.9	10733
1283.4	11083.5
1652.4	11465.7
1695.6	11898.4
238.5	115.23
243	202.17
281.7	451.95
270.9	591.33
280.8	669.99
279	718.98
280.8	834.21
235.8	924.6
257.4	993.6
246.6	990.15
281.7	1017.06
269.1	1123.32
234.9	1128.84
284.4	1161.27
236.7	1146.78
258.3	1202.67
261.9	1219.23
229.5	1299.96
259.2	1262.01
280.8	1284.78
281.7	1334.46
229.5	1342.74
235.8	1319.28
267.3	1421.4
260.1	1422.78
243	1418.64
230.4	1404.84
234.9	1432.44
283.5	1458.66
233.1	1433.13
243.9	1449.69
233.1	1426.23
231.3	1489.71
275.4	1531.8
257.4	1514.55
240.3	1535.94
276.3	1506.27
244.8	1546.98
272.7	1595.97
269.1	1600.8
235.8	1567.68
234	1554.57
243	1657.38
279.9	1637.37
252	1654.62
243.9	1624.26
271.8	1631.16
239.4	1718.1
243.9	1699.47
264.6	1716.72
273.6	1682.91
282.6	1706.37
244.8	1709.13
268.2	1743.63
264.6	1760.19
239.4	1756.74
270	1748.46
277.2	1767.09
259.2	1724.31
249.3	1831.95
251.1	1792.62
244.8	1780.89
258.3	1827.12
254.7	1800.21
267.3	1837.47
261	1876.8
229.5	1892.67
239.4	1867.83
267.3	1865.76
235.8	1866.45
282.6	1878.18
253.8	1856.1
266.4	1920.27
274.5	1908.54
282.6	1925.79
279	1896.81
279	1900.26
254.7	1943.04
270.9	1992.03
264.6	1985.13
242.1	2003.07
239.4	2001
249.3	1970.64
247.5	2011.35
242.1	2057.58
235.8	2067.93
269.1	2014.8
256.5	2032.05
266.4	2064.48
253.8	2116.23
276.3	2130.03
278.1	2094.15
265.5	2082.42
270.9	2103.81
271.8	2092.08
232.2	2176.26
273.6	2154.18
261.9	2185.23
240.3	2151.42
281.7	2151.42
265.5	2203.86
276.3	2243.19
232.2	2245.26
260.1	2225.25
245.7	2192.82
237.6	2281.83
235.8	2259.75
284.4	2304.6
238.5	2277.69
269.1	2348.76
236.7	2325.99
249.3	2340.48
238.5	2354.28
276.3	2379.12
242.1	2417.76
242.1	2404.65
277.2	2421.21
254.7	2456.4
250.2	2475.72
269.1	2470.2
278.1	2440.53
249.3	2504.7
275.4	2541.27
238.5	2501.94
268.2	2563.35
278.1	2593.71
261.9	2593.71
251.1	2652.36
262.8	2618.55
230.4	2715.84
242.1	2706.87
251.1	2704.8
246.6	2767.59
241.2	2774.49
291.6	2820.72
320.4	2788.98
317.7	2791.05
318.6	2792.43
261.9	2859.36
255.6	2876.61
295.2	2909.73
333.9	2906.28
315.9	2911.8
336.6	2983.56
320.4	2963.55
331.2	2963.55
337.5	3023.58
319.5	3074.64
307.8	3026.34
322.2	3115.35
319.5	3128.46
310.5	3128.46
304.2	3158.13
311.4	3139.5
310.5	3223.68
287.1	3209.88
285.3	3254.73
324.9	3286.47
289.8	3356.16
299.7	3354.09
328.5	3403.77
301.5	3381.69
300.6	3456.21
322.2	3522.45
312.3	3500.37
411.3	3596.97
426.6	3552.12
434.7	3593.52
386.1	3650.79
342.9	3608.7
365.4	3719.79
382.5	3699.78
386.1	3742.56
362.7	3812.94
351.9	3839.85
360	3879.18
396.9	3953.7
370.8	3944.73
452.7	4014.42
443.7	3993.72
376.2	4036.5
447.3	4090.32
409.5	4166.22
431.1	4192.44
434.7	4222.8
455.4	4207.62
423.9	4278.69
422.1	4318.71
414.9	4413.24
444.6	4469.13
436.5	4487.07
439.2	4493.28
423.9	4578.84
471.6	4651.98
477.9	4682.34
465.3	4685.79
491.4	4736.16
442.8	4789.98
479.7	4886.58
462.6	4906.59
567.9	5014.92
471.6	5069.43
564.3	5129.46
478.8	5170.86
558.9	5202.6
560.7	5267.46
538.2	5324.73
552.6	5423.4
561.6	5486.19
574.2	5522.76
603	5597.28
616.5	5624.88
540.9	5686.29
552.6	5771.85
589.5	5858.1
573.3	6007.83
594	6060.96
624.6	6157.56
570.6	6305.22
651.6	6323.85
682.2	6473.58
647.1	6589.5
673.2	6690.24
658.8	6808.92
665.1	6922.77
666.9	7029.72
708.3	7224.99
709.2	7373.34
741.6	7483.05
802.8	7620.36
812.7	7846.68
825.3	7977.09
812.7	8206.86
855.9	8418.69
920.7	8586.36
985.5	8899.62
990.9	9108.69
1079.1	9276.36
1108.8	9517.17
1121.4	9803.52
1241.1	10116.1
1175.4	10394.8
1351.8	10786.8
1497.6	11214.6
1761.3	11540.9
1821.6	11997
313.2	222.18
301.5	376.05
297	678.96
287.1	781.77
341.1	956.34
297.9	1036.38
319.5	1095.03
326.7	1188.18
340.2	1196.46
297	1285.47
285.3	1364.82
286.2	1359.3
298.8	1383.45
338.4	1368.96
292.5	1380
326.7	1439.34
326.7	1453.83
317.7	1509.72
338.4	1491.78
314.1	1497.99
297.9	1551.81
292.5	1558.71
326.7	1595.28
302.4	1546.29
285.3	1633.23
301.5	1649.79
333	1629.09
289.8	1611.15
317.7	1704.3
287.1	1686.36
332.1	1682.22
306	1709.13
298.8	1772.61
291.6	1758.12
322.2	1767.78
288.9	1768.47
308.7	1777.44
327.6	1789.17
339.3	1836.78
298.8	1802.97
303.3	1790.55
296.1	1797.45
341.1	1818.84
319.5	1842.3
304.2	1891.29
330.3	1869.9
315.9	1894.74
285.3	1856.1
291.6	1866.45
294.3	1927.86
324.9	1901.64
341.1	1947.18
333	1943.73
315	1916.82
304.2	1995.48
290.7	1970.64
315	1979.61
341.1	1983.75
313.2	1980.3
290.7	1970.64
323.1	1982.37
316.8	2054.82
291.6	2036.88
290.7	2057.58
320.4	2028.6
310.5	2067.24
337.5	2020.32
323.1	2101.05
315	2117.61
324	2120.37
333.9	2076.9
286.2	2106.57
312.3	2093.46
322.2	2108.64
325.8	2177.64
305.1	2134.86
319.5	2157.63
291.6	2176.95
299.7	2158.32
328.5	2190.75
290.7	2161.77
297.9	2242.5
290.7	2212.83
297	2248.02
332.1	2232.15
306.9	2210.07
306.9	2205.93
319.5	2240.43
314.1	2286.66
324	2288.73
331.2	2281.83
318.6	2266.65
340.2	2270.79
298.8	2256.3
330.3	2339.79
336.6	2311.5
341.1	2359.11
326.7	2333.58
319.5	2351.52
307.8	2311.5
286.2	2332.89
290.7	2397.75
340.2	2374.98
287.1	2402.58
312.3	2421.9
327.6	2395.68
305.1	2412.24
308.7	2386.71
335.7	2461.23
288	2482.62
330.3	2463.99
299.7	2473.65
294.3	2478.48
315.9	2475.72
320.4	2504.01
333.9	2514.36
291.6	2499.87
296.1	2517.12
304.2	2494.35
312.3	2564.04
338.4	2600.61
308.7	2571.63
285.3	2546.1
289.8	2601.99
334.8	2599.23
337.5	2648.91
297.9	2646.15
337.5	2644.77
297	2644.08
287.1	2616.48
312.3	2688.24
325.8	2701.35
292.5	2719.98
328.5	2670.3
324.9	2714.46
303.3	2773.11
310.5	2759.31
314.1	2780.01
333.9	2737.23
389.7	2803.47
374.4	2813.13
347.4	2798.64
346.5	2835.9
361.8	2815.89
292.5	2857.29
313.2	2860.74
324.9	2873.16
339.3	2841.42
360	2941.47
349.2	2919.39
365.4	2951.13
374.4	2921.46
394.2	2946.3
362.7	2990.46
368.1	2977.35
363.6	2969.76
351	3015.3
352.8	2986.32
355.5	3029.79
396	3049.11
394.2	3068.43
387	3044.28
366.3	3120.18
377.1	3084.99
369	3082.23
353.7	3135.36
344.7	3142.95
395.1	3169.86
396.9	3151.23
389.7	3249.9
369.9	3220.92
396.9	3230.58
342.9	3202.29
393.3	3257.49
363.6	3307.17
369	3274.74
367.2	3330.63
396	3336.84
359.1	3355.47
370.8	3373.41
396.9	3425.16
363.6	3412.05
358.2	3478.29
398.7	3451.38
365.4	3496.92
363.6	3543.15
371.7	3491.4
502.2	3548.67
495	3581.79
481.5	3558.33
429.3	3665.97
414.9	3615.6
443.7	3612.84
447.3	3677.7
418.5	3695.64
443.7	3697.71
438.3	3768.78
419.4	3772.23
424.8	3841.23
407.7	3822.6
444.6	3817.08
406.8	3894.36
426.6	3862.62
449.1	3913.68
446.4	3912.3
477.9	4013.04
505.8	3995.1
477	3975.09
448.2	4075.14
406.8	4046.85
457.2	4133.79
508.5	4089.63
456.3	4191.06
473.4	4171.74
468.9	4255.92
497.7	4256.61
495	4266.96
504	4298.01
463.5	4345.62
466.2	4333.2
460.8	4400.13
481.5	4429.8
471.6	4491.9
464.4	4500.18
485.1	4527.78
463.5	4554
561.6	4634.73
544.5	4652.67
541.8	4714.08
557.1	4680.27
527.4	4762.38
491.4	4788.6
553.5	4849.32
553.5	4884.51
549.9	4917.63
597.6	4985.94
596.7	4971.45
544.5	5023.89
616.5	5125.32
530.1	5181.21
580.5	5212.95
579.6	5232.27
588.6	5272.29
570.6	5339.22
574.2	5428.92
575.1	5438.58
679.5	5526.9
682.2	5529.66
641.7	5577.27
659.7	5620.74
606.6	5701.47
572.4	5834.64
628.2	5903.64
624.6	5933.31
642.6	5968.5
649.8	6143.76
631.8	6173.43
641.7	6235.53
693.9	6364.56
710.1	6409.41
718.2	6480.48
711	6588.12
707.4	6727.5
722.7	6782.01
765.9	6895.86
829.8	6989.01
794.7	7105.62
743.4	7238.1
746.1	7360.92
829.8	7477.53
812.7	7607.25
850.5	7792.86
861.3	7894.98
873.9	8077.14
868.5	8215.83
976.5	8359.35
983.7	8590.5
1000.8	8781.63
1015.2	8953.44
1075.5	9141.12
1160.1	9381.93
1221.3	9579.27
1147.5	9839.4
1288.8	10161.6
1380.6	10472.1
1377.9	10781.9
1578.6	11187
1762.2	11616.8
1946.7	12012.2
382.5	217.35
351	523.02
370.8	843.18
372.6	1059.84
378	1160.58
395.1	1272.36
378	1351.02
372.6	1412.43
370.8	1462.11
353.7	1437.27
343.8	1513.17
351.9	1546.98
356.4	1569.06
361.8	1543.53
345.6	1627.02
359.1	1645.65
352.8	1676.01
353.7	1717.41
375.3	1689.12
344.7	1771.23
371.7	1765.02
357.3	1754.67
368.1	1778.82
359.1	1829.88
397.8	1778.82
386.1	1881.63
394.2	1874.73
363.6	1869.21
389.7	1857.48
386.1	1951.32
348.3	1923.72
347.4	1905.78
377.1	1936.83
369.9	1972.02
384.3	1985.13
343.8	1974.78
385.2	1989.96
380.7	2052.06
394.2	2060.34
384.3	2072.07
384.3	2041.02
383.4	2025.15
343.8	2091.39
379.8	2098.29
384.3	2096.22
371.7	2086.56
347.4	2085.18
369.9	2179.02
381.6	2186.61
365.4	2167.29
365.4	2189.37
367.2	2142.45
342.9	2154.87
392.4	2229.39
394.2	2205.93
370.8	2204.55
364.5	2232.15
364.5	2200.41
360	2221.11
378.9	2260.44
378	2281.83
369.9	2279.76
386.1	2258.37
354.6	2299.77
398.7	2258.37
360	2325.99
371.7	2366.01
368.1	2334.96
351.9	2317.02
352.8	2350.83
368.1	2323.92
398.7	2376.36
367.2	2381.19
361.8	2412.93
383.4	2398.44
395.1	2411.55
380.7	2370.84
349.2	2484
385.2	2428.11
354.6	2483.31
396	2456.4
378.9	2485.38
386.1	2454.33
351	2533.68
359.1	2492.28
361.8	2541.27
347.4	2544.72
362.7	2492.28
375.3	2537.13
351.9	2554.38
348.3	2593.02
392.4	2567.49
358.2	2564.04
387	2574.39
346.5	2596.47
395.1	2640.63
383.4	2617.17
345.6	2649.6
393.3	2633.04
360.9	2622
392.4	2686.86
345.6	2676.51
386.1	2674.44
380.7	2676.51
365.4	2672.37
377.1	2671.68
378.9	2752.41
388.8	2734.47
348.3	2728.95
353.7	2751.72
396	2727.57
409.5	2790.36
455.4	2810.37
427.5	2828.31
436.5	2828.31
433.8	2797.26
392.4	2862.12
393.3	2863.5
361.8	2869.71
349.2	2890.41
383.4	2864.19
414	2915.25
401.4	2944.23
407.7	2951.13
410.4	2932.5
436.5	2920.77
420.3	2995.29
435.6	3002.19
452.7	2990.46
403.2	2998.05
404.1	3031.17
418.5	3019.44
448.2	3073.26
408.6	3040.14
407.7	3055.32
423.9	3079.47
434.7	3113.28
422.1	3089.82
411.3	3105
422.1	3144.33
420.3	3162.27
405.9	3188.49
450.9	3170.55
405	3188.49
414.9	3203.67
409.5	3225.06
412.2	3196.08
400.5	3215.4
429.3	3309.93
422.1	3307.86
416.7	3270.6
403.2	3300.27
438.3	3352.02
402.3	3325.8
432.9	3335.46
430.2	3352.71
454.5	3428.61
438.3	3406.53
410.4	3409.29
432	3478.29
409.5	3434.82
441.9	3458.28
447.3	3547.29
450.9	3496.23
445.5	3521.07
421.2	3512.79
527.4	3549.36
519.3	3579.72
545.4	3576.96
468	3639.75
477	3649.41
512.1	3610.77
496.8	3690.81
468.9	3702.54
484.2	3699.09
466.2	3766.02
502.2	3781.2
481.5	3762.57
463.5	3817.77
478.8	3827.43
481.5	3843.3
462.6	3879.87
486.9	3870.21
475.2	3877.8
499.5	3953.01
489.6	3949.56
503.1	3960.6
523.8	3980.61
549	3973.02
464.4	4024.08
502.2	4076.52
473.4	4029.6
562.5	4130.34
561.6	4113.78
529.2	4196.58
518.4	4196.58
554.4	4200.72
516.6	4204.86
513.9	4226.94
538.2	4308.36
545.4	4272.48
529.2	4353.21
528.3	4343.55
558	4413.24
540	4396.68
533.7	4470.51
549	4486.38
549	4519.5
523.8	4533.99
527.4	4600.92
567.9	4555.38
612	4659.57
617.4	4611.27
601.2	4684.41
621	4727.19
581.4	4740.3
570.6	4765.83
539.1	4798.95
594	4872.09
616.5	4878.99
576.9	4947.3
672.3	4970.76
652.5	5013.54
579.6	5062.53
631.8	5115.66
643.5	5084.61
623.7	5186.73
679.5	5235.03
659.7	5278.5
670.5	5279.88
639.9	5367.51
661.5	5380.62
675.9	5451.69
729	5528.97
711	5512.41
722.7	5610.39
704.7	5622.12
679.5	5727.69
660.6	5753.91
662.4	5811.18
692.1	5905.02
663.3	5925.03
687.6	5997.48
707.4	6133.41
700.2	6192.06
729.9	6213.45
692.1	6318.33
759.6	6405.27
795.6	6442.53
793.8	6543.96
741.6	6580.53
760.5	6684.72
780.3	6788.22
849.6	6904.83
863.1	7004.19
750.6	7074.57
794.7	7190.49
816.3	7309.86
924.3	7438.2
882	7557.57
923.4	7639.68
865.8	7755.6
936	7890.15
954.9	8008.83
958.5	8182.71
1054.8	8382.12
1073.7	8538.06
972.9	8678.82
1136.7	8894.79
1168.2	9085.23
1105.2	9244.62
1247.4	9449.55
1204.2	9706.92
1282.5	9988.44
1332	10330.7
1406.7	10625.3
1611.9	10940
1795.5	11294.6
1867.5	11769.3
402.3	146.28
448.2	518.88
402.3	1045.35
427.5	1198.53
428.4	1354.47
426.6	1423.47
410.4	1513.86
405.9	1503.51
400.5	1598.73
401.4	1635.99
433.8	1718.79
429.3	1672.56
420.3	1749.84
416.7	1765.02
453.6	1815.39
444.6	1796.07
411.3	1874.73
435.6	1886.46
402.3	1921.65
453.6	1911.3
448.2	1925.1
432	1985.13
414.9	1960.98
414	1965.81
433.8	2065.86
408.6	2018.94
424.8	2016.87
412.2	2078.28
403.2	2116.92
414.9	2101.74
415.8	2173.5
406.8	2186.61
445.5	2166.6
447.3	2150.73
400.5	2234.22
438.3	2232.15
411.3	2243.19
406.8	2297.7
405.9	2272.86
402.3	2294.94
439.2	2284.59
426.6	2255.61
445.5	2345.31
450	2340.48
447.3	2312.19
438.3	2323.23
428.4	2424.66
441	2417.76
400.5	2407.41
432.9	2419.14
434.7	2468.82
440.1	2471.58
429.3	2459.16
445.5	2470.2
401.4	2441.91
427.5	2513.67
424.8	2517.12
400.5	2495.04
446.4	2492.97
416.7	2599.92
422.1	2588.88
406.8	2593.71
415.8	2552.31
423	2553
401.4	2657.88
418.5	2643.39
432	2661.33
432	2648.91
449.1	2626.83
438.3	2664.78
436.5	2688.93
441	2693.07
453.6	2666.16
423	2715.15
419.4	2780.7
445.5	2768.28
432.9	2725.5
454.5	2775.18
429.3	2780.7
463.5	2788.98
471.6	2786.91
457.2	2824.86
468	2813.82
447.3	2855.22
441	2878.68
415.8	2897.31
414	2896.62
503.1	2945.61
480.6	2939.4
489.6	2913.18
465.3	2941.47
477.9	3013.92
477.9	2986.32
480.6	2962.86
486	2964.93
499.5	3024.27
457.2	3068.43
473.4	3056.01
467.1	3070.5
458.1	3132.6
465.3	3104.31
502.2	3076.71
476.1	3101.55
464.4	3136.74
486	3187.11
493.2	3138.81
496.8	3193.32
483.3	3230.58
471.6	3249.21
509.4	3205.05
494.1	3295.44
499.5	3267.84
483.3	3271.29
486.9	3279.57
465.3	3360.3
474.3	3360.99
509.4	3333.39
500.4	3356.16
467.1	3418.26
467.1	3386.52
490.5	3380.31
460.8	3486.57
511.2	3445.17
462.6	3448.62
478.8	3463.8
475.2	3506.58
467.1	3510.72
478.8	3546.6
580.5	3574.89
570.6	3548.67
594	3598.35
520.2	3619.74
562.5	3665.97
553.5	3713.58
539.1	3679.77
548.1	3708.06
521.1	3752.22
540.9	3755.67
537.3	3750.84
553.5	3786.72
569.7	3812.94
527.4	3825.36
527.4	3888.84
557.1	3901.26
516.6	3884.01
522.9	3957.15
520.2	3961.29
609.3	3978.54
600.3	3986.13
555.3	4076.52
538.2	4073.07
569.7	4035.12
599.4	4085.49
585.9	4129.65
619.2	4185.54
622.8	4160.7
572.4	4168.98
614.7	4239.36
571.5	4213.83
586.8	4268.34
592.2	4262.82
580.5	4358.73
585	4320.09
573.3	4407.72
577.8	4420.83
598.5	4432.56
588.6	4443.6
583.2	4491.9
584.1	4517.43
574.2	4571.94
585.9	4591.26
649.8	4653.36
652.5	4661.64
643.5	4705.8
683.1	4706.49
669.6	4752.03
655.2	4779.63
576	4832.76
660.6	4869.33
646.2	4899
681.3	4950.06
631.8	4958.34
700.2	5007.33
646.2	5057.7
640.8	5081.85
701.1	5085.3
655.2	5146.71
720	5231.58
696.6	5221.23
722.7	5268.15
727.2	5345.43
735.3	5418.57
729	5482.74
706.5	5473.08
759.6	5517.24
790.2	5560.71
783	5619.36
720	5684.22
726.3	5745.63
703.8	5813.25
762.3	5866.38
722.7	5942.97
763.2	5989.89
746.1	6042.33
770.4	6103.05
766.8	6176.19
750.6	6223.11
787.5	6278.31
845.1	6364.56
848.7	6481.17
818.1	6517.74
845.1	6593.64
850.5	6618.48
825.3	6679.89
822.6	6797.88
865.8	6902.07
963	7024.2
827.1	7059.39
819.9	7189.8
867.6	7288.47
863.1	7329.18
957.6	7474.08
936.9	7601.73
951.3	7741.8
988.2	7908.78
995.4	7994.34
1034.1	8101.29
1048.5	8307.6
1073.7	8391.78
1089	8620.17
1125	8791.29
1107.9	8952.06
1169.1	9122.49
1244.7	9310.17
1290.6	9546.84
1295.1	9764.19
1206	10045
1447.2	10353.5
1421.1	10675
1496.7	11100
1831.5	11510.6
482.4	248.4
486	1201.98
478.8	1404.84
459	1516.62
493.2	1573.2
483.3	1614.6
505.8	1660.83
504.9	1743.63
456.3	1798.83
492.3	1887.84
464.4	1851.27
483.3	1953.39
458.1	1976.85
498.6	1977.54
495.9	2029.29
484.2	2063.1
481.5	2103.12
459.9	2114.16
468.9	2134.86
504.9	2168.67
508.5	2190.06
493.2	2249.4
511.2	2234.22
482.4	2303.22
509.4	2259.75
512.1	2302.53
491.4	2340.48
484.2	2325.99
501.3	2360.49
480.6	2373.6
466.2	2397.06
474.3	2368.77
472.5	2431.56
468.9	2466.06
484.2	2456.4
483.3	2524.02
504	2515.74
480.6	2492.28
505.8	2559.21
480.6	2584.74
508.5	2554.38
466.2	2593.02
465.3	2639.25
457.2	2650.98
463.5	2635.11
481.5	2694.45
491.4	2694.45
460.8	2686.86
494.1	2715.15
468.9	2731.02
475.2	2759.31
487.8	2781.39
499.5	2778.63
567	2817.27
532.8	2783.46
529.2	2815.89
474.3	2891.1
482.4	2899.38
476.1	2895.93
545.4	2909.73
546.3	2954.58
560.7	2911.8
543.6	2985.63
566.1	2984.94
558	2960.1
522.9	3036.69
531	3035.31
539.1	3048.42
532.8	3103.62
544.5	3122.25
568.8	3110.52
550.8	3160.2
535.5	3161.58
516.6	3191.25
540	3204.36
548.1	3225.75
521.1	3233.34
555.3	3302.34
530.1	3255.42
515.7	3285.09
515.7	3355.47
540.9	3354.09
541.8	3349.95
550.8	3415.5
540.9	3418.26
557.1	3388.59
537.3	3441.72
521.1	3489.33
568.8	3447.93
566.1	3529.35
549.9	3526.59
526.5	3530.73
629.1	3591.45
666.9	3550.74
603.9	3648.72
588.6	3638.37
580.5	3709.44
576.9	3716.34
611.1	3710.13
595.8	3781.89
612.9	3734.28
602.1	3805.35
616.5	3787.41
618.3	3805.35
612	3867.45
594	3845.37
591.3	3953.01
579.6	3939.21
608.4	3908.16
681.3	3977.16
680.4	3993.03
602.1	4046.16
585	4057.2
666.9	4091.01
667.8	4117.23
656.1	4174.5
676.8	4153.11
631.8	4202.79
655.2	4213.14
669.6	4280.07
681.3	4291.11
683.1	4344.93
681.3	4345.62
638.1	4384.95
663.3	4389.78
640.8	4442.91
658.8	4502.94
669.6	4534.68
634.5	4596.09
637.2	4556.76
721.8	4643.7
695.7	4722.36
740.7	4723.74
713.7	4745.13
637.2	4814.82
673.2	4833.45
697.5	4899
699.3	4883.13
701.1	4956.27
759.6	5012.85
792.9	5005.26
699.3	5030.79
797.4	5087.37
713.7	5161.2
695.7	5188.8
759.6	5224.68
768.6	5259.87
772.2	5346.12
786.6	5386.14
749.7	5394.42
741.6	5441.34
846.9	5548.98
799.2	5611.77
847.8	5664.21
756.9	5689.05
741.6	5754.6
796.5	5839.47
831.6	5869.83
756	5912.61
854.1	6011.28
850.5	6078.21
822.6	6134.79
801	6188.61
846.9	6251.4
837.9	6266.58
907.2	6408.72
892.8	6498.42
888.3	6501.87
906.3	6659.19
894.6	6725.43
886.5	6748.2
890.1	6852.39
911.7	6914.49
901.8	7077.33
928.8	7095.96
919.8	7255.35
954.9	7331.25
1063.8	7389.21
1010.7	7534.8
1053.9	7664.52
1010.7	7762.5
1028.7	7883.25
1038.6	8059.89
1051.2	8197.2
1174.5	8369.7
1121.4	8491.14
1105.2	8660.19
1248.3	8840.28
1149.3	8994.84
1226.7	9218.4
1366.2	9473.01
1312.2	9708.99
1458	9960.84
1458	10254.1
1502.1	10610.8
1786.5	10929.6
1899	11393.3
536.4	218.04
527.4	1359.99
563.4	1512.48
556.2	1613.91
518.4	1768.47
527.4	1821.6
523.8	1877.49
564.3	1945.8
547.2	1961.67
545.4	2020.32
531	2027.22
559.8	2124.51
525.6	2190.06
554.4	2177.64
559.8	2243.19
561.6	2210.07
537.3	2293.56
548.1	2337.03
562.5	2317.02
562.5	2344.62
548.1	2399.13
563.4	2419.14
550.8	2453.64
546.3	2486.07
565.2	2532.99
538.2	2530.23
548.1	2580.6
545.4	2557.83
558	2584.74
519.3	2652.36
516.6	2616.48
559.8	2666.85
551.7	2690.31
532.8	2717.22
563.4	2738.61
546.3	2727.57
525.6	2766.21
591.3	2803.47
524.7	2862.81
513.9	2862.81
514.8	2849.7
610.2	2905.59
593.1	2920.77
625.5	2960.79
570.6	2971.14
576	2961.48
595.8	3071.19
596.7	3027.03
588.6	3103.62
570.6	3122.25
585	3179.52
618.3	3145.71
598.5	3177.45
572.4	3245.76
572.4	3251.97
571.5	3258.18
585.9	3281.64
607.5	3363.75
570.6	3323.73
577.8	3335.46
574.2	3392.04
623.7	3412.05
579.6	3450.69
577.8	3470.7
592.2	3449.31
576	3499.68
591.3	3521.07
718.2	3596.28
703.8	3592.83
640.8	3617.67
668.7	3674.25
653.4	3710.13
648.9	3779.82
641.7	3734.28
666.9	3835.71
679.5	3821.91
671.4	3794.31
629.1	3888.15
636.3	3860.55
643.5	3904.02
659.7	3937.83
720.9	3996.48
638.1	4023.39
653.4	4055.82
713.7	4120.68
684.9	4124.13
701.1	4144.14
694.8	4184.16
692.1	4232.46
716.4	4271.1
738	4257.3
711.9	4359.42
708.3	4335.96
706.5	4404.27
731.7	4459.47
687.6	4476.72
691.2	4549.17
722.7	4522.26
713.7	4574.7
779.4	4666.47
747.9	4701.66
772.2	4717.53
761.4	4785.84
696.6	4825.86
710.1	4802.4
774.9	4881.06
769.5	4941.09
811.8	4965.93
772.2	5037
781.2	5024.58
845.1	5112.9
756.9	5179.14
799.2	5228.82
822.6	5268.84
850.5	5298.51
848.7	5320.59
803.7	5404.08
804.6	5455.14
891	5517.93
865.8	5578.65
868.5	5642.82
834.3	5699.4
816.3	5749.08
850.5	5791.86
855.9	5876.73
841.5	5947.8
904.5	5985.06
888.3	6042.33
891	6181.02
899.1	6210
881.1	6297.63
946.8	6418.38
916.2	6452.19
923.4	6527.4
965.7	6653.67
918.9	6699.9
963	6773.73
990	6862.74
1056.6	6978.66
947.7	7053.18
943.2	7149.78
999.9	7303.65
1123.2	7411.98
[truncated: 997 more rows]
