# Supplementary material for: A quantitative model for the rate-limiting process of UGA alternative assignments to stop and selenocysteine codons
Source: PLoS Comput Biol. 2017 Feb 8;13(2):e1005367. doi: 10.1371/journal.pcbi.1005367 (PMC5323020; doi:10.1371/journal.pcbi.1005367)
Supplement: S6 File — (ZIP) [file pcbi.1005367.s016.zip › SELK_40.csv]

GFP	mCherry
17.1	104.19
46.8	89.01
33.3	99.36
35.1	108.33
15.3	102.81
16.2	70.38
28.8	83.49
40.5	113.16
56.7	94.53
30.6	97.98
10.8	86.94
36	71.07
4.5	113.85
18	79.35
36.9	112.47
47.7	97.98
53.1	85.56
36.9	104.19
41.4	68.31
44.1	114.54
54.9	80.73
27	105.57
49.5	95.91
35.1	112.47
56.7	99.36
16.2	138.69
57.6	127.65
42.3	177.33
3.6	138
36.9	177.33
36.9	132.48
47.7	144.9
36	176.64
37.8	158.7
20.7	139.38
54.9	146.97
53.1	147.66
36.9	130.41
57.6	144.9
58.5	132.48
57.6	157.32
53.1	159.39
57.6	166.98
57.6	153.18
44.1	124.2
57.6	165.6
40.5	147.66
16.2	144.9
46.8	204.93
43.2	183.54
50.4	226.32
39.6	232.53
46.8	184.92
28.8	211.14
56.7	178.02
54.9	181.47
44.1	215.28
55.8	218.04
45	224.94
46.8	202.17
56.7	198.72
18	184.92
43.2	238.05
58.5	264.96
32.4	244.26
53.1	233.22
45.9	241.5
54.9	262.89
28.8	244.95
54	234.6
55.8	303.6
57.6	329.82
13.5	302.91
27	309.12
27	396.75
49.5	347.07
51.3	347.07
22.5	428.49
38.7	420.9
30.6	485.07
51.3	524.4
51.3	526.47
31.5	582.36
17.1	618.24
52.2	703.11
10.8	796.95
15.3	848.7
53.1	970.83
43.2	1059.15
28.8	1248.21
49.5	1432.44
39.6	1591.83
8.1	1807.8
47.7	2079.66
36	2373.6
54.9	2606.13
108.9	3007.71
97.2	3289.23
150.3	3657.69
225.9	4017.18
290.7	4312.5
255.6	4639.56
349.2	5002.5
396.9	5336.46
418.5	5604.18
459.9	5997.48
493.2	6308.67
608.4	6626.76
626.4	7032.48
646.2	7423.02
729.9	7727.31
773.1	8175.12
940.5	8524.26
974.7	8896.17
1065.6	9321.9
1107	9667.59
1287.9	10119.5
1314.9	10463.8
1500.3	10857.2
1449	11260.1
1592.1	11707.9
1710.9	12117.8
2351.7	12997.5
68.4	117.99
66.6	69
74.7	104.88
68.4	69.69
60.3	117.3
63	104.19
63	135.93
61.2	163.53
64.8	158.01
111.6	145.59
67.5	173.19
71.1	127.65
64.8	159.39
81	160.77
70.2	144.9
83.7	162.15
91.8	151.11
95.4	138
61.2	128.34
79.2	133.86
64.8	124.89
64.8	153.87
71.1	174.57
61.2	195.27
76.5	215.28
61.2	193.2
84.6	185.61
73.8	190.44
72.9	216.66
81.9	223.56
86.4	212.52
84.6	182.85
80.1	217.35
61.2	178.02
68.4	230.46
81.9	182.85
74.7	227.01
63	210.45
72	192.51
107.1	227.7
75.6	209.76
99	228.39
64.8	217.35
67.5	226.32
101.7	226.32
96.3	243.57
111.6	270.48
92.7	245.64
61.2	271.86
63.9	253.92
114.3	253.23
75.6	242.88
108	246.33
84.6	234.6
66.6	264.96
84.6	241.5
90.9	244.95
83.7	253.92
71.1	282.9
91.8	242.19
65.7	258.75
86.4	280.83
64.8	241.5
109.8	276.69
63.9	324.99
81.9	326.37
59.4	304.29
73.8	291.18
80.1	293.25
59.4	322.92
81	327.75
74.7	289.8
87.3	321.54
95.4	311.19
66.6	294.63
91.8	300.15
105.3	356.73
103.5	358.8
107.1	381.57
73.8	354.66
75.6	356.73
115.2	379.5
110.7	389.16
63.9	352.59
108.9	356.04
86.4	440.91
97.2	414
101.7	408.48
66.6	411.93
97.2	434.01
63	446.43
114.3	465.06
116.1	470.58
97.2	460.92
102.6	493.35
72.9	526.47
103.5	534.75
105.3	536.13
112.5	566.49
108	569.94
72	581.67
87.3	621.69
76.5	635.49
82.8	697.59
69.3	691.38
82.8	681.72
76.5	768.66
108	775.56
102.6	825.24
63	860.43
81.9	889.41
62.1	934.26
70.2	1001.19
102.6	990.84
94.5	1024.65
81.9	1099.86
76.5	1135.74
62.1	1201.98
100.8	1240.62
117.9	1327.56
69.3	1341.36
115.2	1449
64.8	1513.17
116.1	1600.11
78.3	1673.25
61.2	1720.86
72.9	1854.03
98.1	1985.82
65.7	2078.97
99	2193.51
72.9	2319.78
78.3	2459.16
108.9	2647.53
90.9	2872.47
171.9	3076.71
175.5	3326.49
260.1	3616.29
274.5	3847.44
349.2	4076.52
306	4237.98
347.4	4491.9
384.3	4689.93
385.2	4887.27
378	5079.78
425.7	5316.45
528.3	5533.11
527.4	5815.32
550.8	6047.85
534.6	6335.58
647.1	6595.02
656.1	6859.29
692.1	7121.49
780.3	7475.46
802.8	7735.59
798.3	8075.07
986.4	8395.23
1091.7	8719.53
1033.2	9020.37
1142.1	9337.77
1125.9	9687.6
1335.6	10040.2
1370.7	10439
1451.7	10808.8
1681.2	11232.5
1773	11592
1899	11995.7
2387.7	12520.7
119.7	154.56
137.7	191.13
123.3	242.88
168.3	274.62
126.9	269.1
147.6	290.49
174.6	308.43
132.3	319.47
137.7	293.94
175.5	355.35
126	394.68
119.7	387.09
125.1	395.37
121.5	353.28
134.1	407.1
126	434.01
135	415.38
135	445.74
162	485.76
153.9	482.31
126	503.7
176.4	509.22
132.3	542.34
173.7	534.75
162	578.22
176.4	569.94
125.1	608.58
136.8	645.15
144	661.02
124.2	672.75
129.6	723.81
126	742.44
129.6	735.54
175.5	790.05
169.2	794.88
124.2	890.79
158.4	872.16
166.5	937.71
151.2	943.92
160.2	963.93
123.3	949.44
144	1017.75
137.7	1022.58
126.9	1106.07
146.7	1091.58
145.8	1149.54
173.7	1212.33
124.2	1177.14
162	1250.28
147.6	1324.11
144	1279.95
127.8	1375.17
144.9	1435.89
171.9	1391.04
139.5	1484.88
127.8	1549.05
143.1	1602.87
144	1641.51
164.7	1709.13
121.5	1740.87
138.6	1802.97
147.6	1845.75
144.9	1917.51
130.5	2011.35
130.5	2076.9
135.9	2110.02
157.5	2220.42
140.4	2346.69
155.7	2486.76
218.7	2533.68
120.6	2684.1
146.7	2850.39
202.5	2938.02
178.2	3057.39
233.1	3222.99
197.1	3412.05
277.2	3556.95
254.7	3653.55
312.3	3772.92
344.7	3969.57
409.5	4078.59
366.3	4164.84
359.1	4329.06
459	4440.15
405.9	4538.13
439.2	4736.16
413.1	4857.6
485.1	5048.04
513.9	5226.75
506.7	5312.31
495	5477.22
561.6	5588.31
576	5804.28
621.9	6050.61
638.1	6188.61
700.2	6455.64
739.8	6641.25
726.3	6882.06
747	7123.56
729.9	7398.87
774	7622.43
859.5	7878.42
924.3	8126.82
1057.5	8389.71
885.6	8678.13
1089	8916.87
1155.6	9219.09
1227.6	9535.11
1257.3	9875.97
1364.4	10256.2
1388.7	10628.8
1649.7	11049
1596.6	11387.1
1915.2	11783.8
219.6	110.4
181.8	269.79
217.8	349.83
207.9	431.94
199.8	454.02
223.2	523.71
199.8	523.71
195.3	584.43
209.7	642.39
224.1	707.25
212.4	714.84
235.8	778.32
199.8	829.38
186.3	823.17
208.8	849.39
219.6	852.84
218.7	893.55
190.8	954.27
188.1	990.15
216.9	981.18
228.6	1011.54
192.6	1015.68
193.5	1099.17
228.6	1082.61
211.5	1093.65
206.1	1122.63
216	1132.29
199.8	1157.13
180	1184.04
201.6	1179.9
216	1210.26
233.1	1269.6
181.8	1274.43
234	1280.64
227.7	1312.38
223.2	1331.01
201.6	1336.53
195.3	1357.23
195.3	1361.37
204.3	1428.3
206.1	1421.4
229.5	1418.64
232.2	1456.59
234.9	1442.79
191.7	1546.29
229.5	1516.62
178.2	1507.65
223.2	1600.11
201.6	1584.93
218.7	1610.46
219.6	1609.77
181.8	1676.01
210.6	1711.89
183.6	1769.16
211.5	1766.4
179.1	1814.01
226.8	1815.39
225.9	1855.41
220.5	1927.17
225.9	1925.79
205.2	1991.34
192.6	2000.31
227.7	2020.32
207.9	2096.91
199.8	2153.49
196.2	2177.64
211.5	2250.78
188.1	2249.4
185.4	2305.98
181.8	2353.59
223.2	2381.19
204.3	2443.29
288.9	2522.64
234.9	2567.49
207	2626.14
182.7	2670.3
233.1	2794.5
238.5	2884.89
236.7	2974.59
257.4	3021.51
268.2	3147.09
253.8	3175.38
286.2	3284.4
245.7	3382.38
255.6	3530.73
389.7	3588
339.3	3681.84
393.3	3754.29
387	3846.75
362.7	3895.74
370.8	3917.82
471.6	4028.91
363.6	4116.54
441.9	4172.43
358.2	4260.75
431.1	4316.64
513	4416.69
464.4	4507.08
469.8	4609.89
525.6	4692
511.2	4755.48
513	4878.99
500.4	4975.59
528.3	5103.93
578.7	5215.02
565.2	5336.46
603.9	5447.55
638.1	5536.56
585	5642.13
630.9	5805.66
621	5993.34
680.4	6112.02
696.6	6267.96
649.8	6434.25
746.1	6572.94
675	6717.84
767.7	6846.87
807.3	7049.04
808.2	7222.92
911.7	7452
859.5	7676.25
929.7	7929.48
949.5	8135.79
1095.3	8402.13
1031.4	8645.01
1184.4	8854.08
1118.7	9042.45
1247.4	9352.26
1260	9585.48
1314	9889.08
1337.4	10147.8
1465.2	10525.3
1664.1	10881.3
1838.7	11203.5
2213.1	11596.1
2302.2	12077.8
266.4	222.87
251.1	494.04
242.1	578.22
272.7	696.21
267.3	780.39
271.8	866.64
275.4	902.52
280.8	972.9
278.1	1025.34
290.7	1047.42
251.1	1080.54
287.1	1061.22
268.2	1113.66
243.9	1136.43
289.8	1177.83
248.4	1215.78
243	1169.55
279.9	1233.72
250.2	1248.9
270.9	1239.24
283.5	1309.62
281.7	1282.71
282.6	1320.66
247.5	1331.01
280.8	1360.68
243.9	1355.85
243.9	1350.33
270.9	1437.96
259.2	1405.53
274.5	1393.8
253.8	1437.27
264.6	1477.98
252.9	1459.35
250.2	1487.64
279	1444.86
275.4	1536.63
267.3	1544.22
247.5	1552.5
275.4	1529.04
252	1516.62
274.5	1602.87
244.8	1596.66
257.4	1597.35
262.8	1582.17
266.4	1613.91
272.7	1627.71
288.9	1611.84
294.3	1610.46
252	1686.36
253.8	1680.15
276.3	1702.92
263.7	1682.91
269.1	1747.08
283.5	1731.9
283.5	1769.16
255.6	1740.87
275.4	1818.84
284.4	1790.55
279	1812.63
254.7	1822.29
260.1	1868.52
288	1851.27
254.7	1880.94
292.5	1935.45
258.3	1886.46
248.4	1887.84
248.4	1909.23
285.3	1940.28
243.9	1965.81
283.5	1955.46
283.5	1998.93
283.5	2004.45
275.4	2056.89
276.3	2054.13
251.1	2092.08
276.3	2127.96
275.4	2108.64
250.2	2201.79
282.6	2208
269.1	2261.82
280.8	2246.64
291.6	2238.36
282.6	2290.11
282.6	2269.41
244.8	2343.24
251.1	2389.47
240.3	2399.13
259.2	2441.22
246.6	2432.94
336.6	2537.82
306.9	2497.11
246.6	2553.69
286.2	2579.22
269.1	2612.34
258.3	2694.45
273.6	2731.71
272.7	2811.06
294.3	2867.64
335.7	2877.99
344.7	2916.63
349.2	2971.14
320.4	3036.69
341.1	3084.99
317.7	3081.54
337.5	3142.26
352.8	3174.69
324.9	3255.42
338.4	3265.08
353.7	3334.77
312.3	3476.91
342.9	3517.62
383.4	3578.34
423.9	3601.8
419.4	3623.88
367.2	3645.96
459.9	3803.28
414.9	3774.99
433.8	3857.1
413.1	3877.11
463.5	3940.59
468.9	3988.2
478.8	4040.64
485.1	4035.12
496.8	4159.32
522.9	4169.67
512.1	4215.21
441	4278.69
484.2	4330.44
490.5	4380.81
586.8	4465.68
519.3	4505.7
522	4593.33
490.5	4651.29
550.8	4732.02
550.8	4836.21
542.7	4878.99
585	4954.2
629.1	5054.94
567.9	5094.96
643.5	5205.36
614.7	5259.18
599.4	5368.89
663.3	5402.7
676.8	5559.33
678.6	5618.67
638.1	5712.51
682.2	5807.04
660.6	5948.49
723.6	6031.98
698.4	6163.77
708.3	6239.67
755.1	6374.91
791.1	6510.84
855.9	6652.98
812.7	6722.67
783	6923.46
829.8	7042.83
846.9	7212.57
882.9	7370.58
942.3	7521.69
886.5	7676.25
986.4	7868.76
966.6	8092.32
1028.7	8251.02
1132.2	8464.23
1117.8	8620.86
1276.2	8834.76
1167.3	9033.48
1242.9	9303.96
1333.8	9567.54
1360.8	9824.91
1552.5	10102.3
1557.9	10441.8
1568.7	10766.1
1916.1	11159.4
2055.6	11507.8
353.7	106.26
323.1	240.12
333	609.27
300.6	808.68
295.2	894.24
319.5	1017.75
342	1095.03
333.9	1148.85
308.7	1192.32
339.3	1216.47
314.1	1275.81
347.4	1326.18
311.4	1284.78
311.4	1382.07
344.7	1369.65
307.8	1368.96
332.1	1400.01
338.4	1395.18
312.3	1401.39
320.4	1457.28
305.1	1487.64
298.8	1469.01
315	1513.17
320.4	1513.17
311.4	1547.67
351.9	1532.49
306	1581.48
298.8	1565.61
324	1571.13
297	1556.64
303.3	1598.73
300.6	1662.21
351	1653.24
342	1657.38
336.6	1632.54
328.5	1691.88
338.4	1677.39
334.8	1717.41
346.5	1669.8
335.7	1714.65
301.5	1704.3
334.8	1769.85
344.7	1738.8
342.9	1768.47
342	1751.22
296.1	1745.01
304.2	1802.97
327.6	1789.17
318.6	1796.07
343.8	1780.2
351	1782.96
309.6	1778.13
311.4	1875.42
350.1	1871.28
322.2	1867.83
347.4	1860.24
333.9	1854.72
336.6	1852.65
336.6	1922.34
335.7	1913.37
296.1	1907.85
324.9	1889.91
338.4	1925.79
339.3	1953.39
310.5	1961.67
347.4	1938.9
327.6	1985.13
320.4	1976.85
295.2	1963.05
330.3	2023.08
350.1	1998.93
326.7	2020.32
324	1996.17
315	2001
329.4	2080.35
353.7	2065.86
332.1	2060.34
332.1	2086.56
341.1	2095.53
333	2152.11
312.3	2141.07
340.2	2151.42
296.1	2103.12
308.7	2156.94
306.9	2190.75
313.2	2160.39
314.1	2211.45
351	2162.46
297.9	2199.72
308.7	2243.88
300.6	2220.42
334.8	2233.53
331.2	2231.46
353.7	2308.05
297.9	2288.04
330.3	2317.02
297.9	2270.79
297.9	2359.8
342.9	2323.23
321.3	2358.42
334.8	2372.22
324.9	2410.86
320.4	2399.13
346.5	2394.3
306.9	2481.24
329.4	2460.54
341.1	2480.55
357.3	2490.9
406.8	2526.78
370.8	2530.23
410.4	2504.01
365.4	2488.14
327.6	2584.74
313.2	2544.72
308.7	2591.64
345.6	2610.96
325.8	2632.35
338.4	2679.96
346.5	2693.76
312.3	2713.08
346.5	2748.27
339.3	2773.8
305.1	2762.76
343.8	2851.08
342.9	2820.03
379.8	2907.66
362.7	2898.69
372.6	2938.02
361.8	2941.47
387.9	2939.4
395.1	3024.96
382.5	3002.19
371.7	3082.23
368.1	3058.08
412.2	3094.65
381.6	3096.72
409.5	3164.34
401.4	3159.51
395.1	3208.5
379.8	3230.58
405.9	3276.81
389.7	3362.37
382.5	3325.11
410.4	3372.72
380.7	3470.7
357.3	3519
466.2	3584.55
450	3569.37
525.6	3618.36
525.6	3597.66
444.6	3667.35
447.3	3657
445.5	3742.56
519.3	3795
530.1	3786.03
520.2	3835.71
513	3861.93
496.8	3888.15
521.1	3919.2
479.7	3955.77
519.3	3978.54
562.5	4046.16
567.9	4063.41
485.1	4109.64
540.9	4166.91
569.7	4149.66
582.3	4235.22
566.1	4204.86
524.7	4272.48
541.8	4325.61
562.5	4364.25
605.7	4453.26
645.3	4416.69
588.6	4493.97
559.8	4544.34
576.9	4613.34
564.3	4650.6
591.3	4719.6
634.5	4783.77
590.4	4760.31
599.4	4821.72
628.2	4871.4
591.3	4960.41
625.5	5007.33
655.2	5030.1
627.3	5120.49
666.9	5233.65
695.7	5281.95
707.4	5327.49
674.1	5361.99
717.3	5431.68
672.3	5494.47
765	5562.09
675	5622.81
729.9	5735.28
746.1	5798.07
711	5911.23
756	6005.76
796.5	6048.54
747.9	6151.35
825.3	6176.88
783	6318.33
794.7	6419.07
870.3	6531.54
875.7	6575.01
805.5	6712.32
876.6	6817.2
831.6	6895.86
934.2	7045.59
931.5	7108.38
983.7	7304.34
940.5	7389.9
994.5	7521.69
997.2	7688.67
1006.2	7871.52
1090.8	7983.3
1089	8113.02
1117.8	8288.28
1194.3	8473.2
1164.6	8614.65
1259.1	8778.87
1277.1	9010.02
1338.3	9216.33
1317.6	9460.59
1376.1	9734.52
1370.7	9947.73
1476	10214.1
1541.7	10530.8
1779.3	10892.3
1960.2	11181.5
2081.7	11630.6
355.5	202.86
399.6	417.45
403.2	894.24
359.1	1099.17
360	1191.63
380.7	1244.76
404.1	1300.65
360.9	1345.5
409.5	1427.61
404.1	1419.33
365.4	1451.76
406.8	1446.93
396	1508.34
368.1	1521.45
406.8	1597.35
408.6	1582.86
357.3	1574.58
367.2	1646.34
360	1629.09
378	1642.2
362.7	1676.01
355.5	1709.82
363.6	1662.9
359.1	1749.84
369.9	1740.87
366.3	1757.43
366.3	1749.15
362.7	1791.24
410.4	1816.08
394.2	1818.15
392.4	1794.69
356.4	1849.89
394.2	1882.32
356.4	1872.66
363.6	1869.9
396.9	1881.63
403.2	1893.36
381.6	1935.45
393.3	1895.43
389.7	1894.74
354.6	1895.43
388.8	1894.05
396.9	1955.46
385.2	1983.06
366.3	1969.26
360.9	1968.57
395.1	1975.47
403.2	2040.33
380.7	2017.56
378	2023.08
358.2	1998.93
378	1994.1
356.4	2046.54
384.3	2058.27
355.5	2053.44
383.4	2080.35
363.6	2070
364.5	2063.79
392.4	2057.58
369.9	2074.83
392.4	2109.33
355.5	2130.72
355.5	2107.95
369	2118.3
403.2	2122.44
365.4	2114.16
387	2190.75
369.9	2172.81
396.9	2185.92
392.4	2167.98
355.5	2200.41
394.2	2183.16
387.9	2265.27
390.6	2235.6
410.4	2225.94
399.6	2229.39
382.5	2240.43
391.5	2257.68
363.6	2292.87
402.3	2321.16
395.1	2313.57
381.6	2274.93
399.6	2293.56
364.5	2305.29
374.4	2275.62
391.5	2352.21
354.6	2323.92
393.3	2333.58
403.2	2346
376.2	2363.25
383.4	2324.61
399.6	2381.88
405.9	2422.59
388.8	2417.76
404.1	2383.95
372.6	2378.43
369.9	2477.79
366.3	2433.63
405.9	2461.23
399.6	2478.48
398.7	2435.01
361.8	2454.33
413.1	2512.98
457.2	2512.98
468	2488.83
431.1	2495.04
451.8	2540.58
423.9	2490.9
404.1	2576.46
400.5	2584.05
368.1	2573.01
369.9	2595.78
400.5	2568.18
390.6	2619.24
412.2	2643.39
399.6	2641.32
402.3	2597.85
409.5	2704.8
377.1	2675.82
362.7	2665.47
367.2	2653.05
409.5	2733.78
387.9	2740.68
369	2761.38
355.5	2744.13
396	2796.57
400.5	2811.75
400.5	2788.98
374.4	2845.56
402.3	2870.4
393.3	2860.74
436.5	2918.01
435.6	2918.01
446.4	2884.2
450	2894.55
438.3	2944.92
434.7	2974.59
434.7	2948.37
423.9	2927.67
463.5	3033.24
419.4	3007.02
467.1	2982.87
450	3023.58
414.9	3064.29
420.3	3051.87
443.7	3092.58
450	3086.37
450	3124.32
464.4	3104.31
460.8	3098.1
421.2	3194.01
448.2	3176.76
457.2	3167.79
416.7	3243
438.3	3204.36
420.3	3238.86
456.3	3295.44
460.8	3291.99
446.4	3273.36
468.9	3345.12
459.9	3361.68
466.2	3400.32
423	3392.73
470.7	3476.22
459	3426.54
439.2	3510.03
463.5	3488.64
525.6	3550.74
521.1	3533.49
575.1	3609.39
558	3641.13
540.9	3625.26
484.2	3654.24
491.4	3654.93
493.2	3741.18
492.3	3739.11
578.7	3797.07
542.7	3783.96
569.7	3786.03
581.4	3830.19
564.3	3812.25
576.9	3864
535.5	3876.42
558	3907.47
533.7	3934.38
570.6	3921.27
549	3990.96
545.4	4002
594	4033.05
647.1	4064.1
570.6	4137.24
561.6	4131.72
627.3	4192.44
607.5	4142.76
617.4	4202.1
623.7	4232.46
561.6	4253.16
621.9	4335.96
639	4317.33
604.8	4384.26
616.5	4380.81
684.9	4460.85
651.6	4423.59
624.6	4509.84
625.5	4545.03
603	4577.46
594	4588.5
648	4638.87
659.7	4728.57
665.1	4689.24
690.3	4767.9
690.3	4769.97
679.5	4801.71
690.3	4871.4
706.5	4923.84
694.8	4939.02
694.8	4999.05
758.7	5035.62
697.5	5102.55
664.2	5154.99
760.5	5224.68
760.5	5286.78
751.5	5250.21
757.8	5336.46
738	5377.17
777.6	5444.1
757.8	5498.61
812.7	5515.17
807.3	5577.27
732.6	5626.95
729	5720.1
788.4	5759.43
738	5858.79
785.7	5932.62
773.1	5992.65
830.7	6035.43
786.6	6146.52
855	6187.23
872.1	6256.92
881.1	6365.25
871.2	6421.83
904.5	6503.94
891.9	6596.4
852.3	6694.38
899.1	6818.58
899.1	6900
959.4	6985.56
924.3	7099.41
969.3	7216.71
1052.1	7309.17
1070.1	7460.97
1052.1	7576.2
1050.3	7691.43
1110.6	7818.39
1145.7	7963.29
1099.8	8061.27
1146.6	8223.42
1265.4	8402.82
1242.9	8505.63
1389.6	8709.18
1313.1	8907.9
1266.3	9070.05
1382.4	9301.89
1451.7	9512.34
1458	9740.04
1514.7	9978.09
1617.3	10313.4
1535.4	10618.4
1799.1	10940
2304.9	11329.8
439.2	137.31
445.5	307.05
425.7	1033.62
466.2	1170.93
459.9	1328.25
416.7	1400.7
424.8	1486.26
418.5	1518.69
432	1604.25
459	1555.95
417.6	1661.52
435.6	1617.36
419.4	1705.68
455.4	1693.95
432	1756.05
436.5	1765.71
444.6	1809.18
445.5	1800.9
429.3	1870.59
468.9	1843.68
464.4	1828.5
460.8	1869.21
426.6	1907.16
457.2	1896.81
428.4	1908.54
415.8	1977.54
424.8	1971.33
416.7	1974.09
430.2	1960.29
433.8	1993.41
460.8	1999.62
424.8	2043.78
441	1994.79
432.9	2044.47
462.6	2099.67
423.9	2067.24
415.8	2089.32
441	2083.8
424.8	2147.28
439.2	2134.17
468	2105.88
463.5	2150.04
419.4	2114.16
438.3	2174.19
433.8	2186.61
420.3	2178.33
420.3	2163.15
425.7	2187.99
453.6	2176.95
452.7	2263.2
421.2	2221.8
416.7	2259.06
470.7	2214.9
457.2	2253.54
451.8	2266.65
447.3	2312.88
459	2279.76
468.9	2299.77
425.7	2310.12
422.1	2275.62
453.6	2370.15
446.4	2346.69
420.3	2328.06
414	2333.58
458.1	2325.3
423	2358.42
417.6	2335.65
434.7	2426.73
414	2386.71
436.5	2383.95
443.7	2422.59
456.3	2386.71
451.8	2398.44
447.3	2478.48
454.5	2484.69
444.6	2466.75
441	2477.79
465.3	2446.74
468.9	2465.37
507.6	2532.3
523.8	2511.6
515.7	2499.87
511.2	2540.58
509.4	2527.47
432.9	2586.12
455.4	2555.76
431.1	2567.49
421.2	2561.97
453.6	2546.79
431.1	2557.83
443.7	2636.49
441	2650.29
440.1	2600.61
418.5	2621.31
466.2	2637.18
466.2	2692.38
459.9	2659.95
455.4	2681.34
469.8	2701.35
465.3	2686.86
443.7	2706.87
448.2	2722.74
453.6	2716.53
468.9	2746.2
419.4	2742.75
413.1	2746.2
432	2776.56
428.4	2817.27
467.1	2774.49
471.6	2770.35
463.5	2794.5
452.7	2835.9
469.8	2819.34
413.1	2822.79
436.5	2866.95
465.3	2849.7
488.7	2897.31
517.5	2907.66
518.4	2911.8
476.1	2881.44
477.9	2937.33
514.8	2935.95
509.4	2975.28
517.5	2977.35
485.1	2927.67
527.4	3020.82
506.7	2990.46
482.4	2996.67
499.5	2987.7
493.2	2989.77
521.1	3056.7
487.8	3043.59
482.4	3044.97
503.1	3047.04
508.5	3094.65
499.5	3118.11
510.3	3129.84
518.4	3125.7
489.6	3187.11
491.4	3162.27
512.1	3163.65
511.2	3169.86
507.6	3210.57
492.3	3209.19
513.9	3251.97
478.8	3205.74
493.2	3307.86
528.3	3296.13
529.2	3270.6
502.2	3327.18
514.8	3362.37
523.8	3363.75
520.2	3346.5
481.5	3410.67
481.5	3378.93
495.9	3386.52
472.5	3432.06
489.6	3476.91
483.3	3460.35
495	3524.52
482.4	3519
537.3	3534.87
539.1	3581.79
586.8	3565.92
606.6	3634.92
624.6	3634.92
604.8	3631.47
584.1	3663.21
562.5	3673.56
584.1	3692.19
543.6	3721.17
583.2	3730.83
567	3698.4
612	3779.82
604.8	3769.47
648	3770.85
592.2	3832.95
605.7	3859.17
594	3915.06
615.6	3878.49
597.6	3897.12
603.9	3948.18
641.7	3950.94
628.2	3939.21
597.6	3995.1
605.7	4005.45
699.3	4032.36
701.1	4046.16
604.8	4086.18
627.3	4122.75
690.3	4148.28
683.1	4183.47
688.5	4166.91
706.5	4223.49
670.5	4226.94
591.3	4249.02
624.6	4267.65
680.4	4347
665.1	4326.3
666	4368.39
687.6	4372.53
738	4425.66
764.1	4418.76
690.3	4505.01
706.5	4479.48
693.9	4565.73
686.7	4536.06
658.8	4595.4
661.5	4669.92
677.7	4634.04
750.6	4702.35
722.7	4694.76
766.8	4797.57
764.1	4821.03
741.6	4843.8
729	4887.96
756	4922.46
756	4945.23
756	4993.53
788.4	5070.12
807.3	5031.48
743.4	5121.18
726.3	5159.82
785.7	5205.36
816.3	5285.4
771.3	5269.53
769.5	5300.58
810.9	5377.86
855	5429.61
809.1	5467.56
833.4	5562.78
865.8	5621.43
838.8	5573.13
801.9	5629.71
838.8	5764.95
866.7	5807.73
778.5	5891.22
834.3	5929.86
828	5959.53
909	6049.23
906.3	6093.39
856.8	6139.62
918	6172.74
899.1	6334.2
895.5	6365.94
936.9	6392.85
961.2	6528.09
977.4	6568.8
906.3	6690.93
999	6722.67
1056.6	6854.46
1002.6	6929.67
1060.2	7000.74
1035.9	7138.05
1053.9	7256.04
1099.8	7284.33
1124.1	7471.32
1069.2	7586.55
1086.3	7692.12
1173.6	7820.46
1179.9	7917.06
1131.3	8028.15
1238.4	8159.25
1251.9	8354.52
1356.3	8496.66
1208.7	8653.98
1458.9	8839.59
1361.7	8981.04
1468.8	9223.23
1377.9	9375.03
1527.3	9597.21
1556.1	9895.98
1726.2	10084.3
1744.2	10460.4
1775.7	10724.7
1973.7	11020
2377.8	11618.2
512.1	245.64
490.5	1177.83
529.2	1368.96
495	1464.87
475.2	1602.87
521.1	1624.95
525.6	1686.36
509.4	1735.35
494.1	1740.18
501.3	1773.3
523.8	1833.33
498.6	1872.66
473.4	1909.92
512.1	1925.1
514.8	1970.64
519.3	1967.88
497.7	2003.76
498.6	2021.01
522	2002.38
495	2078.97
478.8	2052.06
497.7	2098.98
477.9	2129.34
506.7	2151.42
488.7	2140.38
476.1	2210.76
492.3	2202.48
484.2	2162.46
530.1	2234.22
499.5	2216.97
503.1	2261.82
495	2255.61
474.3	2274.93
508.5	2272.17
486	2296.32
478.8	2274.93
477	2348.76
519.3	2376.36
501.3	2370.84
505.8	2329.44
484.2	2421.9
524.7	2418.45
517.5	2399.13
489.6	2428.11
485.1	2461.23
484.2	2466.75
495.9	2479.86
523.8	2480.55
495.9	2466.75
551.7	2505.39
575.1	2508.84
546.3	2526.09
511.2	2563.35
491.4	2571.63
490.5	2555.76
473.4	2559.21
530.1	2597.16
487.8	2626.14
472.5	2632.35
474.3	2622.69
476.1	2642.01
523.8	2608.89
522	2659.26
514.8	2683.41
504	2675.13
511.2	2679.27
484.2	2688.24
494.1	2731.02
519.3	2750.34
478.8	2715.15
477	2757.93
498.6	2715.84
522.9	2766.9
495	2768.97
492.3	2764.14
494.1	2789.67
512.1	2803.47
529.2	2865.57
489.6	2871.78
524.7	2829
500.4	2846.94
521.1	2866.95
537.3	2926.98
587.7	2886.96
553.5	2886.27
587.7	2888.34
556.2	2938.02
540.9	2979.42
540	2973.21
535.5	2945.61
558	3020.82
564.3	3024.96
576.9	3013.23
586.8	3021.51
564.3	2996.67
555.3	3042.9
547.2	3054.63
565.2	3059.46
559.8	3067.74
577.8	3139.5
581.4	3146.4
588.6	3147.09
584.1	3113.28
537.3	3185.04
550.8	3169.17
549	3176.76
535.5	3156.06
550.8	3226.44
583.2	3257.49
575.1	3242.31
588.6	3206.43
546.3	3270.6
580.5	3312
569.7	3258.87
577.8	3356.85
576	3318.9
536.4	3347.88
551.7	3325.11
576	3369.96
550.8	3383.76
585.9	3394.8
581.4	3474.15
534.6	3467.94
566.1	3445.17
571.5	3443.1
580.5	3496.23
583.2	3527.97
589.5	3484.5
632.7	3545.91
628.2	3541.77
644.4	3573.51
665.1	3636.3
693	3609.39
674.1	3590.07
621.9	3649.41
630	3657
616.5	3648.03
595.8	3721.17
599.4	3709.44
617.4	3723.24
668.7	3768.78
655.2	3758.43
659.7	3801.21
673.2	3824.67
675.9	3821.91
687.6	3894.36
652.5	3894.36
678.6	3884.01
650.7	3950.25
651.6	3934.38
687.6	3985.44
653.4	4001.31
649.8	3976.47
730.8	4044.78
759.6	4054.44
706.5	4122.75
705.6	4127.58
765.9	4146.9
711	4153.8
759.6	4204.17
740.7	4204.17
715.5	4221.42
658.8	4266.96
699.3	4254.54
746.1	4353.21
723.6	4316.64
758.7	4373.91
759.6	4375.98
796.5	4467.06
800.1	4447.74
765.9	4471.89
720.9	4510.53
755.1	4555.38
718.2	4551.93
746.1	4598.85
741.6	4595.4
746.1	4669.92
800.1	4690.62
824.4	4731.33
819	4770.66
825.3	4793.43
772.2	4810.68
773.1	4857.6
777.6	4882.44
815.4	4935.57
776.7	4972.14
774	4988.7
849.6	5047.35
774.9	5088.06
806.4	5072.88
792	5168.1
863.1	5190.18
847.8	5239.17
860.4	5278.5
869.4	5344.05
873	5357.85
912.6	5406.15
860.4	5464.8
892.8	5551.05
937.8	5517.24
899.1	5603.49
829.8	5664.21
861.3	5697.33
940.5	5738.04
920.7	5806.35
847.8	5850.51
905.4	5905.71
918	5971.95
986.4	6073.38
908.1	6159.63
945	6193.44
958.5	6260.37
974.7	6330.06
971.1	6361.8
1061.1	6479.79
1055.7	6512.22
1021.5	6609.51
986.4	6680.58
1037.7	6743.37
1104.3	6860.67
1070.1	6952.44
1119.6	7048.35
1073.7	7110.45
1079.1	7197.39
1161	7309.17
1078.2	7395.42
1125	7525.83
1176.3	7645.89
1221.3	7726.62
1220.4	7836.33
1189.8	8012.28
1246.5	8119.23
1262.7	8282.76
1384.2	8450.43
1329.3	8608.44
1453.5	8784.39
1441.8	8958.27
1395.9	9181.83
1421.1	9368.82
1557	9627.57
1622.7	9803.52
1814.4	10078.1
1736.1	10394.2
1836.9	10721.9
2007.9	11024.8
544.5	124.89
540.9	1217.16
570.6	1461.42
565.2	1607.01
532.8	1669.11
544.5	1735.35
553.5	1775.37
549	1838.85
531.9	1936.14
531.9	1987.2
573.3	2004.45
564.3	2042.4
575.1	2087.94
580.5	2095.53
560.7	2156.94
566.1	2185.23
535.5	2181.78
551.7	2237.67
571.5	2218.35
570.6	2285.28
548.1	2288.04
545.4	2302.53
589.5	2366.7
582.3	2353.59
540	2328.06
542.7	2421.9
580.5	2415
580.5	2450.19
541.8	2451.57
553.5	2481.93
612.9	2505.39
643.5	2492.28
606.6	2539.89
577.8	2542.65
587.7	2568.18
551.7	2563.35
553.5	2606.13
583.2	2610.96
576	2637.18
586.8	2658.57
537.3	2653.74
535.5	2703.42
558.9	2696.52
576	2733.78
570.6	2719.98
543.6	2751.72
555.3	2741.37
568.8	2791.05
544.5	2762.76
567.9	2768.97
586.8	2796.57
580.5	2829.69
569.7	2823.48
548.1	2863.5
576.9	2851.77
611.1	2904.21
607.5	2889.03
628.2	2932.5
610.2	2938.02
605.7	2951.82
598.5	2986.32
592.2	3007.71
647.1	3034.62
600.3	3035.31
639	3092.58
648.9	3053.94
639	3092.58
610.2	3107.76
633.6	3140.88
629.1	3119.49
594.9	3186.42
607.5	3179.52
591.3	3195.39
645.3	3245.76
633.6	3224.37
602.1	3212.64
600.3	3238.17
643.5	3263.7
621.9	3260.94
630	3265.77
643.5	3316.83
591.3	3336.84
634.5	3365.82
639	3385.83
594	3405.84
594.9	3411.36
605.7	3380.31
594	3451.38
622.8	3443.79
595.8	3424.47
630	3487.26
632.7	3523.14
618.3	3500.37
649.8	3543.15
672.3	3543.15
679.5	3559.02
710.1	3599.04
673.2	3687.36
678.6	3694.95
663.3	3677.7
660.6	3729.45
682.2	3725.31
684.9	3728.07
719.1	3775.68
714.6	3782.58
742.5	3830.19
765	3814.32
756.9	3869.52
720	3886.77
747.9	3950.25
710.1	3920.58
720.9	3984.75
725.4	4009.59
741.6	3989.58
813.6	4054.44
715.5	4091.01
740.7	4119.3
741.6	4093.08
778.5	4162.08
813.6	4196.58
801.9	4208.31
756.9	4298.01
720.9	4270.41
810.9	4349.07
816.3	4327.68
818.1	4403.58
776.7	4393.92
852.3	4431.87
849.6	4417.38
778.5	4476.03
789.3	4549.86
798.3	4571.25
768.6	4580.22
804.6	4615.41
823.5	4658.88
814.5	4683.72
873	4727.88
830.7	4752.03
832.5	4764.45
834.3	4832.76
856.8	4836.9
829.8	4872.09
842.4	4961.79
846.9	4987.32
883.8	5010.78
896.4	5045.28
864	5092.89
831.6	5130.84
875.7	5159.13
932.4	5188.11
927.9	5266.08
918.9	5329.56
927	5378.55
966.6	5434.44
895.5	5459.28
956.7	5515.86
999.9	5580.72
968.4	5586.93
892.8	5651.79
922.5	5678.01
960.3	5780.82
980.1	5831.19
940.5	5881.56
954	5901.57
976.5	5967.81
1050.3	6096.84
967.5	6156.87
1025.1	6190.68
1058.4	6239.67
1051.2	6326.61
1027.8	6351.45
1104.3	6487.38
1085.4	6529.47
1149.3	6650.22
1017	6721.98
1116.9	6755.79
1179.9	6839.28
1088.1	6892.41
1161.9	7010.4
1137.6	7123.56
1161.9	7265.01
1179	7382.31
1124.1	7409.91
1201.5	7546.53
1217.7	7616.22
1259.1	7751.46
1242	7837.71
1317.6	7966.05
1314.9	8101.29
1301.4	8275.17
1454.4	8395.92
1386	8562.21
1567.8	8736.09
1528.2	8903.76
1422.9	9084.54
1540.8	9282.57
1600.2	9488.19
1594.8	9732.45
1687.5	10015.3
1718.1	10215.5
1797.3	10548.7
2030.4	10859.2
2256.3	11489.2
637.2	1491.78
643.5	1631.85
648.9	1769.85
596.7	1847.13
610.2	1935.45
633.6	1958.22
601.2	2045.85
622.8	2067.93
605.7	2134.86
594.9	2199.03
608.4	2210.76
596.7	2220.42
643.5	2270.1
590.4	2316.33
633.6	2327.37
626.4	2326.68
620.1	2417.07
639.9	2453.64
622.8	2468.82
649.8	2503.32
650.7	2517.12
641.7	2550.93
598.5	2596.47
601.2	2650.29
637.2	2650.29
596.7	2697.9
646.2	2679.96
614.7	2670.3
635.4	2747.58
593.1	2737.23
603.9	2797.95
604.8	2800.71
633.6	2775.87
607.5	2847.63
647.1	2824.86
603	2867.64
694.8	2895.24
703.8	2878.68
665.1	2944.23
673.2	2975.97
663.3	3004.26
680.4	3026.34
703.8	3061.53
697.5	3090.51
675.9	3100.17
664.2	3132.6
665.1	3111.9
695.7	3194.01
701.1	3173.31
691.2	3245.76
669.6	3218.85
667.8	3254.04
680.4	3287.16
657	3309.24
681.3	3320.28
664.2	3339.6
706.5	3332.7
[truncated: 947 more rows]
