# Supplementary material for: A quantitative model for the rate-limiting process of UGA alternative assignments to stop and selenocysteine codons
Source: PLoS Comput Biol. 2017 Feb 8;13(2):e1005367. doi: 10.1371/journal.pcbi.1005367 (PMC5323020; doi:10.1371/journal.pcbi.1005367)
Supplement: S6 File — (ZIP) [file pcbi.1005367.s016.zip › SELK_100.csv]

GFP	mCherry
21.6	69.69
21.6	129.72
31.5	99.36
24.3	88.32
45	102.81
1.8	80.73
14.4	73.14
13.5	104.88
33.3	147.66
9.9	97.98
43.2	74.52
34.2	116.61
23.4	77.97
27	95.91
9	142.14
5.4	133.86
4.5	120.06
24.3	76.59
28.8	82.11
22.5	89.7
32.4	87.63
39.6	116.61
45	126.27
39.6	113.85
22.5	122.13
5.4	111.09
6.3	147.66
31.5	80.73
20.7	84.87
5.4	90.39
25.2	110.4
43.2	116.61
9	111.09
17.1	123.51
18.9	84.87
23.4	86.25
45	201.48
27.9	160.77
37.8	153.87
33.3	222.87
29.7	156.63
28.8	204.24
42.3	215.28
29.7	200.1
39.6	167.67
44.1	205.62
18	164.91
29.7	197.34
0.9	191.13
18	208.38
39.6	182.85
40.5	276.69
46.8	247.71
37.8	290.49
27	252.54
40.5	249.09
32.4	329.13
37.8	334.65
12.6	384.33
45	318.09
19.8	462.99
11.7	466.44
45	518.19
46.8	616.86
18.9	686.55
38.7	799.02
39.6	895.62
15.3	988.77
35.1	1229.58
35.1	1380.69
18	1615.29
32.4	1876.8
17.1	2179.71
11.7	2569.56
29.7	3258.18
64.8	3727.38
264.6	4284.21
364.5	4854.15
396.9	5374.41
501.3	6023.7
524.7	6612.27
708.3	7129.77
777.6	7731.45
928.8	8431.11
1144.8	8983.8
1257.3	9665.52
1350.9	10254.1
1719.9	10924.1
1844.1	11441.6
1954.8	12153.7
2753.1	12790.5
2970	13814.5
71.1	72.45
57.6	106.95
92.7	90.39
71.1	124.2
76.5	137.31
48.6	138
53.1	146.28
72.9	147.66
79.2	149.04
72.9	136.62
63.9	121.44
68.4	117.99
51.3	82.11
70.2	86.25
52.2	139.38
81	132.48
53.1	116.61
63	106.95
54.9	116.61
52.2	120.75
86.4	96.6
61.2	109.71
49.5	114.54
72	124.2
54	130.41
54.9	131.79
50.4	154.56
83.7	231.84
93.6	220.8
92.7	157.32
81.9	182.85
64.8	202.86
90	222.87
69.3	229.08
67.5	173.88
60.3	171.12
93.6	157.32
91.8	215.97
74.7	153.87
48.6	158.7
86.4	233.22
54	173.88
48.6	166.29
72	211.83
65.7	197.34
49.5	209.07
73.8	184.23
57.6	230.46
81	184.23
49.5	162.15
76.5	198.03
58.5	151.11
61.2	158.01
73.8	233.22
62.1	164.22
72.9	177.33
72.9	220.11
80.1	257.37
59.4	266.34
62.1	235.98
77.4	263.58
84.6	240.81
86.4	253.92
64.8	272.55
53.1	298.77
69.3	303.6
79.2	251.85
89.1	286.35
90.9	314.64
84.6	264.27
52.2	280.83
57.6	267.03
47.7	365.01
54.9	345.69
90	316.71
71.1	334.65
79.2	370.53
89.1	360.87
79.2	389.85
89.1	341.55
73.8	443.67
79.2	476.1
69.3	405.72
85.5	402.27
51.3	510.6
51.3	497.49
93.6	527.16
87.3	485.76
57.6	642.39
68.4	593.4
67.5	687.93
60.3	700.35
51.3	813.51
85.5	747.96
57.6	877.68
76.5	963.24
54.9	985.32
75.6	1084.68
73.8	1177.83
49.5	1309.62
65.7	1353.78
90	1540.77
72	1611.84
69.3	1798.83
65.7	1968.57
90	2067.24
68.4	2306.67
71.1	2439.84
76.5	2650.98
72	3023.58
117.9	3438.96
268.2	3914.37
325.8	4296.63
331.2	4707.18
408.6	5072.88
433.8	5384.76
532.8	6036.12
608.4	6623.31
752.4	7191.87
927	7621.05
964.8	8268.96
1102.5	8824.41
1396.8	9364.68
1398.6	9900.12
1570.5	10503.2
1611	11029
1892.7	11643.1
2330.1	12297.2
2461.5	12985.8
105.3	124.2
122.4	177.33
97.2	227.7
101.7	214.59
99	189.06
108	228.39
102.6	215.28
117	226.32
125.1	171.81
114.3	301.53
112.5	250.47
129.6	247.71
107.1	310.5
101.7	283.59
99.9	238.05
100.8	291.18
102.6	275.31
121.5	287.73
121.5	348.45
106.2	331.89
127.8	317.4
108.9	362.25
120.6	383.64
132.3	319.47
132.3	348.45
125.1	343.62
107.1	419.52
100.8	431.25
125.1	402.27
107.1	404.34
121.5	565.11
127.8	500.25
127.8	507.84
115.2	602.37
99	581.67
115.2	730.02
99.9	692.76
125.1	667.23
120.6	750.03
110.7	888.03
135.9	852.15
110.7	970.83
135.9	1040.52
122.4	1019.82
117	1135.74
99.9	1201.98
94.5	1245.45
104.4	1379.31
139.5	1430.37
112.5	1506.27
96.3	1610.46
117.9	1659.45
98.1	1849.89
131.4	1956.15
123.3	2121.06
134.1	2262.51
122.4	2532.99
115.2	2796.57
138.6	3182.28
230.4	3608.7
316.8	3967.5
375.3	4155.87
373.5	4449.81
436.5	4780.32
469.8	5023.89
504.9	5333.01
507.6	5713.89
595.8	6131.34
689.4	6690.24
789.3	7098.03
886.5	7576.2
1001.7	8039.88
1120.5	8596.71
1188	9036.93
1359	9574.44
1442.7	10174
1693.8	10627.4
1914.3	11216
2169	11827.3
2426.4	12393.1
171.9	195.27
141.3	307.74
151.2	253.92
145.8	351.9
146.7	375.36
146.7	357.42
160.2	400.2
161.1	463.68
142.2	456.78
164.7	538.2
176.4	489.21
172.8	563.73
184.5	623.76
154.8	654.12
187.2	652.74
144.9	732.78
170.1	799.71
155.7	845.25
183.6	828
171	932.88
161.1	930.81
145.8	996.36
171	990.15
153	1140.57
146.7	1087.44
153.9	1201.98
185.4	1286.85
162.9	1291.68
168.3	1364.13
157.5	1447.62
165.6	1453.83
178.2	1506.96
155.7	1575.96
159.3	1693.26
151.2	1804.35
165.6	1874.73
166.5	1949.25
164.7	2049.3
180.9	2132.1
141.3	2152.8
156.6	2329.44
162	2465.37
146.7	2614.41
170.1	2887.65
158.4	2991.15
224.1	3379.62
301.5	3697.02
336.6	3906.78
352.8	4057.2
421.2	4278.69
433.8	4538.82
478.8	4722.36
495	4969.38
478.8	5263.32
521.1	5469.63
547.2	5728.38
621.9	6080.97
729	6539.13
757.8	6922.08
803.7	7302.27
907.2	7781.82
1068.3	8211
1238.4	8619.48
1224.9	9042.45
1364.4	9501.99
1522.8	10065
1767.6	10676.4
2014.2	11142.1
2000.7	11661.7
2428.2	12286.8
225.9	182.85
191.7	397.44
207.9	415.38
193.5	498.87
204.3	641.01
202.5	644.46
207.9	654.12
204.3	750.03
227.7	813.51
225.9	859.74
223.2	893.55
232.2	900.45
220.5	979.11
200.7	922.53
230.4	1030.86
189	988.08
219.6	1100.55
234	1108.14
234.9	1143.33
200.7	1183.35
226.8	1193.01
230.4	1233.72
231.3	1240.62
232.2	1304.1
204.3	1315.83
191.7	1328.25
230.4	1474.53
202.5	1407.6
231.3	1490.4
227.7	1516.62
218.7	1626.33
199.8	1584.24
218.7	1683.6
213.3	1801.59
220.5	1794.69
200.7	1874.73
201.6	1955.46
222.3	1933.38
188.1	2005.14
212.4	2093.46
199.8	2210.07
226.8	2159.7
192.6	2305.98
224.1	2319.78
225.9	2433.63
225.9	2593.71
218.7	2641.32
207	2854.53
197.1	3029.79
202.5	3280.95
270.9	3502.44
330.3	3670.8
414	3847.44
384.3	3989.58
439.2	4197.96
426.6	4264.2
461.7	4438.08
485.1	4623
517.5	4764.45
519.3	4885.89
565.2	5165.34
576.9	5350.26
575.1	5612.46
618.3	5923.65
674.1	6208.62
711.9	6595.02
801	6913.11
934.2	7249.14
1035	7664.52
1064.7	7986.75
1174.5	8437.32
1242.9	8834.76
1323	9132.15
1485	9670.35
1532.7	10114.7
1810.8	10640.5
2055.6	11169
2132.1	11769.3
2477.7	12337.2
236.7	158.01
238.5	400.89
250.2	578.91
257.4	725.88
251.1	787.29
275.4	878.37
238.5	917.01
242.1	944.61
255.6	1019.82
247.5	999.12
243	1072.95
246.6	1104
266.4	1122.63
265.5	1155.06
268.2	1162.65
246.6	1226.82
274.5	1299.27
279.9	1259.94
279.9	1265.46
273.6	1319.97
243	1324.8
255.6	1357.23
247.5	1381.38
264.6	1404.15
261	1426.92
240.3	1428.99
242.1	1526.28
252.9	1520.07
241.2	1543.53
276.3	1566.3
266.4	1606.32
251.1	1621.5
249.3	1721.55
270.9	1703.61
270.9	1646.34
263.7	1774.68
270	1750.53
274.5	1853.34
251.1	1817.46
265.5	1903.71
274.5	1898.19
270.9	1978.23
264.6	2034.12
281.7	2126.58
247.5	2103.81
271.8	2192.82
241.2	2256.3
244.8	2370.15
260.1	2308.74
238.5	2461.23
272.7	2546.79
242.1	2581.98
281.7	2675.82
265.5	2679.27
243	2806.92
246.6	2944.92
250.2	3073.95
257.4	3148.47
307.8	3318.9
305.1	3541.77
419.4	3708.06
365.4	3763.95
428.4	3944.73
437.4	4011.66
425.7	4085.49
513.9	4292.49
482.4	4349.07
539.1	4480.86
527.4	4587.81
594.9	4755.48
591.3	4912.8
600.3	5002.5
605.7	5273.67
645.3	5398.56
632.7	5551.74
684.9	5801.52
728.1	6117.54
716.4	6294.18
816.3	6655.05
858.6	6924.84
952.2	7226.37
1031.4	7614.15
1047.6	7930.86
1130.4	8204.1
1231.2	8544.27
1402.2	8993.46
1563.3	9384
1616.4	9704.16
1567.8	10118.2
1907.1	10658.4
2073.6	11152.5
2185.2	11763.8
2525.4	12344.8
292.5	146.97
328.5	471.27
298.8	689.31
322.2	883.89
284.4	946.68
285.3	1021.89
296.1	1078.47
300.6	1139.88
328.5	1167.48
295.2	1179.21
306.9	1175.07
283.5	1279.26
310.5	1264.77
286.2	1242
325.8	1380.69
310.5	1367.58
287.1	1316.52
300.6	1331.7
289.8	1439.34
302.4	1406.22
309.6	1399.32
313.2	1446.24
323.1	1539.39
297.9	1555.26
328.5	1560.09
327.6	1501.44
303.3	1511.79
306.9	1584.93
299.7	1613.91
296.1	1567.68
311.4	1612.53
290.7	1679.46
315.9	1672.56
317.7	1682.91
310.5	1653.93
297.9	1702.23
315.9	1738.8
315.9	1732.59
282.6	1772.61
309.6	1771.23
297	1844.37
312.3	1839.54
285.3	1881.63
288.9	1847.13
302.4	1918.2
316.8	1905.78
290.7	1926.48
320.4	2028.6
292.5	2045.16
307.8	2005.83
327.6	2103.12
324	2088.63
326.7	2067.24
323.1	2152.8
284.4	2156.25
321.3	2228.01
319.5	2289.42
316.8	2334.96
289.8	2316.33
318.6	2430.87
327.6	2401.2
293.4	2486.07
309.6	2601.3
315.9	2561.28
311.4	2642.7
301.5	2749.65
322.2	2829
293.4	2946.99
310.5	3029.1
315	3088.44
283.5	3196.08
335.7	3323.04
360	3466.56
363.6	3552.81
416.7	3612.15
451.8	3640.44
515.7	3828.12
473.4	3850.2
489.6	3961.29
470.7	4015.11
536.4	4209.69
557.1	4235.91
557.1	4371.15
523.8	4420.14
582.3	4529.85
566.1	4689.24
657.9	4753.41
626.4	4919.01
621	5021.82
687.6	5208.81
658.8	5359.23
666.9	5458.59
674.1	5660.76
706.5	5894.67
786.6	6088.56
767.7	6356.97
801.9	6603.99
936.9	6855.15
950.4	7045.59
954.9	7297.44
1166.4	7635.54
1159.2	7992.96
1208.7	8255.16
1291.5	8609.13
1347.3	8943.78
1429.2	9346.05
1595.7	9665.52
1807.2	9961.53
1841.4	10447.3
1954.8	10944.1
2263.5	11465.7
2441.7	12051.5
358.2	69
340.2	499.56
342	868.71
350.1	997.74
371.7	1098.48
359.1	1202.67
356.4	1275.12
367.2	1261.32
332.1	1270.29
342	1369.65
338.4	1381.38
333.9	1351.02
350.1	1452.45
343.8	1439.34
374.4	1474.53
352.8	1559.4
337.5	1509.03
357.3	1509.03
333.9	1515.93
347.4	1520.07
351.9	1566.3
369	1571.13
371.7	1607.01
354.6	1565.61
358.2	1598.04
354.6	1653.24
365.4	1706.37
334.8	1704.3
361.8	1670.49
350.1	1645.65
347.4	1692.57
354.6	1806.42
371.7	1733.97
349.2	1750.53
335.7	1738.11
334.8	1736.73
348.3	1789.86
335.7	1881.63
360	1841.61
344.7	1864.38
365.4	1812.63
370.8	1825.74
353.7	1823.67
334.8	1932.69
348.3	1938.9
330.3	1963.74
361.8	1947.18
359.1	1939.59
374.4	2054.82
354.6	2009.97
357.3	2004.45
374.4	2034.81
340.2	1978.92
363.6	2121.06
374.4	2070.69
372.6	2088.63
342.9	2091.39
360	2079.66
344.7	2161.08
359.1	2215.59
334.8	2198.34
361.8	2259.06
360.9	2278.38
334.8	2285.97
360.9	2250.78
349.2	2376.36
370.8	2324.61
338.4	2379.81
352.8	2453.64
348.3	2471.58
358.2	2535.75
337.5	2495.73
374.4	2637.18
354.6	2626.14
335.7	2653.05
347.4	2693.76
365.4	2791.74
366.3	2771.04
345.6	2884.2
346.5	2898.69
329.4	2938.71
352.8	2980.11
346.5	3107.76
375.3	3139.5
349.2	3251.97
406.8	3377.55
413.1	3463.8
378	3543.15
446.4	3609.39
508.5	3650.1
468	3788.79
531.9	3817.08
563.4	3881.25
527.4	3935.07
556.2	3991.65
538.2	4105.5
593.1	4169.67
585.9	4223.49
593.1	4322.85
584.1	4464.99
623.7	4510.53
618.3	4554.69
647.1	4709.94
665.1	4745.82
674.1	4847.94
679.5	4939.71
702.9	5010.78
742.5	5197.77
666.9	5232.27
733.5	5452.38
713.7	5568.3
747.9	5780.82
788.4	5881.56
809.1	6094.77
817.2	6356.97
912.6	6517.05
908.1	6787.53
949.5	7026.96
1044.9	7178.07
1053.9	7433.37
1218.6	7659
1159.2	7882.56
1262.7	8269.65
1304.1	8491.83
1428.3	8756.79
1429.2	9069.36
1654.2	9369.51
1531.8	9801.45
1784.7	10214.1
1939.5	10695
2137.5	11199.4
2283.3	11729.3
2988.9	12353.1
402.3	303.6
391.5	804.54
382.5	1048.11
394.2	1168.17
378.9	1244.07
386.1	1359.3
404.1	1359.3
400.5	1403.46
399.6	1477.29
421.2	1458.66
414	1511.1
399.6	1522.83
379.8	1535.94
397.8	1641.51
400.5	1587.69
413.1	1643.58
419.4	1563.54
376.2	1666.35
389.7	1698.09
413.1	1705.68
388.8	1699.47
415.8	1649.79
396.9	1750.53
393.3	1804.35
393.3	1731.21
410.4	1794
388.8	1775.37
378	1788.48
422.1	1893.36
396	1883.01
405.9	1822.98
379.8	1863.69
390.6	1874.04
410.4	1832.64
378	1812.63
419.4	1954.77
395.1	1903.02
409.5	1959.6
422.1	1924.41
397.8	1928.55
382.5	1918.89
401.4	1903.02
397.8	2025.84
401.4	2031.36
414	2006.52
381.6	1998.24
408.6	2027.91
378	2054.82
413.1	2034.12
396	2069.31
421.2	2087.25
390.6	2137.62
392.4	2059.65
418.5	2105.19
406.8	2116.23
421.2	2160.39
409.5	2223.18
414	2201.1
396.9	2183.85
377.1	2173.5
416.7	2160.39
394.2	2248.02
385.2	2285.28
399.6	2229.39
400.5	2273.55
421.2	2259.06
412.2	2276.31
417.6	2335.65
416.7	2381.88
392.4	2374.29
420.3	2371.53
382.5	2332.2
393.3	2474.34
405	2457.09
421.2	2432.25
413.1	2419.83
412.2	2543.34
419.4	2517.81
399.6	2510.91
408.6	2488.83
414.9	2595.78
412.2	2625.45
394.2	2557.83
378.9	2703.42
411.3	2689.62
419.4	2704.8
414.9	2753.79
388.8	2744.82
417.6	2808.3
414	2863.5
415.8	2949.75
396	2936.64
400.5	3020.82
418.5	3053.25
387	3125.01
417.6	3152.61
411.3	3147.78
411.3	3251.28
459.9	3370.65
459.9	3387.9
456.3	3389.28
452.7	3529.35
505.8	3635.61
488.7	3573.51
543.6	3639.75
503.1	3795.69
604.8	3852.96
584.1	3830.19
602.1	3895.05
586.8	3912.99
607.5	3974.4
566.1	4118.61
570.6	4083.42
612.9	4166.91
657.9	4175.19
655.2	4239.36
649.8	4362.87
618.3	4436.01
680.4	4509.15
703.8	4522.95
691.2	4567.8
678.6	4660.95
727.2	4763.76
737.1	4832.76
732.6	4951.44
722.7	5034.24
741.6	5105.31
765.9	5207.43
745.2	5270.91
796.5	5420.64
788.4	5464.8
792.9	5666.97
804.6	5856.03
891.9	6034.74
873.9	6092.01
915.3	6230.01
945.9	6490.83
965.7	6645.39
1018.8	6815.13
1059.3	7045.59
1090.8	7231.2
1161	7492.71
1235.7	7673.49
1192.5	7914.99
1289.7	8277.93
1320.3	8507.01
1475.1	8729.88
1494.9	9061.08
1726.2	9365.37
1767.6	9734.52
1692.9	10129.9
1925.1	10579.1
2007.9	11060
2318.4	11540.9
2861.1	12257.8
442.8	276.69
423.9	876.99
432	1221.99
439.2	1290.3
451.8	1355.16
462.6	1420.71
450.9	1557.33
469.8	1546.98
450.9	1613.22
448.2	1567.68
428.4	1687.74
429.3	1706.37
424.8	1703.61
426.6	1777.44
461.7	1804.35
457.2	1745.01
458.1	1769.16
442.8	1794.69
460.8	1852.65
440.1	1851.27
465.3	1836.09
428.4	1854.03
459	1862.31
461.7	1967.88
430.2	1973.4
440.1	1967.88
456.3	1914.75
458.1	1969.95
430.2	1938.9
434.7	2019.63
457.2	2036.19
449.1	1978.23
436.5	1990.65
428.4	2016.18
449.1	2052.06
429.3	2101.74
452.7	2067.24
448.2	2130.72
427.5	2086.56
464.4	2085.87
467.1	2133.48
458.1	2105.88
464.4	2079.66
426.6	2194.89
468	2156.25
437.4	2201.1
452.7	2166.6
463.5	2183.16
425.7	2205.93
433.8	2143.83
451.8	2260.44
459	2296.32
451.8	2301.84
454.5	2241.81
459	2227.32
455.4	2286.66
448.2	2243.19
431.1	2379.81
425.7	2346.69
435.6	2310.12
443.7	2334.96
450	2334.96
459.9	2318.4
436.5	2380.5
448.2	2473.65
450.9	2470.89
442.8	2469.51
440.1	2432.94
440.1	2403.27
430.2	2419.14
461.7	2533.68
450	2479.17
447.3	2491.59
468	2488.83
459.9	2536.44
460.8	2475.72
453.6	2636.49
432	2617.86
459.9	2586.81
451.8	2610.96
449.1	2575.08
469.8	2693.07
454.5	2651.67
456.3	2659.26
445.5	2688.93
468.9	2790.36
447.3	2776.56
432	2768.28
430.2	2732.4
431.1	2885.58
464.4	2827.62
453.6	2886.96
439.2	2922.15
449.1	2956.65
468	2911.11
458.1	2998.05
459.9	2975.97
468	3117.42
468.9	3109.83
441.9	3155.37
442.8	3184.35
445.5	3227.82
432	3304.41
507.6	3353.4
477.9	3365.13
507.6	3408.6
513	3449.31
499.5	3530.73
501.3	3519
542.7	3574.2
545.4	3628.71
602.1	3711.51
576	3672.18
537.3	3723.93
617.4	3803.97
645.3	3805.35
621.9	3823.98
653.4	3959.91
612	3949.56
639	4037.19
622.8	4010.97
626.4	4092.39
669.6	4179.33
689.4	4187.61
675	4251.78
667.8	4287.66
704.7	4346.31
664.2	4378.74
682.2	4398.75
719.1	4545.03
714.6	4623.69
705.6	4551.24
725.4	4694.07
784.8	4727.19
792.9	4785.15
772.2	4832.76
753.3	4931.43
782.1	5041.83
792.9	5090.82
810	5212.26
773.1	5272.98
810.9	5347.5
809.1	5406.84
819	5494.47
841.5	5616.6
824.4	5744.94
853.2	5802.9
932.4	6020.25
914.4	6107.19
982.8	6254.85
873	6403.89
954	6612.96
1018.8	6719.22
1062.9	6893.1
1117.8	7077.33
1159.2	7241.55
1182.6	7524.45
1280.7	7640.37
1238.4	7881.87
1321.2	8116.47
1368	8318.64
1513.8	8619.48
1476.9	8880.99
1582.2	9156.99
1783.8	9430.23
1827.9	9731.76
1786.5	10045
2010.6	10453.5
2190.6	10924.8
2318.4	11420.9
2577.6	11898.4
483.3	84.18
505.8	969.45
509.4	1274.43
488.7	1460.73
504.9	1511.79
484.2	1638.75
490.5	1644.27
471.6	1649.79
510.3	1678.08
516.6	1806.42
499.5	1773.99
478.8	1738.11
492.3	1846.44
493.2	1847.82
470.7	1851.96
506.7	1929.24
485.1	1915.44
491.4	1921.65
475.2	1974.78
486.9	1987.89
489.6	1996.17
499.5	2006.52
482.4	1981.68
501.3	1992.72
473.4	2137.62
516.6	2134.86
506.7	2132.79
484.2	2072.76
481.5	2101.05
492.3	2072.07
471.6	2207.31
504	2194.89
516.6	2205.93
491.4	2183.16
473.4	2222.49
516.6	2219.04
470.7	2260.44
504	2227.32
494.1	2279.07
508.5	2305.98
500.4	2299.77
493.2	2261.82
486	2296.32
487.8	2328.06
495	2339.79
494.1	2340.48
478.8	2335.65
511.2	2322.54
504.9	2309.43
509.4	2320.47
479.7	2401.2
477.9	2460.54
504.9	2468.13
498.6	2440.53
477.9	2406.72
512.1	2436.39
496.8	2452.95
487.8	2495.73
476.1	2548.17
504	2502.63
481.5	2544.03
489.6	2511.6
508.5	2531.61
513	2475.03
503.1	2572.32
473.4	2570.25
474.3	2597.16
510.3	2587.5
477.9	2611.65
479.7	2574.39
474.3	2624.76
486.9	2709.63
510.3	2657.88
484.2	2722.05
492.3	2659.95
491.4	2653.74
491.4	2684.79
502.2	2731.71
488.7	2762.07
515.7	2741.37
495	2733.78
503.1	2744.13
511.2	2833.83
499.5	2820.03
512.1	2875.92
488.7	2863.5
506.7	2915.94
505.8	2927.67
492.3	2917.32
475.2	2921.46
512.1	3013.92
492.3	2985.63
477.9	2997.36
508.5	3000.12
495	3104.31
471.6	3133.29
504	3058.77
479.7	3151.23
487.8	3139.5
500.4	3167.1
495.9	3226.44
502.2	3275.43
503.1	3241.62
543.6	3317.52
539.1	3377.55
535.5	3456.9
561.6	3454.14
519.3	3416.19
527.4	3517.62
557.1	3548.67
580.5	3594.9
598.5	3591.45
592.2	3605.25
650.7	3663.9
620.1	3667.35
648.9	3686.67
590.4	3748.08
579.6	3734.97
667.8	3825.36
676.8	3881.25
680.4	3868.14
675.9	3914.37
666.9	3899.19
672.3	3981.99
701.1	3981.3
669.6	4021.32
675.9	4071
663.3	4084.11
749.7	4146.21
724.5	4153.11
729	4292.49
736.2	4237.29
737.1	4311.12
726.3	4344.93
732.6	4407.72
758.7	4514.67
764.1	4469.13
790.2	4578.84
797.4	4571.25
774	4645.77
757.8	4686.48
803.7	4796.19
834.3	4863.81
837.9	4878.99
801	4955.58
840.6	4970.76
807.3	5074.26
824.4	5055.63
886.5	5181.21
834.3	5238.48
852.3	5324.04
867.6	5399.25
890.1	5601.42
858.6	5655.93
851.4	5785.65
894.6	5900.88
972	6039.57
943.2	6068.55
993.6	6251.4
894.6	6414.24
1041.3	6477.72
1076.4	6670.23
1125	6866.19
1106.1	7013.16
1219.5	7178.07
1130.4	7289.16
1245.6	7476.84
1335.6	7643.82
1299.6	7949.49
1325.7	8137.86
1442.7	8295.87
1469.7	8599.47
1531.8	8827.86
1570.5	9059.7
1634.4	9360.54
1767.6	9634.47
2001.6	10008.5
1957.5	10330
2175.3	10839.9
2240.1	11343.6
2624.4	11861.8
551.7	158.01
527.4	1150.92
538.2	1451.76
517.5	1613.91
560.7	1703.61
541.8	1702.23
535.5	1776.75
559.8	1840.23
520.2	1843.68
562.5	1885.77
539.1	1972.02
522.9	1898.19
552.6	1985.13
518.4	1990.65
560.7	2034.12
530.1	2087.94
545.4	2141.07
527.4	2130.03
523.8	2105.19
549	2167.29
563.4	2221.8
561.6	2158.32
526.5	2174.19
536.4	2161.08
517.5	2262.51
526.5	2243.19
541.8	2285.28
546.3	2285.97
552.6	2239.05
518.4	2323.23
543.6	2314.95
530.1	2316.33
527.4	2382.57
554.4	2386.02
547.2	2391.54
517.5	2446.74
539.1	2409.48
540	2417.76
550.8	2456.4
546.3	2471.58
536.4	2421.21
546.3	2488.14
519.3	2504.7
547.2	2519.19
525.6	2526.09
524.7	2530.23
531.9	2483.31
553.5	2563.35
556.2	2568.18
528.3	2622.69
558	2574.39
563.4	2610.96
553.5	2590.95
529.2	2679.27
556.2	2658.57
556.2	2691.69
524.7	2654.43
528.3	2691
526.5	2711.7
545.4	2668.92
552.6	2744.82
521.1	2761.38
533.7	2782.77
539.1	2728.26
540.9	2734.47
522	2792.43
547.2	2829.69
551.7	2819.34
548.1	2820.03
547.2	2862.12
531	2862.81
550.8	2830.38
540.9	2920.77
543.6	2942.85
543.6	2946.3
554.4	2946.3
559.8	2931.12
521.1	3038.07
528.3	3052.56
529.2	2990.46
543.6	2998.05
545.4	3097.41
526.5	3134.67
528.3	3057.39
520.2	3131.22
530.1	3180.21
521.1	3148.47
537.3	3171.24
527.4	3154.68
561.6	3234.72
522.9	3245.07
558	3258.18
579.6	3387.21
585	3382.38
600.3	3367.2
588.6	3314.76
603.9	3428.61
608.4	3463.8
568.8	3470.01
598.5	3536.94
607.5	3541.77
569.7	3475.53
656.1	3595.59
653.4	3616.29
621.9	3595.59
668.7	3636.99
694.8	3641.82
668.7	3704.61
631.8	3726
622.8	3788.79
621	3749.46
705.6	3878.49
725.4	3838.47
731.7	3817.08
724.5	3914.37
718.2	3954.39
706.5	3926.79
708.3	4050.3
748.8	3990.96
736.2	4079.28
729	4086.87
746.1	4072.38
759.6	4172.43
782.1	4175.19
775.8	4170.36
756.9	4271.79
781.2	4282.83
757.8	4330.44
790.2	4369.08
755.1	4433.25
765.9	4461.54
833.4	4505.01
835.2	4497.42
813.6	4580.22
822.6	4591.95
807.3	4651.29
805.5	4702.35
862.2	4727.88
887.4	4800.33
882	4848.63
887.4	4912.11
864	4940.4
870.3	4976.97
864.9	5059.08
860.4	5058.39
917.1	5153.61
853.2	5263.32
927.9	5344.05
918	5432.37
905.4	5514.48
901.8	5495.16
900	5709.06
911.7	5767.71
949.5	5850.51
967.5	5924.34
1008	6035.43
1014.3	6082.35
995.4	6172.74
999.9	6300.39
961.2	6398.37
1053.9	6619.86
1096.2	6661.26
1158.3	6825.48
1154.7	6963.48
1224	7176
1225.8	7218.78
1267.2	7403.7
1286.1	7589.31
1313.1	7765.95
1384.2	8013.66
1368	8168.91
1496.7	8371.08
1620	8676.75
1664.1	8996.91
1749.6	9225.3
1746	9479.22
1924.2	9712.44
1922.4	10042.3
2079.9	10446.6
2291.4	10890.3
2272.5	11347.7
2703.6	11919.8
572.4	169.05
586.8	1355.16
575.1	1638.75
578.7	1711.2
571.5	1802.28
595.8	1862.31
579.6	1825.05
609.3	1905.78
596.7	2047.92
590.4	2058.96
566.1	2085.18
572.4	2059.65
587.7	2069.31
567.9	2150.04
582.3	2158.32
580.5	2218.35
603.9	2272.86
598.5	2261.13
568.8	2255.61
573.3	2319.09
579.6	2341.17
608.4	2368.77
594	2361.87
603	2408.79
595.8	2472.27
585	2437.77
581.4	2399.13
594.9	2398.44
574.2	2528.85
580.5	2475.72
594	2535.06
576	2488.14
599.4	2606.13
585	2620.62
593.1	2635.11
585	2633.73
591.3	2579.91
585.9	2614.41
565.2	2704.8
564.3	2650.98
597.6	2679.96
566.1	2658.57
607.5	2710.32
603.9	2790.36
602.1	2771.04
603	2768.28
600.3	2803.47
566.1	2739.3
584.1	2731.71
580.5	2870.4
578.7	2809.68
598.5	2856.6
585	2886.27
585.9	2838.66
607.5	2929.74
576	2967
587.7	2931.81
600.3	2934.57
568.8	2897.31
569.7	2976.66
610.2	3049.11
580.5	2987.01
593.1	3020.13
567.9	3043.59
583.2	2979.42
592.2	3100.86
581.4	3088.44
583.2	3102.24
567.9	3108.45
603.9	3124.32
598.5	3163.65
585	3209.19
569.7	3157.44
603	3175.38
573.3	3301.65
602.1	3246.45
576	3251.28
583.2	3298.89
639.9	3308.55
651.6	3369.96
629.1	3384.45
616.5	3360.3
626.4	3461.73
636.3	3421.71
647.1	3409.29
617.4	3427.92
612	3515.55
630.9	3521.07
637.2	3477.6
658.8	3555.57
674.1	3614.22
691.2	3609.39
691.2	3566.61
746.1	3648.03
707.4	3650.1
736.2	3681.15
670.5	3796.38
672.3	3757.05
664.2	3781.89
765	3870.21
794.7	3832.26
779.4	3850.2
792.9	3948.18
776.7	3914.37
783	3895.74
783.9	4024.77
793.8	3985.44
769.5	3980.61
782.1	4076.52
774.9	4107.57
810.9	4179.33
826.2	4173.81
824.4	4156.56
827.1	4279.38
820.8	4290.42
841.5	4254.54
821.7	4322.85
804.6	4336.65
843.3	4440.15
806.4	4450.5
887.4	4497.42
860.4	4507.77
860.4	4589.19
882.9	4576.77
854.1	4686.48
884.7	4681.65
929.7	4716.15
903.6	4745.82
925.2	4801.02
895.5	4855.53
921.6	4956.27
939.6	5016.3
914.4	5030.1
931.5	5070.81
970.2	5170.17
961.2	5173.62
911.7	5275.74
971.1	5309.55
970.2	5404.08
941.4	5457.21
986.4	5498.61
963	5613.84
965.7	5693.19
982.8	5749.77
990.9	5856.03
1021.5	5922.96
1037.7	5985.75
1060.2	6060.27
1073.7	6178.26
1101.6	6273.48
1000.8	6420.45
1147.5	6496.35
1128.6	6653.67
1148.4	6713.7
1184.4	6866.19
1183.5	7033.86
1314.9	7180.14
1282.5	7240.17
1278	7378.86
1344.6	7598.97
1350	7734.21
1376.1	7925.34
1494.9	8088.18
1489.5	8205.48
1539.9	8504.25
1645.2	8678.82
1616.4	8918.94
1694.7	9150.09
1802.7	9508.2
1971	9733.14
1932.3	10072.6
2147.4	10448
2341.8	10874.4
2454.3	11363.6
2705.4	11967.4
611.1	1179.21
645.3	1560.78
612	1673.25
645.3	1879.56
633.6	1896.12
644.4	2004.45
630.9	2003.76
612	2081.04
624.6	2109.33
642.6	2197.65
653.4	2280.45
619.2	2281.83
648.9	2308.05
612	2359.8
615.6	2363.25
627.3	2450.88
646.2	2459.16
615.6	2473.65
634.5	2539.2
642.6	2508.84
650.7	2548.86
655.2	2503.32
616.5	2565.42
644.4	2636.49
645.3	2582.67
651.6	2597.85
644.4	2688.24
630	2719.29
631.8	2690.31
632.7	2677.2
654.3	2735.16
642.6	2754.48
657.9	2752.41
612	2746.2
657	2745.51
639.9	2842.8
638.1	2875.23
643.5	2860.74
612.9	2867.64
616.5	2945.61
640.8	2967.69
627.3	2905.59
656.1	2901.45
642.6	2898.69
618.3	2983.56
650.7	3043.59
652.5	3031.86
611.1	2983.56
648.9	2993.22
639.9	3082.23
657.9	3120.87
653.4	3127.08
629.1	3096.03
648	3178.83
657.9	3200.91
651.6	3169.17
651.6	3181.59
622.8	3166.41
651.6	3249.21
622.8	3267.15
630	3283.02
643.5	3245.07
669.6	3305.1
693	3345.12
681.3	3343.05
675	3336.15
695.7	3431.37
698.4	3435.51
659.7	3393.42
664.2	3424.47
675	3539.7
666	3505.2
699.3	3482.43
684.9	3548.67
719.1	3616.29
750.6	3574.89
709.2	3561.09
756.9	3645.27
780.3	3699.78
777.6	3688.05
750.6	3741.87
735.3	3730.14
747	3786.72
841.5	3866.76
828	3815.01
803.7	3817.77
833.4	3899.19
801.9	3937.14
840.6	3944.73
815.4	4024.08
842.4	4044.09
806.4	3995.1
799.2	4096.53
826.2	4073.07
881.1	4189.68
891.9	4200.03
866.7	4148.28
872.1	4298.01
846.9	4248.33
853.2	4359.42
880.2	4365.63
885.6	4444.29
848.7	4389.78
849.6	4391.85
913.5	4542.96
932.4	4627.83
904.5	4604.37
926.1	4651.29
925.2	4633.35
906.3	4643.01
960.3	4756.86
952.2	4812.06
961.2	4879.68
963.9	4926.6
977.4	4909.35
985.5	4992.84
944.1	5129.46
948.6	5060.46
1001.7	5154.99
1030.5	5186.04
954	5216.4
1013.4	5373.03
1004.4	5327.49
1011.6	5427.54
1033.2	5527.59
996.3	5555.88
1001.7	5669.04
1028.7	5788.41
1074.6	5858.1
1057.5	5922.96
1061.1	5907.09
1103.4	6116.85
1100.7	6183.09
1150.2	6252.09
1109.7	6353.52
1048.5	6448.74
1173.6	6595.71
1175.4	6698.52
1186.2	6708.18
1225.8	6873.78
1235.7	7023.51
1319.4	7155.3
1349.1	7287.09
1347.3	7452.69
1385.1	7569.3
1408.5	7707.3
1416.6	7898.43
1544.4	8098.53
1520.1	8231.7
1594.8	8522.88
1720.8	8666.4
1678.5	8943.78
1753.2	9170.79
1853.1	9460.59
1974.6	9728.31
2014.2	10069.9
2191.5	10453.5
2350.8	10897.9
2520.9	11390.5
2808	11955.6
672.3	1372.41
698.4	1727.07
661.5	1833.33
690.3	1939.59
666.9	2118.3
665.1	2088.63
667.8	2146.59
658.8	2254.92
670.5	2253.54
666.9	2342.55
679.5	2408.1
703.8	2436.39
697.5	2418.45
699.3	2477.1
666	2537.82
698.4	2567.49
699.3	2596.47
680.4	2571.63
670.5	2722.74
696.6	2667.54
684.9	2691.69
701.1	2805.54
677.7	2779.32
697.5	2748.27
684	2873.16
681.3	2876.61
682.2	2843.49
682.2	2814.51
671.4	2902.14
665.1	2937.33
698.4	2930.43
680.4	2903.52
704.7	3053.25
691.2	3012.54
690.3	3027.03
662.4	3082.23
664.2	3098.1
676.8	3080.16
673.2	3136.05
696.6	3127.08
658.8	3212.64
691.2	3152.61
661.5	3173.31
678.6	3216.09
667.8	3249.21
661.5	3291.99
683.1	3266.46
732.6	3384.45
737.1	3305.1
746.1	3383.76
710.1	3305.79
710.1	3389.28
735.3	3394.11
709.2	3419.64
719.1	3467.94
729.9	3483.12
740.7	3476.91
747	3479.67
773.1	3608.7
794.7	3627.33
796.5	3590.76
827.1	3708.06
800.1	3691.5
827.1	3665.28
777.6	3751.53
754.2	3729.45
787.5	3750.84
890.1	3861.93
846.9	3844.68
880.2	3846.06
869.4	3887.46
875.7	3908.16
856.8	4046.85
889.2	3978.54
847.8	4036.5
881.1	4062.72
856.8	4058.58
926.1	4160.01
900	4192.44
914.4	4224.18
921.6	4237.98
916.2	4311.12
909.9	4332.51
907.2	4343.55
894.6	4458.09
929.7	4466.37
944.1	4548.48
981.9	4532.61
956.7	4618.17
972	4631.97
952.2	4654.05
956.7	4700.28
1004.4	4753.41
1011.6	4845.87
1029.6	4813.44
994.5	4908.66
1022.4	4921.77
993.6	5014.92
1027.8	4971.45
1018.8	5089.44
1046.7	5182.59
992.7	5249.52
1020.6	5222.61
1044	5373.72
1069.2	5405.46
1038.6	5382.69
1042.2	5526.9
1069.2	5611.08
1051.2	5657.31
1046.7	5749.77
1117.8	5802.9
1108.8	5940.21
1138.5	5972.64
1136.7	6110.64
1153.8	6201.72
1186.2	6282.45
1160.1	6315.57
1124.1	6397.68
1258.2	6513.6
1192.5	6616.41
1224	6740.61
1272.6	6857.91
1277.1	6925.53
1319.4	7057.32
1402.2	7211.88
1332	7346.43
1431.9	7511.34
1515.6	7649.34
1442.7	7843.92
1512	7961.91
1527.3	8123.37
1628.1	8286.9
1604.7	8470.44
1759.5	8722.98
1818.9	8961.03
1823.4	9169.41
1887.3	9461.28
2060.1	9758.67
2021.4	10059.5
2223	10499
2439	10868.9
2583	11432.6
2857.5	12063.3
711	1562.16
717.3	1876.11
705.6	1895.43
707.4	2126.58
728.1	2209.38
707.4	2228.01
715.5	2390.16
747.9	2446.05
740.7	2443.29
713.7	2497.11
745.2	2510.22
712.8	2583.36
723.6	2656.5
736.2	2702.04
736.2	2691.69
705.6	2757.24
742.5	2800.71
726.3	2872.47
729	2815.2
727.2	2925.6
741.6	2960.1
729.9	2924.22
728.1	3017.37
709.2	2973.9
724.5	3004.95
711	3133.29
720.9	3126.39
746.1	3098.79
719.1	3096.03
742.5	3147.09
735.3	3197.46
731.7	3185.04
729	3220.92
710.1	3291.99
707.4	3295.44
735.3	3283.71
779.4	3305.1
793.8	3323.04
763.2	3366.51
760.5	3470.01
771.3	3425.16
779.4	3439.65
753.3	3552.81
798.3	3486.57
[truncated: 1,010 more rows]
