# Supplementary material for: A quantitative model for the rate-limiting process of UGA alternative assignments to stop and selenocysteine codons
Source: PLoS Comput Biol. 2017 Feb 8;13(2):e1005367. doi: 10.1371/journal.pcbi.1005367 (PMC5323020; doi:10.1371/journal.pcbi.1005367)
Supplement: S7 File — (ZIP) [file pcbi.1005367.s017.zip › SEPW1_FL.csv]

GFP	mCherry
9	98.67
109.8	152.49
27.9	310.5
348.3	1213.02
534.6	1779.51
3736.8	2537.13
6144.3	3210.57
7842.6	3892.29
10572.3	4674.75
12479.4	5388.21
14411.7	6004.38
17581.5	6759.24
19031.4	7420.26
23162.4	8122.68
23825.7	8843.04
28462.5	9644.13
34788.6	10321.7
193.5	115.23
216	166.29
243	91.08
260.1	146.28
250.2	224.25
188.1	254.61
153	333.27
192.6	779.7
544.5	1343.43
592.2	1888.53
4451.4	2529.54
6246.9	3172.62
8547.3	3923.34
10399.5	4528.47
12429	5246.07
14809.5	5905.71
17046.9	6621.24
19791	7371.96
23119.2	8046.78
25281.9	8753.34
27736.2	9468.18
33296.4	10163
300.6	128.34
274.5	132.48
370.8	117.99
309.6	115.23
293.4	89.7
341.1	147.66
329.4	160.77
281.7	124.89
331.2	267.03
392.4	215.28
350.1	193.89
379.8	313.26
272.7	324.99
372.6	480.24
333	765.21
652.5	1162.65
897.3	1729.83
4210.2	2316.33
6188.4	3010.47
7726.5	3603.87
9884.7	4262.13
11722.5	4935.57
13658.4	5522.07
16173	6187.92
18845.1	6964.17
20856.6	7575.51
24499.8	8238.6
26277.3	8922.39
32119.2	9688.29
35770.5	10552.2
526.5	142.83
489.6	109.71
406.8	161.46
437.4	132.48
527.4	172.5
401.4	167.67
480.6	151.11
409.5	132.48
398.7	192.51
473.4	184.23
504	197.34
458.1	190.44
469.8	190.44
501.3	180.78
481.5	274.62
452.7	338.1
405.9	350.52
459.9	396.06
401.4	465.06
414.9	701.73
625.5	966.69
830.7	1490.4
3231.9	2065.86
5599.8	2747.58
7143.3	3360.3
9020.7	3976.47
11215.8	4654.74
12669.3	5166.03
14807.7	5803.59
17020.8	6495.66
19591.2	7142.19
22435.2	7825.29
26366.4	8631.9
28736.1	9214.26
550.8	111.09
642.6	173.19
621.9	172.5
577.8	178.02
534.6	147.66
584.1	151.11
538.2	203.55
589.5	263.58
616.5	191.82
530.1	216.66
645.3	195.96
540.9	194.58
536.4	195.96
574.2	211.83
540.9	196.65
533.7	282.21
589.5	328.44
616.5	353.28
605.7	313.26
569.7	451.95
621	481.62
632.7	508.53
648.9	660.33
731.7	881.13
816.3	1237.86
1059.3	1688.43
4507.2	2349.45
6414.3	2954.58
7947.9	3656.31
9540.9	4162.77
11292.3	4840.35
13720.5	5491.02
15648.3	6156.87
18419.4	6778.56
20570.4	7422.33
24212.7	8046.78
26910.9	8794.05
30902.4	9448.17
701.1	113.16
667.8	153.87
727.2	198.72
732.6	230.46
695.7	182.85
724.5	209.76
721.8	200.79
706.5	270.48
732.6	202.86
719.1	211.83
710.1	302.22
718.2	337.41
680.4	273.24
664.2	275.31
772.2	360.87
739.8	414
663.3	438.84
770.4	404.34
710.1	498.87
663.3	592.71
681.3	770.04
800.1	952.89
1105.2	1347.57
3897	2003.76
5644.8	2608.2
6987.6	3127.08
9097.2	3790.17
10218.6	4246.95
12228.3	4904.52
14196.6	5555.88
16004.7	6143.07
18995.4	6741.99
20808	7389.9
24633.9	8170.29
27043.2	8816.82
31205.7	9506.13
837	117.3
801	249.78
875.7	202.17
823.5	211.83
883.8	182.16
897.3	226.32
899.1	289.8
839.7	333.27
846.9	287.73
820.8	287.73
849.6	307.74
817.2	319.47
906.3	438.84
835.2	391.92
867.6	385.02
837.9	545.1
845.1	624.45
836.1	705.18
991.8	824.55
1060.2	1174.38
2814.3	1818.15
4780.8	2354.28
6642	3020.13
8405.1	3625.26
10052.1	4187.61
11611.8	4643.01
13743.9	5272.98
15325.2	5825.67
17505.9	6460.47
20186.1	7123.56
22132.8	7798.38
26098.2	8551.17
28964.7	9185.28
946.8	138
989.1	227.01
924.3	192.51
1008.9	281.52
991.8	318.78
1048.5	313.26
927	329.82
988.2	275.31
985.5	309.12
936.9	397.44
1038.6	446.43
936	454.71
990.9	444.36
952.2	502.32
1021.5	590.64
971.1	547.86
1045.8	745.89
1059.3	1083.99
1331.1	1385.52
4149	2043.78
6114.6	2727.57
8035.2	3303.72
9344.7	3783.96
10848.6	4352.52
12843.9	5033.55
14397.3	5560.71
16382.7	6083.04
19384.2	6751.65
21569.4	7315.38
24115.5	7966.74
27259.2	8678.13
30789	9326.73
1061.1	210.45
1065.6	349.83
1074.6	338.1
1087.2	353.28
1060.2	353.97
1104.3	413.31
1082.7	375.36
1059.3	375.36
1163.7	380.19
1096.2	496.11
1083.6	524.4
1113.3	638.94
1175.4	649.98
1252.8	830.76
1408.5	1145.4
3240.9	1781.58
5114.7	2366.01
6788.7	2916.63
8500.5	3458.28
9652.5	3885.39
11606.4	4496.04
12971.7	4972.83
14602.5	5525.52
16539.3	6136.86
19500.3	6789.6
21908.7	7353.33
24381	7977.09
27909	8619.48
30890.7	9312.24
1216.8	271.17
1247.4	311.88
1288.8	291.87
1281.6	452.64
1269	395.37
1297.8	398.82
1260.9	536.82
1279.8	498.18
1302.3	578.22
1249.2	647.22
1210.5	776.94
1524.6	1158.51
3694.5	1809.18
5163.3	2248.02
6554.7	2785.53
8281.8	3228.51
9106.2	3692.88
10773	4229.01
11862	4695.45
13867.2	5161.89
15775.2	5720.1
17614.8	6287.97
19744.2	6882.06
22221	7607.94
25535.7	8211.69
28990.8	8959.65
1362.6	222.87
1323.9	341.55
1326.6	396.06
1411.2	412.62
1345.5	426.42
1368.9	537.51
1388.7	476.79
1425.6	581.67
1447.2	756.93
1485	956.34
1716.3	1324.8
4540.5	1947.18
5914.8	2475.03
7045.2	2867.64
8060.4	3307.86
9738.9	3822.6
10874.7	4230.39
11883.6	4718.91
14331.6	5279.88
15873.3	5793.24
17960.4	6396.3
20287.8	6980.73
22317.3	7607.94
26501.4	8284.83
29160	8943.78
1582.2	195.27
1513.8	438.15
1557	429.18
1495.8	485.76
1489.5	485.76
1580.4	613.41
1476	688.62
1714.5	900.45
1802.7	1216.47
3919.5	1758.12
5529.6	2261.82
6603.3	2735.85
7676.1	3131.22
8860.5	3512.1
10053.9	4013.73
11983.5	4481.55
13017.6	4921.08
14798.7	5389.59
16380	5907.78
18085.5	6420.45
20415.6	6994.53
22578.3	7544.46
25930.8	8274.48
28683.9	8830.62
1642.5	257.37
1695.6	416.07
1700.1	502.32
1665	581.67
1678.5	559.59
1587.6	761.07
1788.3	1020.51
2839.5	1491.09
4976.1	2021.01
6006.6	2525.4
7309.8	2875.23
8419.5	3367.89
9374.4	3688.05
10908.9	4202.1
12037.5	4556.07
13482	5052.87
14797.8	5448.24
16826.4	5989.89
18637.2	6533.61
21102.3	7147.71
22824.9	7644.51
26703	8318.64
31050	9045.9
1777.5	400.2
1778.4	532.68
1754.1	554.76
1804.5	677.58
1719.9	739.68
1956.6	1065.36
2977.2	1533.87
5013	2004.45
5754.6	2338.41
6933.6	2751.72
8001.9	3119.49
9180	3559.71
10357.2	3924.72
11311.2	4261.44
12349.8	4736.16
14397.3	5217.09
16472.7	5781.51
18079.2	6174.81
20236.5	6841.35
22563.9	7340.91
25242.3	7975.02
28742.4	8616.72
31182.3	9242.55
1916.1	524.4
1918.8	572.01
1975.5	667.92
2022.3	854.22
2221.2	1171.62
3805.2	1690.5
5156.1	2072.07
6395.4	2431.56
7056	2695.14
7749	3019.44
8662.5	3351.33
9699.3	3702.54
11038.5	4076.52
12278.7	4415.31
13442.4	4929.36
15255.9	5364.75
16419.6	5791.86
18609.3	6408.72
20807.1	6935.19
22250.7	7487.88
25599.6	8066.79
28292.4	8649.15
2019.6	436.77
2078.1	622.38
2101.5	651.36
2088	743.82
2145.6	1011.54
3765.6	1562.16
5157	1950.63
6001.2	2313.57
6907.5	2588.19
7747.2	2900.07
9045	3216.09
9486.9	3498.3
10575	3912.3
11556	4290.42
12464.1	4566.42
13878	5045.28
15194.7	5434.44
17006.4	5923.65
18809.1	6486
20899.8	6978.66
22419	7476.84
25610.4	8007.45
28442.7	8691.93
2227.5	320.85
2215.8	580.98
2169.9	717.6
2364.3	895.62
2465.1	1222.68
4033.8	1653.24
5538.6	2068.62
6132.6	2315.64
7088.4	2601.3
7801.2	2850.39
9177.3	3254.73
9558	3533.49
10557.9	3841.92
11412	4159.32
12655.8	4419.45
13672.8	4924.53
15543.9	5391.66
16853.4	5741.49
18610.2	6313.5
20585.7	6768.21
22946.4	7338.84
25689.6	7932.93
29169	8576.7
31692.6	9222.54
2277.9	566.49
2347.2	741.06
2467.8	919.77
2514.6	1199.22
4109.4	1718.79
5652.9	2056.89
6329.7	2266.65
7212.6	2579.22
7530.3	2846.94
8577.9	3074.64
8996.4	3354.09
9870.3	3632.85
10886.4	3971.64
12228.3	4387.02
12978	4650.6
14193.9	4997.67
15707.7	5400.63
16782.3	5824.98
18945.9	6405.27
21140.1	6982.8
22678.2	7498.23
25878.6	8037.12
28751.4	8651.91
2394	586.5
2403.9	732.78
2508.3	937.71
2814.3	1296.51
4300.2	1698.09
5654.7	1969.26
6399.9	2268.03
6874.2	2404.65
7563.6	2697.21
8298	2950.44
9500.4	3232.65
9772.2	3430.68
10175.4	3686.67
11506.5	4108.26
12332.7	4333.89
13018.5	4745.13
14418	5143.95
16083.9	5533.11
17314.2	5929.86
19110.6	6399.06
21372.3	6967.62
22824	7503.06
26879.4	8097.84
29011.5	8654.67
2606.4	598.92
2706.3	843.18
2720.7	1039.83
3193.2	1444.86
4997.7	1798.14
5908.5	2081.04
6504.3	2290.8
7020.9	2455.02
7758.9	2728.26
8207.1	2914.56
8808.3	3166.41
9356.4	3323.04
10121.4	3666.66
11163.6	3901.26
11833.2	4180.02
13014.9	4554
14105.7	4948.68
15205.5	5227.44
16159.5	5591.76
17691.3	6056.13
19347.3	6456.33
21459.6	6966.24
22743.9	7438.89
26082.9	7985.37
29495.7	8625.69
2764.8	623.76
2744.1	789.36
2801.7	950.82
3110.4	1299.27
4563	1654.62
5889.6	1949.25
6462.9	2145.9
6662.7	2302.53
7089.3	2506.08
7840.8	2699.28
8540.1	2992.53
8904.6	3165.72
10123.2	3405.84
10208.7	3613.53
11291.4	3864
11907.9	4154.49
13192.2	4456.02
13285.8	4692.69
14744.7	5118.42
15885	5470.32
17282.7	5876.73
18978.3	6178.26
21064.5	6782.7
22831.2	7173.24
25414.2	7860.48
28126.8	8407.65
33886.8	9277.74
2795.4	807.99
3033	1022.58
3474	1400.7
4740.3	1735.35
5987.7	2015.49
6164.1	2023.77
6765.3	2282.52
7340.4	2435.7
7746.3	2645.46
8089.2	2795.88
8670.6	2940.09
9866.7	3230.58
10173.6	3458.28
10639.8	3676.32
11451.6	3993.72
12312.9	4284.9
13275	4576.08
13566.6	4841.04
15490.8	5165.34
17073.9	5649.03
18044.1	6042.33
19664.1	6490.83
21648.6	6958.65
23103	7503.06
27217.8	8178.57
30046.5	8737.47
2935.8	803.16
3077.1	1013.61
3411	1339.98
4729.5	1627.71
5466.6	1896.81
6116.4	1960.98
6614.1	2172.12
6994.8	2317.71
7342.2	2555.07
8054.1	2665.47
8584.2	2933.19
9136.8	3107.76
9987.3	3272.67
10325.7	3506.58
10815.3	3710.82
11515.5	4012.35
12245.4	4207.62
13396.5	4460.85
13634.1	4827.24
14940	5077.71
16143.3	5508.27
17505.9	5847.75
19241.1	6187.23
21308.4	6747.51
23000.4	7245
24591.6	7718.34
28647	8303.46
32578.2	9002.43
3265.2	954.96
3328.2	1151.61
3789.9	1381.38
5000.4	1654.62
5673.6	1883.7
6352.2	2028.6
6733.8	2133.48
7038.9	2373.6
7407	2550.93
8246.7	2686.86
8830.8	2920.08
9344.7	3101.55
10084.5	3264.39
10458	3462.42
10684.8	3629.4
11477.7	3769.47
11715.3	4012.35
12597.3	4240.05
13560.3	4591.26
13651.2	4688.55
15089.4	5136.36
16259.4	5486.88
17597.7	5841.54
19528.2	6290.04
21388.5	6796.5
23147.1	7194.63
24802.2	7756.98
28770.3	8435.94
3223.8	725.88
3307.5	1024.65
3534.3	1240.62
4415.4	1553.19
5648.4	1806.42
6370.2	1932
6592.5	2024.46
7202.7	2227.32
7773.3	2463.99
7536.6	2510.22
8337.6	2715.15
8495.1	2787.6
9085.5	2948.37
9499.5	3139.5
9979.2	3340.29
10631.7	3541.08
10962.9	3719.1
11748.6	3914.37
12454.2	4210.38
13712.4	4453.26
13858.2	4763.07
15156.9	4976.28
16586.1	5373.72
17526.6	5653.86
18383.4	5993.34
19959.3	6439.08
22116.6	6946.23
23513.4	7483.74
26909.1	8028.84
30411	8702.28
3559.5	937.71
3620.7	1146.09
4028.4	1417.95
5202.9	1707.75
5861.7	1836.78
6471	1989.96
7074.9	2131.41
7334.1	2277.69
7837.2	2394.3
7769.7	2495.04
8571.6	2670.3
8677.8	2775.18
9205.2	2940.09
9562.5	3157.44
10352.7	3272.67
10753.2	3466.56
11167.2	3759.12
11994.3	3903.33
12628.8	4160.01
13243.5	4367.7
14121.9	4666.47
15286.5	5016.99
16324.2	5261.94
17601.3	5651.79
18521.1	6031.98
20073.6	6457.02
21888	6830.31
23620.5	7369.89
27046.8	8046.78
30757.5	8731.26
3587.4	952.89
3816	1159.2
4172.4	1456.59
5220	1598.04
5824.8	1822.29
5991.3	1867.14
6838.2	2029.98
7232.4	2139.69
7466.4	2310.81
8012.7	2476.41
8396.1	2601.3
8646.3	2749.65
9175.5	2889.03
9345.6	2993.91
9765	3185.73
10216.8	3384.45
10850.4	3475.53
11258.1	3734.28
11872.8	3792.93
12546.9	4109.64
12939.3	4313.19
13895.1	4571.94
14143.5	4782.39
15446.7	5127.39
16871.4	5333.7
17739.9	5695.95
18661.5	6021.63
20218.5	6448.74
21982.5	6814.44
23637.6	7377.48
27086.4	7992.27
30684.6	8589.12
3718.8	979.8
3922.2	1115.04
4289.4	1391.04
5405.4	1585.62
5993.1	1781.58
6172.2	1921.65
6904.8	2103.81
7308.9	2171.43
7592.4	2244.57
8164.8	2401.89
8032.5	2555.07
8838.9	2699.28
8910.9	2841.42
9317.7	2849.01
9782.1	3081.54
9831.6	3164.34
10366.2	3355.47
11073.6	3530.73
11449.8	3701.85
12155.4	3909.54
12697.2	4083.42
13086.9	4249.02
14066.1	4523.64
14383.8	4836.21
15685.2	5057.01
16804.8	5435.13
18280.8	5704.92
19037.7	6148.59
20601	6602.61
22529.7	7002.12
23989.5	7454.76
27290.7	8088.18
31020.3	8657.43
3847.5	1094.34
4077	1270.98
4945.5	1502.82
5625	1696.71
6129	1809.87
6993	1984.44
7066.8	2086.56
7490.7	2178.33
7677	2378.43
8223.3	2457.78
8154	2524.71
8695.8	2581.29
9029.7	2834.52
9468.9	2851.08
9513	2975.97
9942.3	3196.08
10701	3218.16
11125.8	3476.91
11160.9	3492.78
12015.9	3786.03
12376.8	3996.48
13007.7	4160.7
13621.5	4401.51
14468.4	4673.37
14424.3	4788.6
15726.6	5066.67
16979.4	5442.03
18231.3	5807.04
20019.6	6191.37
20786.4	6541.2
22672.8	6975.9
24081.3	7529.28
27407.7	8031.6
31251.6	8598.09
4153.5	1181.97
4327.2	1361.37
5040.9	1531.8
5696.1	1717.41
6252.3	1822.98
7007.4	1988.58
7160.4	2087.94
7537.5	2195.58
7908.3	2354.97
8439.3	2401.89
8187.3	2540.58
8982	2744.82
9174.6	2831.76
9580.5	2865.57
10133.1	3082.92
10092.6	3174
10638.9	3356.16
11234.7	3408.6
11389.5	3674.25
12234.6	3790.17
12483	3997.17
13114.8	4197.27
13810.5	4336.65
14553	4596.09
14606.1	4865.88
15862.5	5122.56
17050.5	5444.1
18381.6	5877.42
20125.8	6179.64
20901.6	6539.82
23354.1	7082.16
25317.9	7560.33
28287.9	8164.08
4173.3	881.82
4279.5	1139.19
4392	1324.11
5173.2	1544.22
5919.3	1716.03
6341.4	1754.67
7169.4	1952.7
7375.5	2065.86
8048.7	2228.01
7965	2355.66
8567.1	2404.65
8377.2	2570.94
9214.2	2685.48
9308.7	2786.91
9841.5	2965.62
10257.3	3054.63
10173.6	3134.67
10739.7	3346.5
11478.6	3465.18
11511	3598.35
12402	3831.57
12540.6	3970.26
13259.7	4192.44
13951.8	4355.28
14763.6	4665.78
14658.3	4810.68
16073.1	5119.8
17173.8	5486.19
18662.4	5709.75
19420.2	6115.47
20747.7	6496.35
22900.5	6944.16
24203.7	7409.91
27943.2	7972.26
31769.1	8589.12
4400.1	1128.15
4598.1	1288.23
5288.4	1528.35
5929.2	1576.65
6587.1	1800.9
7373.7	1977.54
7419.6	2037.57
7848	2156.94
8121.6	2370.84
8698.5	2398.44
8489.7	2537.82
9335.7	2677.2
9468.9	2794.5
9891.9	2900.07
10403.1	3094.65
10323	3149.16
11121.3	3295.44
11532.6	3436.89
11577.6	3495.54
11929.5	3691.5
12699.9	3902.64
13320	4046.85
13646.7	4242.81
14621.4	4539.51
14863.5	4793.43
16143.3	5137.05
17448.3	5390.97
18446.4	5613.84
19336.5	6062.34
20808.9	6345.24
22623.3	6852.39
24912	7279.5
25749	7725.93
30073.5	8411.1
4513.5	1157.13
4630.5	1345.5
5438.7	1491.09
6075.9	1698.09
6651	1789.86
7394.4	2015.49
7650	2102.43
8250.3	2286.66
8236.8	2328.06
8732.7	2424.66
8605.8	2553
9395.1	2686.86
9575.1	2821.41
9967.5	2898.69
10541.7	3122.94
10449.9	3183.66
11022.3	3333.39
11646.9	3469.32
11760.3	3641.82
12142.8	3743.25
12829.5	3861.24
13428.9	4131.03
13801.5	4316.64
14767.2	4416.69
14792.4	4758.24
16198.2	4979.73
17161.2	5326.11
17923.5	5531.73
19226.7	5969.19
20643.3	6260.37
22642.2	6724.74
24361.2	7234.65
25947.9	7794.93
30180.6	8442.15
4637.7	1262.01
5066.1	1444.17
6118.2	1601.49
6767.1	1751.22
6942.6	1880.94
7785.9	2098.29
8164.8	2116.92
8338.5	2277
8867.7	2440.53
8731.8	2513.67
9298.8	2595.09
9670.5	2798.64
10158.3	2931.12
10178.1	2975.97
10629.9	3117.42
11425.5	3280.26
11116.8	3307.86
11790.9	3514.17
12006.9	3585.93
12726.9	3823.29
13016.7	3964.05
13658.4	4175.19
14382.9	4362.18
14873.4	4579.53
15056.1	4856.91
16352.1	4996.98
17306.1	5266.77
18646.2	5644.2
19309.5	5913.99
20821.5	6340.41
22784.4	6757.86
24508.8	7191.18
26053.2	7761.12
30263.4	8371.08
4878.9	1281.33
5246.1	1389.66
6253.2	1595.28
6904.8	1814.01
7093.8	1873.35
7854.3	2094.15
8216.1	2176.95
8551.8	2330.82
9092.7	2407.41
8927.1	2570.25
9744.3	2686.17
9773.1	2790.36
10219.5	2866.95
10299.6	3016.68
10791.9	3140.19
11596.5	3285.78
11913.3	3421.71
11948.4	3516.93
12365.1	3679.77
12886.2	3772.23
13171.5	4012.35
13793.4	4202.79
14497.2	4321.47
14981.4	4546.41
15209.1	4856.91
16542.9	5061.84
17477.1	5240.55
18793.8	5649.72
19717.2	6018.18
21174.3	6360.42
22953.6	6746.82
24648.3	7229.13
26210.7	7787.34
30862.8	8405.58
5041.8	1339.29
5881.5	1494.54
6534	1723.62
7182	1877.49
7837.2	1992.72
8437.5	2172.81
8656.2	2248.71
9217.8	2460.54
9046.8	2496.42
9596.7	2588.88
10014.3	2764.83
10298.7	2911.11
10508.4	3018.75
10860.3	3203.67
11619	3300.96
11395.8	3387.9
12132	3573.51
12510.9	3699.09
13321.8	3921.27
13323.6	4002.69
13951.8	4179.33
14546.7	4332.51
15379.2	4596.09
16112.7	4884.51
17295.3	5170.86
17991	5404.77
18893.7	5647.65
19574.1	5969.19
21267.9	6381.12
23099.4	6753.72
25407.9	7276.05
27543.6	7842.54
31698	8488.38
5186.7	1299.27
5959.8	1501.44
6609.6	1732.59
7951.5	1994.1
8169.3	2076.21
8770.5	2254.23
8740.8	2326.68
9234.9	2487.45
9694.8	2607.51
9988.2	2711.01
10505.7	2934.57
10584	2961.48
11027.7	3057.39
11866.5	3249.21
11578.5	3389.97
12204.9	3512.1
12313.8	3590.07
13159.8	3855.72
13347	4016.49
14021.1	4193.82
14673.6	4322.16
15290.1	4556.07
15571.8	4781.01
16754.4	4995.6
17760.6	5246.07
18468.9	5586.93
19795.5	5929.17
21098.7	6222.42
21866.4	6609.51
24226.2	7114.59
26211.6	7602.42
29767.5	8219.28
5171.4	1230.96
5573.7	1416.57
6798.6	1735.35
7478.1	1907.16
8315.1	2034.12
8880.3	2279.76
8886.6	2334.96
9252	2481.24
9782.1	2593.02
10067.4	2709.63
10611	2890.41
10769.4	3010.47
11211.3	3213.33
11901.6	3228.51
11641.5	3343.05
12279.6	3543.84
12726	3679.77
13273.2	3793.62
13567.5	3981.99
14146.2	4222.11
14865.3	4366.32
15625.8	4658.19
16428.6	4910.73
16944.3	5110.14
18299.7	5421.33
19177.2	5678.7
20114.1	5982.3
21622.5	6343.86
23338.8	6772.35
24958.8	7182.21
26624.7	7780.44
31400.1	8382.12
5499	1353.78
6852.6	1571.13
7447.5	1778.82
8226	1989.27
8801.1	2132.1
9106.2	2310.81
9547.2	2414.31
9432	2496.42
10171.8	2679.27
10702.8	2918.7
10948.5	3008.4
11318.4	3105
11322.9	3159.51
11757.6	3319.59
12417.3	3468.63
12659.4	3643.89
13336.2	3841.23
13597.2	3888.15
14144.4	4119.3
14959.8	4381.5
15470.1	4498.8
15692.4	4744.44
16518.6	4885.2
17717.4	5174.31
18342.9	5464.11
19586.7	5856.03
20520.9	6098.91
21891.6	6470.82
24004.8	6923.46
25339.5	7425.78
29196.9	7948.8
5419.8	1168.86
6406.2	1500.06
7592.4	1747.08
8421.3	1934.07
8936.1	2116.92
9207	2321.85
9694.8	2469.51
10151.1	2653.05
10422	2685.48
10527.3	2781.39
11067.3	3013.23
11477.7	3120.87
12197.7	3250.59
11907	3392.04
12618.9	3525.21
12798.9	3668.73
13503.6	3823.29
13734	4020.63
14510.7	4174.5
15138	4398.75
15677.1	4523.64
15793.2	4691.31
17090.1	5016.99
17946.9	5161.2
18464.4	5455.83
19774.8	5863.62
20634.3	6096.15
22002.3	6452.19
24114.6	6966.93
25454.7	7406.46
29084.4	8055.06
5789.7	1335.15
7093.8	1646.34
7793.1	1860.93
8653.5	2062.41
9320.4	2265.96
9789.3	2459.16
9707.4	2562.66
10535.4	2722.74
10597.5	2813.13
11186.1	2949.75
11529	3052.56
12303	3276.12
12060.9	3397.56
12745.8	3555.57
13183.2	3697.02
13936.5	3913.68
14452.2	4065.48
14850	4311.12
15722.1	4447.74
16078.5	4620.93
16837.2	4936.95
17406	5119.8
18635.4	5413.05
19993.5	5770.47
20581.2	5995.41
21982.5	6419.07
23877	6879.3
26162.1	7268.46
29541.6	7996.41
5936.4	1326.18
7362	1716.72
8012.7	1844.37
9212.4	2124.51
9486.9	2296.32
9813.6	2554.38
10383.3	2599.92
10715.4	2828.31
11206.8	2915.25
11698.2	3042.21
11693.7	3211.95
12228.3	3307.86
12878.1	3574.2
13050	3585.24
13797	3855.03
14072.4	4022.7
14746.5	4140
15381	4357.35
15940.8	4523.64
16010.1	4747.89
17370	5019.06
18475.2	5263.32
19077.3	5597.97
20444.4	5942.97
21738.6	6208.62
22482.9	6615.72
24404.4	7055.25
26814.6	7540.32
30663	8257.23
7265.7	1582.17
8097.3	1918.2
8940.6	2071.38
9579.6	2353.59
10019.7	2522.64
10470.6	2657.19
10900.8	2846.94
11256.3	2913.87
11758.5	3106.38
11826	3162.27
12276.9	3373.41
12962.7	3447.93
13155.3	3608.7
13946.4	3800.52
14213.7	3932.31
14751.9	4057.89
15093.9	4264.89
15998.4	4582.98
16120.8	4709.94
17151.3	4935.57
18275.4	5188.11
18761.4	5436.51
20184.3	5797.38
21819.6	6232.08
22682.7	6555
24430.5	6981.42
25960.5	7472.01
31055.4	8177.88
6885.9	1518.69
8170.2	1763.64
9005.4	2047.23
9685.8	2256.99
10289.7	2424.66
10612.8	2637.18
10996.2	2797.95
11410.2	2858.67
11886.3	3109.83
11898.9	3175.38
12429.9	3374.79
13095.9	3429.3
13286.7	3609.39
14014.8	3852.27
14347.8	3948.87
14803.2	4127.58
15265.8	4300.77
16234.2	4478.79
16350.3	4696.83
17685.9	5003.19
18728.1	5309.55
19285.2	5543.46
20286	5847.75
22026.6	6218.97
22800.6	6618.48
24790.5	7049.73
27111.6	7547.22
31688.1	8271.03
7586.1	1589.07
9046.8	1940.28
9853.2	2265.96
10426.5	2452.26
10742.4	2585.43
11205.9	2824.17
11492.1	2918.7
12124.8	3073.95
12108.6	3192.63
12547.8	3354.78
13306.5	3536.94
13443.3	3672.87
14195.7	3839.85
14464.8	3957.15
15100.2	4211.76
15781.5	4360.11
16306.2	4522.26
16569.9	4838.97
17855.1	5083.92
19225.8	5410.98
20099.7	5626.95
21105.9	5984.37
22262.4	6319.71
24274.8	6762
25963.2	7234.65
27468	7735.59
6361.2	1347.57
8347.5	1756.05
9735.3	2142.45
10003.5	2360.49
10376.1	2500.56
11205.9	2700.66
11690.1	2932.5
12223.8	3076.02
12175.2	3187.11
12736.8	3307.86
13422.6	3541.08
13843.8	3694.95
14593.5	3882.63
15114.6	4064.79
15502.5	4309.05
16416.9	4467.75
16504.2	4741.68
17438.4	4934.19
18656.1	5186.04
19248.3	5504.13
20540.7	5809.11
22302	6166.53
23026.5	6583.29
25355.7	7167.03
27450	7578.27
6513.3	1324.11
8494.2	1769.16
9843.3	2135.55
10107	2321.85
10432.8	2570.94
11292.3	2742.06
11772	2863.5
12287.7	3120.18
13171.5	3307.17
12866.4	3339.6
13468.5	3545.91
13877.1	3743.25
14653.8	3922.65
15192	4093.77
15678	4296.63
16601.4	4570.56
16713	4697.52
18042.3	4965.93
19074.6	5272.98
19749.6	5571.06
21103.2	5930.55
22506.3	6318.33
23620.5	6684.72
26159.4	7242.93
27825.3	7785.27
8052.3	1726.38
9513.9	2078.97
10223.1	2361.87
10622.7	2494.35
11436.3	2724.12
11914.2	2910.42
12465.9	3121.56
13218.3	3279.57
13653.9	3409.29
13756.5	3625.95
14630.4	3786.03
14894.1	4006.14
15520.5	4155.87
16722	4466.37
16914.6	4630.59
17696.7	4957.65
18900	5175
19467	5497.92
20769.3	5853.27
22469.4	6212.07
23323.5	6589.5
25214.4	7051.8
28402.2	7659.69
7593.3	1505.58
8946	1900.26
10352.7	2279.76
10709.1	2563.35
11565.9	2713.77
12122.1	2928.36
12592.8	3042.21
13431.6	3245.07
13840.2	3465.18
13864.5	3660.45
14714.1	3832.26
14994.9	3955.08
15840.9	4307.67
16881.3	4449.81
17007.3	4688.55
17866.8	4885.89
19087.2	5236.41
20034.9	5564.16
20891.7	5856.03
22743	6327.3
23480.1	6592.26
25796.7	7082.16
28577.7	7699.71
7762.5	1469.7
9804.6	2099.67
10519.2	2343.93
10919.7	2547.48
11786.4	2815.2
12293.1	3028.41
12743.1	3132.6
13243.5	3318.21
13891.5	3536.25
14308.2	3694.26
15135.3	3893.67
15743.7	4202.1
16461	4403.58
17170.2	4656.81
17985.6	4930.05
19189.8	5206.05
19782	5432.37
21226.5	5778.75
21940.2	6069.93
23607	6579.15
25588.8	7006.26
28107	7558.26
8403.3	1584.93
10030.5	2080.35
11101.5	2426.73
11510.1	2623.38
12391.2	2882.13
12885.3	3119.49
13712.4	3260.25
14014.8	3445.86
14153.4	3651.48
15304.5	3933
15713.1	4066.86
16546.5	4410.48
17093.7	4571.94
17305.2	4787.22
18722.7	5070.12
19822.5	5482.05
21167.1	5872.59
22990.5	6336.27
25074.9	6735.09
26809.2	7404.39
7633.8	1400.01
10097.1	2078.28
11224.8	2434.32
11651.4	2644.77
12423.6	2929.05
12950.1	3082.23
13481.1	3386.52
14147.1	3516.93
14577.3	3746.7
15358.5	3943.35
15907.5	4084.11
16760.7	4369.77
17495.1	4672.68
18238.5	4922.46
19473.3	5187.42
20459.7	5595.9
21365.1	5856.72
23117.4	6268.65
25202.7	6770.97
27794.7	7267.77
7706.7	1415.88
10194.3	2087.94
10877.4	2346.69
11754.9	2577.84
12624.3	2874.54
13135.5	3036
13688.1	3346.5
14382	3536.25
14755.5	3721.86
15541.2	3912.3
16029	4106.19
16864.2	4381.5
17685.9	4610.58
17595	4832.76
18914.4	5099.79
20139.3	5435.82
21479.4	5831.88
23122.8	6226.56
24459.3	6710.94
26996.4	7196.7
30248.1	7848.06
10329.3	2061.03
11543.4	2463.3
12146.4	2748.96
12779.1	2871.78
13296.6	3158.82
13767.3	3367.89
14541.3	3645.96
15442.2	3788.1
15603.3	3955.08
16507.8	4264.2
17501.4	4498.8
17603.1	4725.81
18936	5008.02
19963.8	5263.32
21277.8	5637.3
22203	6053.37
24070.5	6534.99
26478.9	7168.41
29175.3	7695.57
10447.2	2103.12
11708.1	2437.08
12484.8	2786.91
12988.8	2996.67
14239.8	3288.54
14573.7	3539.7
14989.5	3757.05
15759.9	4028.91
16468.2	4212.45
17608.5	4433.25
17787.6	4707.18
19070.1	5040.45
20576.7	5368.89
21857.4	5742.87
22628.7	6108.57
23898.6	6514.29
26240.4	7043.52
29381.4	7717.65
10587.6	2067.93
11733.3	2483.31
12596.4	2833.14
13577.4	3079.47
14096.7	3392.04
14677.2	3541.77
15650.1	3807.42
16494.3	4046.85
17191.8	4406.34
17816.4	4517.43
17953.2	4850.7
19394.1	5104.62
20549.7	5465.49
21909.6	5880.87
23714.1	6296.94
25808.4	6813.75
27545.4	7426.47
9931.5	1912.68
11930.4	2455.71
12616.2	2699.28
13643.1	3083.61
14222.7	3376.17
14871.6	3542.46
15738.3	3817.77
16614	4077.21
17309.7	4369.08
17892.9	4524.33
18184.5	4824.48
20185.2	5188.8
21044.7	5578.65
22651.2	6003
24274.8	6485.31
26524.8	6957.27
29114.1	7554.81
10950.3	2051.37
12105	2474.34
12931.2	2806.23
13734	3087.75
14287.5	3367.89
15063.3	3633.54
16130.7	3919.89
16883.1	4205.55
18058.5	4427.04
18204.3	4718.22
19572.3	5061.15
20979	5339.22
21891.6	5675.94
23048.1	6109.26
24583.5	6528.09
26972.1	7140.12
31928.4	7747.32
11708.1	2244.57
12547.8	2663.4
13504.5	2962.17
14500.8	3338.22
15229.8	3646.65
16331.4	3909.54
16972.2	4181.4
18173.7	4500.87
18461.7	4816.2
19762.2	5140.5
20959.2	5430.3
22691.7	5899.5
24375.6	6395.61
26276.4	6810.3
28180.8	7504.44
11586.6	2141.07
12690.9	2621.31
13614.3	3021.51
14879.7	3234.72
15303.6	3567.3
16116.3	3811.56
17136	4171.74
18294.3	4453.95
18470.7	4763.07
19920.6	5088.75
21172.5	5343.36
22372.2	5853.96
24163.2	6319.71
26145	6784.77
28228.5	7443.72
11932.2	2240.43
12906	2640.63
13828.5	2991.84
14658.3	3343.05
15723	3744.63
16537.5	4019.94
17505	4297.32
18626.4	4656.81
19443.6	4904.52
20895.3	5250.9
22643.1	5747.01
24165	6162.39
25606.8	6627.45
28384.2	7424.4
12128.4	2220.42
13293.9	2702.04
14290.2	3105.69
14810.4	3334.08
15894	3762.57
16674.3	4019.25
18082.8	4400.82
18674.1	4725.12
20061.9	5031.48
21303	5483.43
22682.7	5838.09
24471	6341.79
26712	6847.56
11035.8	1904.4
12547.8	2490.9
14044.5	3031.17
15018.3	3365.82
16007.4	3745.32
16828.2	3978.54
18118.8	4368.39
18873.9	4701.66
20232.9	5059.08
21488.4	5473.08
23226.3	5913.3
24650.1	6292.11
27646.2	6927.6
11628	2094.15
13211.1	2638.56
14521.5	3064.98
15778.8	3419.64
16172.1	3683.22
17499.6	4093.77
18761.4	4486.38
19058.4	4827.93
20332.8	5073.57
21546.9	5484.12
23239.8	5920.89
25041.6	6401.13
27381.6	7055.25
12476.7	2228.7
13706.1	2695.14
14742.9	3159.51
15956.1	3501.06
17098.2	3909.54
18018	4310.43
19266.3	4626.45
20422.8	5034.93
21669.3	5471.01
23022	5850.51
24903.9	6258.99
27946.8	6924.84
12164.4	2056.89
13532.4	2638.56
14865.3	3091.2
16004.7	3485.19
17022.6	3779.13
17865.9	4215.21
19116	4547.79
20177.1	4912.11
21957.3	5375.1
23115.6	5858.79
25241.4	6430.8
27603.9	7022.13
13093.2	2505.39
14520.6	3027.72
16167.6	3404.46
17031.6	3783.96
18066.6	4151.73
19156.5	4562.97
20251.8	4951.44
22079.7	5400.63
23360.4	5832.57
25523.1	6482.55
27753.3	6999.36
13847.4	2602.68
15100.2	3136.05
16302.6	3550.05
17432.1	4018.56
18748.8	4335.27
19660.5	4841.73
21522.6	5192.25
23221.8	5643.51
25238.7	6300.39
28053	7039.38
13952.7	2596.47
15302.7	3167.1
16526.7	3619.74
17682.3	3964.74
18907.2	4334.58
20568.6	4963.17
22338	5371.65
23519.7	5869.14
25715.7	6347.31
28804.5	7085.61
14424.3	2836.59
15429.6	3194.7
16983.9	3699.78
18390.6	4195.89
19928.7	4625.76
21220.2	5077.71
22769.1	5547.6
25387.2	6243.81
28929.6	6835.83
14581.8	2799.33
15984.9	3350.64
17028.9	3759.12
18553.5	4150.35
19935	4680.27
21187.8	5011.47
22839.3	5522.76
24719.4	6153.42
28076.4	6784.08
14721.3	2812.44
16494.3	3265.08
17695.8	3841.23
18900	4291.8
19997.1	4731.33
22413.6	5328.87
23994.9	5805.66
26203.5	6514.29
14418	2579.22
15798.6	3076.71
17099.1	3628.02
18677.7	4082.04
20301.3	4664.4
22297.5	5230.2
24465.6	5738.73
25967.7	6326.61
14373.9	2543.34
15885	3115.35
17238.6	3599.73
18848.7	4064.79
20174.4	4542.96
21733.2	5129.46
23905.8	5681.46
26180.1	6161.7
14492.7	2523.33
16219.8	3047.04
17345.7	3598.35
19137.6	4185.54
20438.1	4693.38
22461.3	5177.07
24706.8	5700.09
26764.2	6516.36
15670.8	2865.57
17303.4	3543.15
19053	4077.21
20356.2	4529.16
22009.5	5130.84
24370.2	5696.64
26910.9	6261.06
15958.8	3002.19
17680.5	3601.8
19344.6	4150.35
20684.7	4715.46
23708.7	5405.46
25069.5	5949.87
16184.7	2997.36
17762.4	3510.03
19418.4	4168.29
20745	4713.39
24021	5406.15
26052.3	5989.89
16622.1	3178.83
18623.7	3807.42
20997.9	4484.31
22196.7	5038.38
23984.1	5597.28
27598.5	6582.6
18088.2	3450.69
19796.4	4129.65
21334.5	4711.32
23548.5	5301.27
27526.5	6457.71
18269.1	3512.79
19807.2	4213.83
23155.2	4879.68
25905.6	5692.5
18323.1	3641.13
20280.6	4309.74
22680	4988.7
18918	3425.16
20440.8	4235.22
23075.1	5085.3
19795.5	3984.75
21844.8	4852.77
19207.8	3754.98
22374	4670.61
21528.9	4264.2
22627.8	4699.59
23598.9	4832.07
