# Supplementary material for: A quantitative model for the rate-limiting process of UGA alternative assignments to stop and selenocysteine codons
Source: PLoS Comput Biol. 2017 Feb 8;13(2):e1005367. doi: 10.1371/journal.pcbi.1005367 (PMC5323020; doi:10.1371/journal.pcbi.1005367)
Supplement: S7 File — (ZIP) [file pcbi.1005367.s017.zip › SEPW1_0.csv]

GFP	mCherry
14.4	124.89
50.4	104.19
46.8	145.59
29.7	145.59
41.4	125.58
45.9	121.44
44.1	113.16
56.7	123.51
44.1	116.61
2.7	107.64
22.5	125.58
35.1	100.05
61.2	115.92
27	91.08
40.5	133.86
32.4	133.17
15.3	90.39
6.3	122.13
10.8	123.51
21.6	107.64
49.5	124.89
24.3	136.62
29.7	133.17
22.5	117.99
49.5	111.78
29.7	93.15
19.8	117.99
8.1	117.99
61.2	140.76
32.4	124.89
67.5	109.02
35.1	145.59
2.7	105.57
19.8	139.38
30.6	126.96
2.7	96.6
42.3	135.24
63	135.24
58.5	142.83
17.1	129.72
19.8	93.84
47.7	126.27
10.8	116.61
15.3	115.92
55.8	131.1
56.7	105.57
24.3	120.75
22.5	102.12
12.6	123.51
31.5	111.09
11.7	102.81
64.8	123.51
23.4	134.55
13.5	101.43
37.8	114.54
42.3	115.92
33.3	91.08
21.6	143.52
45	194.58
53.1	177.33
39.6	162.84
3.6	185.61
45	185.61
2.7	175.95
43.2	155.94
14.4	172.5
56.7	172.5
54	183.54
41.4	182.16
64.8	202.86
38.7	189.06
15.3	158.7
36.9	171.81
41.4	157.32
55.8	149.04
58.5	157.32
37.8	147.66
3.6	161.46
75.6	170.43
24.3	160.77
56.7	192.51
42.3	179.4
64.8	149.04
9	173.19
29.7	162.15
54.9	166.98
10.8	184.23
38.7	181.47
18.9	168.36
28.8	171.81
16.2	198.72
35.1	184.92
49.5	161.46
35.1	171.12
19.8	172.5
37.8	192.51
19.8	163.53
20.7	193.89
66.6	178.02
35.1	164.91
30.6	153.18
38.7	180.78
27.9	168.36
48.6	162.15
43.2	224.94
8.1	221.49
37.8	225.63
33.3	233.22
18.9	226.32
23.4	234.6
63	228.39
7.2	209.07
29.7	218.04
31.5	209.07
43.2	218.73
8.1	228.39
9.9	207.69
68.4	220.11
37.8	213.9
27.9	256.68
64.8	259.44
69.3	260.82
59.4	218.04
65.7	213.9
37.8	216.66
65.7	218.73
2.7	264.96
40.5	233.91
57.6	222.18
59.4	240.81
51.3	233.91
19.8	242.19
36	238.05
61.2	230.46
18	224.94
71.1	267.03
18	291.18
62.1	296.01
46.8	286.35
77.4	297.39
58.5	319.47
36	285.66
41.4	292.56
21.6	304.98
41.4	291.87
59.4	284.97
18.9	309.12
18	275.31
36.9	322.92
47.7	326.37
5.4	322.23
70.2	278.07
49.5	299.46
50.4	278.07
25.2	326.37
51.3	322.92
74.7	322.92
25.2	373.98
47.7	352.59
68.4	359.49
65.7	342.24
47.7	332.58
36.9	365.01
54.9	370.53
29.7	343.62
42.3	385.71
75.6	377.43
36	350.52
22.5	328.44
10.8	346.38
21.6	365.7
63.9	328.44
16.2	333.27
32.4	329.82
66.6	421.59
37.8	412.62
30.6	433.32
47.7	396.75
52.2	428.49
25.2	447.12
26.1	440.91
4.5	425.04
37.8	398.13
45	406.41
73.8	424.35
60.3	400.2
31.5	420.21
58.5	496.11
63	479.55
48.6	459.54
48.6	471.27
37.8	489.9
51.3	483
45	507.15
72	487.14
18	456.09
62.1	456.78
46.8	520.26
20.7	546.48
73.8	509.22
13.5	519.57
55.8	523.71
43.2	555.45
37.8	557.52
15.3	518.88
46.8	555.45
60.3	525.09
25.2	583.05
6.3	578.22
54.9	598.92
10.8	611.34
53.1	580.98
25.2	596.16
52.2	618.93
43.2	585.81
4.5	589.95
72.9	680.34
25.2	663.09
15.3	658.95
53.1	682.41
57.6	632.04
54	652.05
28.8	661.02
48.6	649.29
40.5	649.98
70.2	705.87
55.8	717.6
18.9	736.23
11.7	738.3
57.6	710.01
62.1	739.68
33.3	690.69
61.2	701.04
11.7	714.84
72	777.63
36.9	794.88
69.3	747.96
18.9	785.91
43.2	790.05
43.2	781.77
16.2	748.65
71.1	788.67
52.2	841.8
28.8	846.63
64.8	827.31
56.7	810.06
24.3	867.33
63.9	865.95
48.6	852.84
75.6	815.58
54.9	854.22
42.3	868.71
43.2	901.83
76.5	906.66
44.1	903.21
45	884.58
68.4	908.04
7.2	895.62
63	908.04
21.6	918.39
58.5	978.42
72.9	938.4
58.5	947.37
68.4	956.34
22.5	956.34
56.7	983.25
39.6	979.11
53.1	946.68
15.3	941.85
36	1012.92
60.3	1012.23
40.5	1014.99
42.3	1006.02
59.4	997.05
69.3	1016.37
43.2	1007.4
75.6	991.53
42.3	1026.72
26.1	1070.19
48.6	1107.45
49.5	1100.55
77.4	1093.65
47.7	1091.58
77.4	1087.44
56.7	1076.4
49.5	1064.67
43.2	1063.98
54.9	1095.03
9.9	1113.66
36	1160.58
13.5	1110.9
9.9	1155.75
30.6	1161.96
26.1	1164.72
34.2	1158.51
77.4	1147.47
64.8	1152.3
45.9	1109.52
64.8	1132.98
45.9	1190.94
62.1	1223.37
69.3	1199.22
77.4	1197.84
68.4	1227.51
36	1226.82
45.9	1198.53
69.3	1222.68
15.3	1184.73
62.1	1201.29
72.9	1193.01
67.5	1260.63
27.9	1283.4
65.7	1268.22
18.9	1233.72
69.3	1234.41
42.3	1246.14
46.8	1270.29
67.5	1255.8
50.4	1259.25
40.5	1230.96
54.9	1239.93
46.8	1333.08
71.1	1314.45
40.5	1328.25
70.2	1309.62
69.3	1299.96
38.7	1342.74
32.4	1296.51
52.2	1324.8
57.6	1340.67
66.6	1305.48
0.9	1302.03
57.6	1333.08
33.3	1370.34
23.4	1402.77
52.2	1348.95
65.7	1404.15
78.3	1402.08
68.4	1404.15
45.9	1407.6
61.2	1375.17
61.2	1402.08
49.5	1352.4
62.1	1385.52
70.2	1390.35
76.5	1422.09
67.5	1442.79
74.7	1456.59
27	1462.11
65.7	1431.06
73.8	1435.2
56.7	1459.35
51.3	1408.98
8.1	1440.72
35.1	1453.83
36	1451.76
30.6	1455.21
79.2	1516.62
64.8	1500.75
54.9	1506.96
46.8	1477.98
59.4	1489.02
63.9	1512.48
68.4	1494.54
73.8	1489.02
43.2	1484.19
50.4	1490.4
57.6	1477.98
58.5	1488.33
69.3	1481.43
57.6	1547.67
69.3	1531.8
63	1569.75
77.4	1541.46
76.5	1576.65
16.2	1569.06
74.7	1564.92
39.6	1568.37
63	1552.5
79.2	1584.24
59.4	1548.36
67.5	1565.61
56.7	1635.3
64.8	1618.74
20.7	1629.09
78.3	1646.34
60.3	1618.74
49.5	1616.67
66.6	1603.56
53.1	1626.33
34.2	1630.47
41.4	1634.61
61.2	1622.19
60.3	1607.7
66.6	1615.98
76.5	1616.67
52.2	1691.88
47.7	1694.64
75.6	1671.18
56.7	1682.91
79.2	1664.97
52.2	1678.77
62.1	1661.52
68.4	1680.84
76.5	1682.22
61.2	1676.01
77.4	1651.17
48.6	1676.7
30.6	1698.09
46.8	1758.81
10.8	1720.17
52.2	1745.01
75.6	1752.6
36.9	1721.55
32.4	1753.98
55.8	1710.51
74.7	1709.13
78.3	1766.4
77.4	1740.87
23.4	1734.66
75.6	1747.77
18	1753.98
70.2	1817.46
78.3	1791.93
75.6	1787.79
76.5	1789.17
70.2	1767.78
76.5	1807.11
49.5	1800.9
66.6	1801.59
63	1823.67
70.2	1782.96
56.7	1776.06
55.8	1773.3
64.8	1778.13
64.8	1840.23
59.4	1876.11
77.4	1842.3
68.4	1833.33
42.3	1861.62
72	1849.89
68.4	1836.78
67.5	1847.13
66.6	1863
57.6	1838.85
66.6	1863.69
55.8	1865.07
34.2	1865.76
76.5	1856.1
26.1	1900.26
74.7	1921.65
42.3	1905.09
44.1	1919.58
63	1889.22
50.4	1917.51
71.1	1920.96
62.1	1894.05
60.3	1945.8
72.9	1936.14
36.9	1923.03
41.4	1925.1
74.7	1934.07
74.7	1960.98
54	1957.53
73.8	2005.14
41.4	1987.2
66.6	1998.93
19.8	1993.41
61.2	1998.24
60.3	1994.79
60.3	1971.33
78.3	2006.52
69.3	1985.82
64.8	1996.17
59.4	1991.34
43.2	2003.76
67.5	2016.18
68.4	2034.81
38.7	2038.95
29.7	2012.73
24.3	2052.06
75.6	2043.78
64.8	2054.82
29.7	2023.77
57.6	2049.99
68.4	2038.95
75.6	2022.39
79.2	2007.9
46.8	2115.54
66.6	2085.87
68.4	2111.4
44.1	2096.91
77.4	2115.54
45	2080.35
70.2	2083.11
72	2125.2
36.9	2089.32
70.2	2116.92
44.1	2082.42
51.3	2107.26
30.6	2132.1
71.1	2164.53
73.8	2180.4
64.8	2145.9
67.5	2170.05
65.7	2149.35
20.7	2134.86
68.4	2138.31
52.2	2179.02
72	2148.66
66.6	2150.73
64.8	2155.56
75.6	2207.31
57.6	2192.82
45	2212.83
45	2192.82
37.8	2213.52
69.3	2243.19
64.8	2226.63
63.9	2224.56
63.9	2193.51
47.7	2207.31
72.9	2229.39
19.8	2221.8
69.3	2291.49
66.6	2251.47
34.2	2281.83
72	2258.37
63	2261.82
56.7	2255.61
64.8	2291.49
53.1	2276.31
50.4	2284.59
79.2	2257.68
46.8	2255.61
67.5	2348.07
63.9	2339.1
36	2319.78
72.9	2323.23
64.8	2323.92
65.7	2314.26
75.6	2324.61
62.1	2356.35
75.6	2310.81
33.3	2349.45
62.1	2399.13
43.2	2373.6
75.6	2382.57
75.6	2370.84
61.2	2388.09
68.4	2416.38
74.7	2374.29
70.2	2421.9
36.9	2426.73
78.3	2412.93
37.8	2427.42
57.6	2441.22
54.9	2478.48
52.2	2449.5
76.5	2454.33
70.2	2463.99
36.9	2457.09
40.5	2446.74
74.7	2439.84
75.6	2469.51
72.9	2531.61
74.7	2521.26
76.5	2536.44
27.9	2499.18
67.5	2499.18
54	2508.84
55.8	2533.68
75.6	2491.59
54.9	2521.26
52.2	2531.61
65.7	2596.47
68.4	2600.61
67.5	2601.99
79.2	2579.22
77.4	2575.77
64.8	2590.26
78.3	2570.25
60.3	2551.62
61.2	2642.7
61.2	2662.71
49.5	2635.11
57.6	2608.89
72.9	2625.45
78.3	2666.16
45.9	2662.71
78.3	2625.45
74.7	2660.64
76.5	2704.8
73.8	2708.25
37.8	2676.51
79.2	2679.96
75.6	2691.69
56.7	2677.2
68.4	2702.73
58.5	2755.17
64.8	2773.8
54.9	2759.31
19.8	2739.3
51.3	2756.55
19.8	2764.83
73.8	2748.96
43.2	2751.72
38.7	2832.45
48.6	2830.38
14.4	2838.66
79.2	2804.16
55.8	2838.66
72.9	2791.74
70.2	2860.74
78.3	2896.62
67.5	2873.16
66.6	2861.43
67.5	2894.55
3.6	2875.92
75.6	2906.28
52.2	2938.02
58.5	2920.77
63	2950.44
78.3	2933.88
78.3	2916.63
68.4	2956.65
75.6	2984.94
67.5	2986.32
60.3	2969.76
16.2	2988.39
77.4	3026.34
74.7	2974.59
65.7	3066.36
71.1	3032.55
74.7	3055.32
70.2	3072.57
61.2	3027.72
68.4	3133.98
54.9	3134.67
61.2	3094.65
41.4	3088.44
74.7	3123.63
72	3162.27
54	3155.37
76.5	3150.54
48.6	3180.21
60.3	3177.45
38.7	3238.17
77.4	3253.35
58.5	3236.1
64.8	3256.11
65.7	3287.85
62.1	3271.29
72.9	3297.51
75.6	3305.1
74.7	3387.21
73.8	3338.91
69.3	3343.05
44.1	3363.06
75.6	3421.71
72.9	3440.34
62.1	3411.36
38.7	3465.18
66.6	3473.46
59.4	3487.26
67.5	3488.64
64.8	3532.11
78.3	3542.46
41.4	3540.39
52.2	3573.51
44.1	3592.83
75.6	3593.52
51.3	3657.69
73.8	3683.91
70.2	3643.89
67.5	3734.28
71.1	3745.32
54	3774.3
39.6	3757.74
65.7	3819.15
75.6	3827.43
78.3	3881.94
72	3892.29
53.1	3942.66
70.2	3983.37
72.9	3928.86
35.1	3993.03
78.3	4087.56
68.4	4058.58
71.1	4139.31
78.3	4133.79
67.5	4222.11
63	4243.5
71.1	4301.46
29.7	4326.99
72.9	4350.45
76.5	4421.52
63	4519.5
75.6	4581.6
57.6	4645.77
68.4	4674.06
20.7	4709.25
50.4	4800.33
78.3	4930.05
69.3	4981.8
26.1	5127.39
69.3	5229.51
72	5364.06
58.5	5499.3
73.8	5702.16
78.3	5902.26
68.4	6138.24
40.5	6501.87
136.8	6708.87
99	6704.04
152.1	6694.38
124.2	6808.23
155.7	6825.48
144.9	6857.22
140.4	6914.49
107.1	6925.53
101.7	6902.76
67.5	7037.31
143.1	7091.13
155.7	7098.72
146.7	7143.57
128.7	7126.32
136.8	7223.61
155.7	7217.4
106.2	7220.85
143.1	7284.33
130.5	7239.48
137.7	7320.9
159.3	7345.74
80.1	7356.09
121.5	7366.44
155.7	7407.84
159.3	7409.22
121.5	7478.91
125.1	7485.12
130.5	7561.02
114.3	7635.54
156.6	7618.29
144	7651.41
132.3	7708.68
151.2	7732.14
108.9	7773.54
140.4	7785.27
152.1	7850.82
96.3	7903.26
159.3	8006.76
128.7	8037.81
135.9	8032.29
122.4	8079.21
154.8	8165.46
156.6	8211.69
140.4	8251.02
109.8	8340.72
153.9	8386.95
152.1	8459.4
149.4	8518.05
129.6	8633.28
158.4	8701.59
156.6	8744.37
108	8900.31
135	8989.32
142.2	9054.18
126.9	9185.97
134.1	9290.85
108	9485.43
141.3	9609.63
144.9	9770.4
116.1	9930.48
144	10126.4
138.6	10373.5
153.9	10699.1
238.5	10963.4
225	11004.8
230.4	11044.8
225.9	11109.7
177.3	11347
180.9	11478.8
238.5	11543.7
179.1	11589.2
200.7	11627.2
213.3	11687.2
234	11823.8
194.4	11859.7
228.6	11917.7
210.6	12066
195.3	12156.4
235.8	12261.3
201.6	12386.9
215.1	12468.3
235.8	12599.4
184.5	12691.2
226.8	12862.3
216.9	13043.1
214.2	13220.4
167.4	13405.3
193.5	13564.7
208.8	13727.5
195.3	14004.9
182.7	14306.5
229.5	14554.2
232.2	14915.7
193.5	15265.6
271.8	15491.2
276.3	15701.6
318.6	15930
269.1	16152.2
271.8	16353
292.5	16638.7
269.1	16942.9
242.1	17216.2
268.2	17622.6
399.6	17999.3
327.6	18269.1
341.1	18670.7
392.4	18995.7
346.5	19399.3
402.3	19798.9
437.4	20277.7
488.7	21058.1
90	113.85
126	124.2
112.5	100.05
97.2	172.5
91.8	153.18
93.6	180.09
105.3	171.81
111.6	242.19
115.2	239.43
85.5	221.49
81	296.01
83.7	275.31
114.3	316.71
82.8	386.4
140.4	345
108	431.94
89.1	402.96
83.7	483.69
123.3	468.51
80.1	537.51
86.4	523.02
85.5	603.06
89.1	680.34
81.9	627.9
90.9	743.13
82.8	726.57
81	773.49
82.8	756.24
113.4	850.77
87.3	857.67
89.1	894.93
80.1	889.41
94.5	964.62
80.1	934.26
105.3	997.74
86.4	1021.89
133.2	1030.86
84.6	1050.87
83.7	1080.54
136.8	1074.33
158.4	1162.65
92.7	1121.25
88.2	1155.75
104.4	1166.1
108	1226.13
81.9	1224.06
80.1	1217.16
136.8	1179.9
114.3	1283.4
112.5	1244.76
104.4	1244.76
99	1278.57
101.7	1231.65
103.5	1339.29
100.8	1326.87
129.6	1302.03
82.8	1313.07
80.1	1290.99
109.8	1388.28
88.2	1375.86
110.7	1371.03
105.3	1401.39
96.3	1384.14
81.9	1357.92
107.1	1426.92
91.8	1455.21
82.8	1436.58
91.8	1449
96.3	1417.26
85.5	1445.55
111.6	1464.18
80.1	1481.43
90.9	1519.38
93.6	1526.28
99.9	1522.14
92.7	1518
90.9	1506.96
116.1	1515.93
83.7	1501.44
82.8	1566.99
126	1559.4
86.4	1576.65
84.6	1585.62
98.1	1568.37
100.8	1582.17
103.5	1577.34
119.7	1534.56
93.6	1565.61
108	1642.2
90	1591.14
99.9	1622.19
130.5	1589.07
95.4	1632.54
94.5	1631.85
145.8	1628.4
109.8	1596.66
137.7	1613.91
105.3	1700.16
117	1656
151.2	1672.56
114.3	1668.42
91.8	1681.53
126	1660.14
111.6	1679.46
82.8	1655.31
119.7	1705.68
123.3	1683.6
87.3	1663.59
85.5	1660.83
83.7	1743.63
95.4	1727.07
88.2	1718.79
112.5	1756.74
93.6	1752.6
93.6	1709.13
100.8	1761.57
83.7	1750.53
116.1	1758.12
90.9	1756.74
103.5	1716.03
99	1787.1
92.7	1798.83
151.2	1783.65
86.4	1808.49
113.4	1792.62
100.8	1795.38
91.8	1805.73
84.6	1767.78
110.7	1822.29
117.9	1773.99
86.4	1825.05
89.1	1770.54
105.3	1787.79
83.7	1867.83
128.7	1856.79
114.3	1829.88
134.1	1845.06
158.4	1842.3
100.8	1858.17
85.5	1873.35
113.4	1858.17
102.6	1880.25
82.8	1850.58
98.1	1876.8
88.2	1869.21
93.6	1860.93
90.9	1883.7
104.4	1921.65
86.4	1887.84
127.8	1896.81
83.7	1932.69
115.2	1894.74
94.5	1936.83
94.5	1902.33
99	1943.73
80.1	1940.97
97.2	1901.64
98.1	1905.09
119.7	1917.51
144	1918.89
107.1	1919.58
85.5	1898.88
100.8	1928.55
90	1966.5
85.5	1996.17
99.9	1989.27
147.6	1957.53
107.1	1976.85
135.9	1964.43
83.7	1994.1
153	1991.34
92.7	1987.89
105.3	1986.51
104.4	1967.19
97.2	1960.29
117	1997.55
82.8	1949.94
141.3	1963.05
111.6	2000.31
86.4	2043.09
90.9	2054.82
80.1	2010.66
136.8	2035.5
112.5	2035.5
80.1	2024.46
116.1	2055.51
81.9	2023.77
121.5	2038.95
80.1	2017.56
81	2052.06
81	2043.78
99.9	2030.67
142.2	2021.7
94.5	2012.04
113.4	2064.48
94.5	2033.43
127.8	2107.26
110.7	2115.54
98.1	2076.9
88.2	2118.3
107.1	2086.56
99.9	2067.93
111.6	2112.09
134.1	2075.52
108	2104.5
109.8	2123.82
80.1	2086.56
108.9	2096.91
102.6	2097.6
95.4	2074.14
139.5	2103.81
158.4	2123.82
122.4	2116.23
83.7	2091.39
121.5	2180.4
114.3	2128.65
94.5	2157.63
135.9	2139
87.3	2139
154.8	2154.87
129.6	2130.03
126.9	2146.59
105.3	2150.73
90.9	2134.17
146.7	2176.26
97.2	2185.92
155.7	2148.66
85.5	2181.09
86.4	2139.69
87.3	2134.86
97.2	2157.63
95.4	2172.12
111.6	2130.03
114.3	2212.83
90.9	2219.04
156.6	2228.7
92.7	2216.28
118.8	2236.29
151.2	2221.8
129.6	2220.42
122.4	2220.42
95.4	2240.43
133.2	2224.56
90.9	2188.68
105.3	2199.03
135.9	2203.17
120.6	2210.76
87.3	2236.29
104.4	2221.8
138.6	2201.1
123.3	2198.34
132.3	2208
113.4	2212.83
91.8	2302.53
83.7	2254.23
102.6	2254.92
119.7	2285.28
81.9	2270.79
120.6	2266.65
93.6	2265.27
110.7	2290.11
118.8	2293.56
138.6	2292.18
103.5	2279.76
120.6	2280.45
147.6	2285.97
82.8	2261.82
106.2	2273.55
117.9	2291.49
80.1	2307.36
125.1	2307.36
103.5	2277.69
82.8	2292.18
82.8	2269.41
83.7	2314.95
117.9	2363.94
95.4	2349.45
125.1	2314.95
86.4	2356.35
88.2	2332.89
117.9	2342.55
86.4	2346
103.5	2310.12
151.2	2312.88
111.6	2349.45
151.2	2332.89
115.2	2314.26
121.5	2353.59
95.4	2350.83
121.5	2351.52
97.2	2324.61
93.6	2347.38
90.9	2315.64
81	2340.48
141.3	2367.39
154.8	2417.76
81	2415
95.4	2389.47
126.9	2419.83
91.8	2425.35
153	2394.99
114.3	2424.66
91.8	2381.19
106.2	2399.82
81.9	2399.82
93.6	2408.79
138.6	2418.45
119.7	2368.08
108.9	2415
97.2	2391.54
118.8	2421.21
80.1	2416.38
110.7	2406.03
105.3	2378.43
110.7	2379.12
88.2	2413.62
112.5	2476.41
135	2435.7
91.8	2472.96
88.2	2481.93
111.6	2451.57
108.9	2428.8
139.5	2464.68
149.4	2463.3
102.6	2428.8
99.9	2428.8
142.2	2457.78
95.4	2476.41
91.8	2452.26
81	2484.69
119.7	2459.85
125.1	2463.99
81.9	2467.44
101.7	2445.36
140.4	2439.84
106.2	2484.69
126	2432.94
97.2	2431.56
106.2	2462.61
135	2524.02
93.6	2516.43
106.2	2515.74
104.4	2539.2
86.4	2519.88
82.8	2509.53
97.2	2488.83
106.2	2526.09
96.3	2542.65
101.7	2495.73
100.8	2530.92
105.3	2504.7
123.3	2530.92
111.6	2516.43
141.3	2525.4
81.9	2488.14
97.2	2497.8
92.7	2535.06
89.1	2537.13
158.4	2533.68
117.9	2522.64
112.5	2495.73
130.5	2501.25
96.3	2571.63
143.1	2604.75
101.7	2569.56
112.5	2601.3
112.5	2596.47
148.5	2583.36
94.5	2553.69
82.8	2555.76
135.9	2555.07
114.3	2603.37
121.5	2601.3
111.6	2581.29
80.1	2591.64
94.5	2570.25
94.5	2593.71
97.2	2549.55
80.1	2561.97
89.1	2576.46
118.8	2568.87
132.3	2550.93
108	2603.37
126	2575.77
125.1	2590.26
108	2601.3
86.4	2645.46
103.5	2628.21
117.9	2650.98
122.4	2665.47
91.8	2655.81
159.3	2656.5
108	2634.42
89.1	2625.45
109.8	2637.18
111.6	2655.81
115.2	2626.83
115.2	2661.33
103.5	2628.21
120.6	2665.47
107.1	2648.91
100.8	2632.35
132.3	2608.89
109.8	2658.57
126	2646.15
99.9	2619.93
113.4	2618.55
86.4	2648.22
159.3	2614.41
118.8	2670.99
99.9	2727.57
109.8	2721.36
86.4	2721.36
106.2	2704.8
97.2	2714.46
80.1	2693.07
114.3	2670.99
143.1	2713.08
121.5	2673.75
84.6	2677.2
112.5	2668.23
100.8	2684.1
144.9	2701.35
87.3	2694.45
117	2679.96
116.1	2717.91
107.1	2679.27
90.9	2726.19
100.8	2680.65
140.4	2719.98
91.8	2672.37
129.6	2704.8
114.3	2682.72
108.9	2730.33
124.2	2771.73
108	2744.13
92.7	2784.84
127.8	2768.97
119.7	2746.89
157.5	2779.32
115.2	2738.61
98.1	2769.66
80.1	2738.61
97.2	2735.16
89.1	2775.87
136.8	2739.99
145.8	2773.8
116.1	2779.32
129.6	2773.11
93.6	2776.56
119.7	2745.51
155.7	2763.45
115.2	2775.87
108	2755.86
86.4	2750.34
100.8	2728.26
115.2	2787.6
128.7	2799.33
117	2841.42
99	2828.31
96.3	2802.09
80.1	2824.86
114.3	2819.34
96.3	2826.24
122.4	2793.81
137.7	2791.74
82.8	2844.18
138.6	2805.54
95.4	2790.36
137.7	2790.36
97.2	2805.54
108.9	2816.58
89.1	2826.24
96.3	2797.26
131.4	2823.48
138.6	2791.05
87.3	2800.02
99	2840.73
136.8	2822.79
142.2	2826.93
138.6	2840.73
146.7	2869.02
131.4	2849.7
126	2875.92
144.9	2883.51
150.3	2886.96
99	2884.89
108	2892.48
117.9	2880.06
95.4	2854.53
102.6	2895.93
124.2	2857.98
90	2891.79
122.4	2858.67
150.3	2856.6
130.5	2879.37
148.5	2892.48
124.2	2875.23
114.3	2900.76
131.4	2904.9
90.9	2874.54
89.1	2893.86
138.6	2857.98
81	2849.01
99	2964.93
120.6	2951.13
118.8	2929.05
106.2	2961.48
121.5	2915.94
120.6	2926.29
108.9	2942.85
95.4	2921.46
117	2907.66
119.7	2960.79
99	2924.22
137.7	2966.31
147.6	2915.94
136.8	2915.25
90.9	2964.93
82.8	2949.75
105.3	2910.42
155.7	2918.01
108.9	2958.03
119.7	2965.62
95.4	2949.75
154.8	2918.01
116.1	2930.43
112.5	2943.54
129.6	3004.26
131.4	2982.18
124.2	2989.08
107.1	2971.83
102.6	2978.73
95.4	2990.46
116.1	3010.47
104.4	3005.64
111.6	3017.37
110.7	2977.35
102.6	2989.08
127.8	2989.08
156.6	3007.71
93.6	3006.33
149.4	2982.18
136.8	3018.75
135	2978.73
86.4	2989.77
100.8	2997.36
83.7	2984.94
107.1	3009.78
113.4	2994.6
129.6	3012.54
104.4	3018.06
111.6	3036
96.3	3058.77
94.5	3078.78
129.6	3033.24
114.3	3040.83
108.9	3084.99
105.3	3050.49
118.8	3072.57
109.8	3084.99
138.6	3085.68
87.3	3058.08
94.5	3029.1
127.8	3040.83
85.5	3036.69
133.2	3053.94
90.9	3042.9
122.4	3060.15
122.4	3054.63
117.9	3061.53
148.5	3078.78
83.7	3082.92
144	3068.43
97.2	3073.95
128.7	3040.14
147.6	3054.63
84.6	3089.82
113.4	3111.9
135.9	3100.86
90.9	3119.49
134.1	3102.24
131.4	3124.32
87.3	3110.52
102.6	3107.07
96.3	3111.21
111.6	3106.38
128.7	3105.69
110.7	3112.59
105.3	3105
135	3107.76
152.1	3125.7
89.1	3131.22
114.3	3105
139.5	3129.84
121.5	3144.33
87.3	3101.55
136.8	3122.25
110.7	3109.83
101.7	3112.59
85.5	3192.63
139.5	3187.11
157.5	3148.47
85.5	3185.04
86.4	3153.3
98.1	3154.68
90.9	3174
123.3	3180.9
122.4	3182.97
142.2	3176.07
144.9	3203.67
110.7	3151.92
114.3	3164.34
125.1	3185.73
155.7	3187.11
109.8	3166.41
122.4	3161.58
124.2	3190.56
112.5	3187.11
143.1	3180.21
95.4	3198.15
128.7	3169.86
123.3	3191.94
106.2	3194.7
139.5	3238.17
102.6	3208.5
81.9	3218.85
126	3262.32
134.1	3249.9
90.9	3260.94
125.1	3229.89
123.3	3243.69
149.4	3218.85
138.6	3263.01
151.2	3266.46
137.7	3207.81
81.9	3237.48
118.8	3246.45
134.1	3266.46
101.7	3263.7
111.6	3263.7
116.1	3247.14
120.6	3249.9
139.5	3258.87
106.2	3222.99
96.3	3255.42
118.8	3279.57
135.9	3293.37
144.9	3308.55
123.3	3289.23
126	3283.71
126	3318.9
152.1	3287.16
117.9	3305.79
148.5	3311.31
96.3	3276.12
119.7	3311.31
110.7	3267.84
110.7	3276.12
86.4	3301.65
108.9	3296.13
101.7	3277.5
137.7	3269.91
142.2	3325.11
105.3	3300.27
103.5	3268.53
108.9	3306.48
106.2	3325.11
113.4	3306.48
143.1	3299.58
144	3358.23
143.1	3337.53
99.9	3343.74
123.3	3364.44
139.5	3379.62
146.7	3329.94
99	3337.53
85.5	3367.89
138.6	3376.17
104.4	3366.51
119.7	3343.05
112.5	3370.65
89.1	3379.62
143.1	3332.01
138.6	3364.44
110.7	3349.95
133.2	3365.82
92.7	3365.13
90.9	3354.78
101.7	3384.45
92.7	3328.56
109.8	3329.25
83.7	3431.37
109.8	3427.92
85.5	3421.71
86.4	3408.6
91.8	3438.96
109.8	3429.3
128.7	3388.59
112.5	3403.08
125.1	3414.12
121.5	3411.36
112.5	3405.84
119.7	3427.92
106.2	3405.15
97.2	3418.95
139.5	3434.82
112.5	3413.43
111.6	3437.58
98.1	3404.46
125.1	3420.33
135	3408.6
150.3	3425.16
154.8	3456.21
122.4	3482.43
90.9	3482.43
149.4	3465.18
113.4	3458.97
114.3	3476.22
126.9	3476.22
134.1	3482.43
135	3468.63
85.5	3476.22
107.1	3488.64
117.9	3467.25
115.2	3472.77
108.9	3474.84
98.1	3474.15
149.4	3490.71
111.6	3504.51
126.9	3456.21
145.8	3494.85
101.7	3447.93
127.8	3455.52
142.2	3478.98
89.1	3525.21
96.3	3526.59
152.1	3562.47
119.7	3517.62
93.6	3552.81
118.8	3565.23
105.3	3559.02
126.9	3524.52
139.5	3525.21
108	3547.29
117.9	3539.7
93.6	3512.79
123.3	3536.94
93.6	3514.17
113.4	3543.15
85.5	3522.45
153.9	3554.19
112.5	3561.09
81	3559.02
95.4	3514.17
90	3525.9
158.4	3549.36
144	3603.18
84.6	3579.72
142.2	3616.29
104.4	3612.15
116.1	3590.76
132.3	3588.69
108	3588
138.6	3623.88
156.6	3610.08
139.5	3602.49
134.1	3618.36
146.7	3596.97
85.5	3567.99
132.3	3584.55
122.4	3580.41
157.5	3612.84
117	3621.12
142.2	3623.19
117	3625.26
81.9	3585.24
116.1	3651.48
141.3	3679.77
136.8	3632.16
111.6	3648.72
107.1	3679.77
96.3	3664.59
95.4	3667.35
137.7	3643.2
137.7	3679.08
84.6	3649.41
114.3	3639.06
144.9	3675.63
108.9	3628.02
87.3	3648.72
98.1	3636.3
143.1	3679.08
150.3	3630.09
149.4	3670.8
113.4	3634.92
103.5	3677.01
110.7	3703.92
125.1	3690.12
126	3743.94
90.9	3689.43
132.3	3698.4
127.8	3719.1
143.1	3743.94
135	3732.9
148.5	3730.14
135	3713.58
91.8	3720.48
149.4	3732.9
110.7	3721.17
147.6	3727.38
150.3	3714.27
100.8	3739.11
117.9	3742.56
113.4	3697.71
158.4	3734.28
111.6	3743.94
153	3752.91
139.5	3792.24
104.4	3770.16
102.6	3754.29
144	3776.37
144.9	3754.98
150.3	3752.91
112.5	3760.5
108	3803.28
138.6	3797.07
108.9	3790.86
116.1	3794.31
80.1	3799.83
119.7	3796.38
133.2	3763.95
90.9	3755.67
107.1	3748.77
134.1	3788.79
144	3777.75
81.9	3807.42
98.1	3826.74
151.2	3816.39
149.4	3859.17
118.8	3840.54
98.1	3850.2
88.2	3821.22
106.2	3819.15
111.6	3815.7
117.9	3819.84
120.6	3813.63
130.5	3810.18
135.9	3840.54
142.2	3850.2
108.9	3810.18
105.3	3819.15
153.9	3828.81
115.2	3811.56
130.5	3840.54
135.9	3831.57
146.7	3925.41
135	3882.63
136.8	3903.33
134.1	3927.48
150.3	3885.39
117	3919.89
103.5	3903.33
125.1	3879.18
120.6	3900.57
115.2	3926.1
108.9	3901.26
86.4	3901.26
123.3	3898.5
153.9	3877.8
153.9	3899.88
114.3	3899.19
144.9	3899.88
153	3914.37
117	3904.71
156.6	3969.57
110.7	3955.08
132.3	3979.23
141.3	3966.12
105.3	3980.61
106.2	3961.98
81	3956.46
94.5	3975.78
104.4	3932.31
97.2	3950.94
117.9	3979.92
111.6	3979.92
159.3	3956.46
135	3979.92
101.7	3979.23
146.7	3944.04
153.9	3951.63
133.2	3949.56
147.6	4034.43
149.4	3998.55
101.7	4005.45
97.2	3995.79
124.2	4030.29
101.7	3988.2
135	4030.98
118.8	4019.25
100.8	4040.64
95.4	4010.28
92.7	4044.78
134.1	4008.9
145.8	4033.74
151.2	4001.31
124.2	4009.59
144.9	4031.67
136.8	4017.18
133.2	4098.6
83.7	4052.37
147.6	4060.65
147.6	4084.11
93.6	4091.01
108	4089.63
112.5	4052.37
149.4	4073.76
136.8	4106.88
156.6	4080.66
120.6	4097.91
119.7	4073.76
156.6	4055.82
144.9	4087.56
134.1	4055.82
127.8	4071.69
125.1	4077.9
104.4	4137.24
95.4	4117.92
158.4	4116.54
146.7	4158.63
120.6	4150.35
115.2	4109.64
121.5	4154.49
138.6	4139.31
86.4	4122.75
128.7	4150.35
120.6	4119.99
117	4121.37
153.9	4142.76
138.6	4110.33
102.6	4157.94
117	4126.2
87.3	4137.93
147.6	4211.07
144	4177.95
90.9	4222.8
110.7	4188.99
126.9	4215.9
151.2	4191.75
121.5	4216.59
135	4213.14
132.3	4221.42
111.6	4168.29
153.9	4220.73
94.5	4206.93
135.9	4202.1
156.6	4173.12
82.8	4210.38
95.4	4222.8
126	4242.12
156.6	4255.23
103.5	4260.75
81.9	4229.7
152.1	4229.01
142.2	4264.89
155.7	4275.24
139.5	4251.09
135	4243.5
90.9	4271.79
137.7	4239.36
128.7	4264.89
141.3	4281.45
106.2	4244.88
150.3	4273.17
123.3	4308.36
102.6	4337.34
122.4	4292.49
150.3	4331.82
107.1	4295.94
137.7	4289.04
107.1	4294.56
124.2	4340.1
125.1	4297.32
156.6	4306.29
118.8	4335.96
106.2	4295.25
118.8	4328.37
123.3	4309.74
84.6	4318.71
158.4	4302.15
126	4404.27
102.6	4388.4
98.1	4393.23
139.5	4373.22
149.4	4380.12
153.9	4360.11
140.4	4360.11
137.7	4367.01
155.7	4369.77
115.2	4361.49
137.7	4398.75
99	4391.85
120.6	4358.04
119.7	4406.34
114.3	4447.05
138.6	4460.85
100.8	4413.93
106.2	4432.56
119.7	4431.18
153	4427.04
105.3	4432.56
121.5	4411.86
156.6	4444.98
157.5	4444.29
126	4416.69
145.8	4432.56
147.6	4424.97
114.3	4407.72
88.2	4504.32
100.8	4476.03
135.9	4525.02
123.3	4522.95
86.4	4483.62
141.3	4520.88
102.6	4497.42
146.7	4475.34
129.6	4469.82
109.8	4495.35
137.7	4520.19
132.3	4492.59
141.3	4508.46
106.2	4500.87
92.7	4542.96
129.6	4571.94
97.2	4537.44
92.7	4533.99
128.7	4560.21
100.8	4545.72
158.4	4540.89
147.6	4567.11
105.3	4558.14
138.6	4538.13
133.2	4560.21
158.4	4572.63
150.3	4540.89
116.1	4607.13
102.6	4637.49
150.3	4642.32
135.9	4645.77
103.5	4594.71
156.6	4636.8
154.8	4609.2
143.1	4634.73
136.8	4592.64
152.1	4613.34
125.1	4646.46
81.9	4602.3
146.7	4616.1
109.8	4683.03
89.1	4701.66
88.2	4674.75
132.3	4707.18
159.3	4686.48
149.4	4674.06
158.4	4680.27
97.2	4677.51
145.8	4654.74
125.1	4665.09
144	4689.24
130.5	4698.21
154.8	4657.5
100.8	4716.15
117	4747.89
94.5	4709.94
110.7	4709.25
149.4	4746.51
151.2	4758.24
108	4751.34
132.3	4741.68
133.2	4748.58
81.9	4729.95
145.8	4728.57
122.4	4816.2
117.9	4778.94
140.4	4777.56
130.5	4772.73
135.9	4798.26
132.3	4806.54
130.5	4825.17
144.9	4774.8
141.3	4781.7
149.4	4825.17
153.9	4795.5
151.2	4818.27
124.2	4832.07
123.3	4836.21
137.7	4834.83
152.1	4847.94
126.9	4866.57
99	4858.98
121.5	4830.69
119.7	4876.23
102.6	4836.9
126	4831.38
107.1	4839.66
118.8	4936.26
141.3	4906.59
123.3	4903.83
155.7	4943.16
93.6	4892.79
105.3	4909.35
96.3	4899
124.2	4928.67
126	4943.85
139.5	4922.46
146.7	4905.21
137.7	4962.48
155.7	4957.65
143.1	4962.48
151.2	4979.73
88.2	4962.48
155.7	4960.41
150.3	4988.01
128.7	4999.05
102.6	5004.57
124.2	5000.43
134.1	5005.26
121.5	5015.61
137.7	5023.89
125.1	5032.17
153.9	5039.07
117	5043.9
126.9	5028.72
101.7	5041.83
90.9	5014.92
140.4	5022.51
126.9	5116.35
154.8	5097.03
118.8	5117.04
130.5	5121.87
117.9	5085.99
91.8	5108.07
150.3	5112.21
151.2	5100.48
118.8	5112.21
147.6	5108.76
135.9	5131.53
123.3	5128.77
151.2	5137.05
148.5	5148.78
129.6	5183.28
126	5166.03
152.1	5184.66
135.9	5168.1
139.5	5181.21
152.1	5219.16
135.9	5216.4
139.5	5188.11
151.2	5206.74
155.7	5236.41
125.1	5206.74
144.9	5239.17
131.4	5216.4
137.7	5245.38
138.6	5281.95
131.4	5272.98
105.3	5255.73
129.6	5287.47
122.4	5264.01
149.4	5299.89
128.7	5261.25
115.2	5288.85
147.6	5261.25
152.1	5322.66
[truncated: 1,774 more rows]
