# Supplementary material for: A quantitative model for the rate-limiting process of UGA alternative assignments to stop and selenocysteine codons
Source: PLoS Comput Biol. 2017 Feb 8;13(2):e1005367. doi: 10.1371/journal.pcbi.1005367 (PMC5323020; doi:10.1371/journal.pcbi.1005367)
Supplement: S7 File — (ZIP) [file pcbi.1005367.s017.zip › SEPW1_10.csv]

GFP	mCherry
29.7	101.43
28.8	111.78
36	127.65
22.5	130.41
12.6	95.91
14.4	133.17
35.1	141.45
23.4	98.67
27.9	92.46
29.7	104.88
16.2	127.65
34.2	117.99
30.6	92.46
36	100.05
20.7	130.41
31.5	112.47
31.5	127.65
36	103.5
1.8	107.64
6.3	100.74
17.1	126.27
36	131.79
4.5	96.6
27	91.08
34.2	124.89
35.1	122.13
23.4	104.19
11.7	115.23
12.6	138
0.9	113.85
8.1	101.43
14.4	93.15
23.4	89.01
23.4	102.12
33.3	126.96
24.3	115.23
30.6	144.21
36	124.89
32.4	125.58
34.2	164.22
31.5	171.12
3.6	200.79
21.6	166.98
9.9	166.98
27	187.68
37.8	163.53
36.9	145.59
18.9	149.73
11.7	186.99
19.8	165.6
22.5	147.66
10.8	176.64
1.8	175.26
11.7	184.23
1.8	180.78
30.6	195.96
15.3	146.28
30.6	199.41
5.4	175.95
31.5	149.73
15.3	219.42
24.3	213.9
27	219.42
34.2	206.31
18	203.55
24.3	225.63
38.7	215.28
22.5	234.6
20.7	230.46
11.7	225.63
9.9	222.87
25.2	245.64
9	262.89
27	289.11
18.9	312.57
15.3	261.51
30.6	288.42
24.3	303.6
11.7	264.96
37.8	315.33
22.5	352.59
36	335.34
35.1	359.49
26.1	341.55
12.6	333.96
25.2	333.96
12.6	389.85
27.9	383.64
31.5	407.1
35.1	425.73
8.1	373.98
9.9	431.94
23.4	472.65
29.7	433.32
36	478.86
31.5	540.27
34.2	525.78
37.8	523.71
34.2	561.66
23.4	545.1
11.7	577.53
26.1	625.83
10.8	600.99
36	629.28
27	673.44
36.9	692.76
35.1	727.95
34.2	741.75
38.7	730.02
34.2	811.44
15.3	821.79
24.3	863.88
9.9	907.35
26.1	909.42
9.9	969.45
23.4	959.79
25.2	1006.71
24.3	1024.65
32.4	1072.95
34.2	1139.19
36	1123.32
20.7	1191.63
27	1277.19
28.8	1274.43
34.2	1287.54
36	1377.93
15.3	1402.77
14.4	1466.94
21.6	1526.28
25.2	1610.46
30.6	1655.31
32.4	1722.93
37.8	1788.48
16.2	1834.71
27	1861.62
9.9	1945.11
34.2	2070.69
31.5	2087.25
27.9	2235.6
27	2290.11
30.6	2373.6
24.3	2515.74
33.3	2621.31
28.8	2775.18
32.4	2991.15
29.7	3206.43
36.9	3505.2
36	3746.01
76.5	4091.7
34.2	4286.28
56.7	4500.87
57.6	4759.62
59.4	5035.62
107.1	5253.66
41.4	5466.87
95.4	5646.27
108	5820.15
109.8	6013.35
100.8	6188.61
115.2	6473.58
116.1	6817.2
90.9	7138.74
148.5	7333.32
154.8	7446.48
123.3	7634.16
135.9	7850.82
148.5	8075.07
153.9	8357.97
156.6	8701.59
173.7	8820.96
155.7	9054.87
189	9237.72
166.5	9410.91
176.4	9568.23
182.7	9829.74
161.1	10118.8
205.2	10367.9
204.3	10584.6
189.9	10812.3
208.8	11008.3
211.5	11256
218.7	11527.8
232.2	11827.3
206.1	12052.2
200.7	12455.2
258.3	12714.6
266.4	13034.8
252.9	13346
253.8	13762.7
301.5	14004.9
290.7	14348.5
306.9	14692.9
277.2	15091
309.6	15509.1
363.6	15823.8
361.8	16170.8
360.9	16670.4
395.1	17049.2
428.4	17467.3
435.6	17974.5
41.4	132.48
49.5	129.03
52.2	118.68
44.1	126.27
58.5	114.54
53.1	113.85
52.2	109.02
49.5	92.46
45	129.03
59.4	135.24
61.2	111.78
40.5	106.95
45	129.72
47.7	109.02
47.7	129.72
58.5	140.07
39.6	135.24
43.2	97.98
59.4	112.47
49.5	142.14
69.3	120.75
47.7	142.83
56.7	100.05
50.4	120.75
57.6	104.19
52.2	128.34
50.4	158.7
49.5	144.9
39.6	179.4
54.9	165.6
56.7	168.36
66.6	155.94
66.6	167.67
39.6	168.36
45	145.59
54	156.63
63	192.51
48.6	201.48
63	173.19
64.8	182.85
64.8	145.59
59.4	164.22
39.6	171.12
49.5	178.02
54	155.94
54	247.71
75.6	234.6
47.7	257.37
41.4	239.43
43.2	213.9
49.5	240.12
44.1	220.11
62.1	247.71
39.6	252.54
71.1	250.47
54.9	218.73
40.5	270.48
69.3	276.69
43.2	267.72
46.8	293.94
49.5	303.6
72	298.77
57.6	272.55
69.3	283.59
43.2	304.29
40.5	335.34
39.6	345
69.3	365.01
71.1	316.02
40.5	356.73
52.2	372.6
41.4	398.82
68.4	411.93
39.6	393.99
43.2	386.4
47.7	375.36
39.6	429.87
67.5	468.51
42.3	436.77
45	483.69
68.4	482.31
52.2	503.7
55.8	509.91
57.6	489.21
45.9	539.58
76.5	592.71
52.2	578.22
51.3	553.38
54.9	572.01
75.6	553.38
44.1	625.83
59.4	612.72
58.5	616.17
49.5	625.14
56.7	668.61
44.1	665.85
45	672.06
44.1	677.58
56.7	727.26
40.5	715.53
45	717.6
72.9	768.66
47.7	796.95
67.5	803.85
40.5	809.37
55.8	814.89
45.9	843.87
39.6	850.77
54.9	860.43
60.3	858.36
55.8	836.28
76.5	921.84
43.2	939.78
58.5	912.87
63	938.4
52.2	993.6
58.5	956.34
50.4	966
62.1	954.27
77.4	979.8
39.6	1003.26
74.7	1045.35
52.2	1043.97
77.4	1011.54
77.4	1000.5
73.8	1063.29
41.4	1108.14
62.1	1077.78
61.2	1085.37
71.1	1090.2
72.9	1165.41
63	1134.36
75.6	1128.84
40.5	1150.92
74.7	1129.53
52.2	1152.3
74.7	1202.67
40.5	1206.81
68.4	1214.4
55.8	1199.91
45.9	1210.26
53.1	1261.32
77.4	1273.74
49.5	1246.83
72.9	1243.38
73.8	1249.59
48.6	1332.39
61.2	1291.68
67.5	1304.79
63	1317.21
55.8	1302.03
45.9	1332.39
63	1348.26
50.4	1393.11
69.3	1379.31
63.9	1347.57
56.7	1366.2
45.9	1410.36
63	1437.27
43.2	1451.76
72.9	1406.22
63	1444.17
51.3	1417.95
76.5	1478.67
45.9	1494.54
73.8	1480.74
68.4	1466.25
62.1	1479.36
56.7	1513.86
72	1560.09
64.8	1555.95
60.3	1525.59
75.6	1529.04
77.4	1520.76
66.6	1595.97
66.6	1600.8
58.5	1625.64
50.4	1597.35
73.8	1625.64
42.3	1678.08
39.6	1674.63
51.3	1636.68
40.5	1679.46
75.6	1673.25
54.9	1714.65
75.6	1698.09
54.9	1728.45
72	1735.35
64.8	1719.48
66.6	1769.16
74.7	1764.33
63.9	1761.57
50.4	1795.38
55.8	1771.92
67.5	1820.22
63	1835.4
72.9	1826.43
70.2	1829.88
72	1813.32
72	1867.14
56.7	1872.66
60.3	1895.43
75.6	1859.55
75.6	1926.48
68.4	1952.01
63.9	1930.62
53.1	1921.65
64.8	1967.88
68.4	2005.14
46.8	2014.11
71.1	2005.83
76.5	2013.42
77.4	2047.23
45	2054.82
51.3	2054.13
45	2052.06
76.5	2095.53
68.4	2102.43
57.6	2136.24
72.9	2159.01
53.1	2168.67
50.4	2186.61
64.8	2219.73
70.2	2203.17
63	2214.9
49.5	2223.18
69.3	2308.74
67.5	2287.35
73.8	2323.23
68.4	2326.68
75.6	2354.28
76.5	2384.64
70.2	2371.53
53.1	2399.13
63.9	2457.09
72.9	2472.96
68.4	2508.15
67.5	2521.95
67.5	2483.31
66.6	2561.28
72.9	2585.43
63	2622.69
63.9	2646.84
43.2	2673.75
58.5	2702.73
76.5	2729.64
71.1	2747.58
69.3	2816.58
67.5	2844.87
64.8	2857.98
45	2886.96
74.7	2954.58
55.8	2948.37
75.6	3046.35
40.5	3083.61
75.6	3151.92
54.9	3175.38
42.3	3254.73
71.1	3317.52
74.7	3355.47
45	3436.89
54.9	3490.02
67.5	3615.6
64.8	3672.87
72	3763.26
42.3	3861.93
75.6	3981.99
93.6	4044.09
116.1	4055.82
115.2	4132.41
100.8	4169.67
99	4184.85
107.1	4231.77
108	4234.53
114.3	4343.55
83.7	4369.08
94.5	4391.16
108	4464.3
89.1	4476.72
105.3	4583.67
81.9	4595.4
110.7	4676.13
99	4725.81
92.7	4791.36
90	4819.65
96.3	4917.63
115.2	4958.34
104.4	5052.18
86.4	5153.61
144	5261.94
127.8	5232.96
126.9	5221.23
148.5	5303.34
121.5	5326.8
92.7	5430.3
121.5	5540.01
127.8	5510.34
133.2	5576.58
143.1	5563.47
130.5	5644.89
140.4	5655.93
133.2	5693.19
96.3	5746.32
148.5	5828.43
126.9	5871.9
143.1	5893.29
153	5903.64
132.3	6006.45
119.7	6044.4
153.9	6055.44
145.8	6088.56
138.6	6148.59
126.9	6187.23
155.7	6293.49
137.7	6312.12
153.9	6405.27
126.9	6506.7
126	6568.11
155.7	6619.86
148.5	6711.63
128.7	6789.6
126	6841.35
145.8	6937.26
189	7072.5
185.4	7095.27
132.3	7171.17
174.6	7267.77
178.2	7314
159.3	7356.09
181.8	7386.45
178.2	7436.82
161.1	7474.08
188.1	7543.77
159.3	7561.71
180.9	7665.21
185.4	7716.27
160.2	7756.29
173.7	7817.7
191.7	7853.58
180	7976.4
160.2	8050.92
174.6	8077.83
186.3	8182.02
160.2	8269.65
185.4	8371.08
188.1	8416.62
189.9	8571.87
175.5	8648.46
216.9	8710.56
198.9	8820.27
233.1	8838.9
202.5	8968.62
231.3	8987.94
200.7	9114.21
205.2	9188.04
215.1	9250.83
196.2	9337.77
224.1	9413.67
226.8	9484.74
217.8	9602.73
207	9667.59
208.8	9729
232.2	9869.76
210.6	9964.98
198.9	10107.8
229.5	10231.3
233.1	10304.5
261	10363.1
222.3	10501.1
260.1	10599.1
202.5	10715.7
227.7	10860.6
258.3	10957.2
270	11037.2
247.5	11194.6
269.1	11302.9
245.7	11408.5
268.2	11570.6
256.5	11718.3
236.7	11886.6
270	12011.5
235.8	12155
252	12307.5
294.3	12569
306.9	12689.8
278.1	12949.2
310.5	13107.9
297	13275.6
305.1	13494.3
276.3	13670.3
334.8	13845.5
344.7	14038
329.4	14332.7
313.2	14548.7
363.6	14860.5
352.8	15159.3
379.8	15456
378	15734.8
368.1	16077
404.1	16430.3
400.5	16785.6
447.3	17190.7
514.8	17728.9
90.9	130.41
82.8	126.27
79.2	133.17
92.7	164.22
80.1	153.18
109.8	201.48
85.5	244.95
100.8	229.77
91.8	264.27
98.1	268.41
80.1	363.63
83.7	401.58
81	427.8
92.7	438.15
81	540.27
106.2	569.25
111.6	609.27
110.7	652.05
78.3	697.59
82.8	732.09
109.8	736.92
99	826.62
83.7	789.36
108	865.95
97.2	863.19
114.3	918.39
79.2	905.28
90	930.12
92.7	997.05
113.4	943.23
84.6	1052.25
89.1	1045.35
87.3	1032.24
102.6	1021.89
90	1082.61
99.9	1071.57
98.1	1068.12
88.2	1100.55
104.4	1154.37
81.9	1126.08
113.4	1155.06
99	1143.33
109.8	1126.08
95.4	1223.37
82.8	1171.62
110.7	1185.42
107.1	1210.26
89.1	1208.19
116.1	1230.27
90	1263.39
103.5	1260.63
103.5	1270.29
84.6	1267.53
112.5	1277.19
116.1	1333.77
90	1287.54
97.2	1287.54
81.9	1304.1
113.4	1295.82
99.9	1320.66
104.4	1335.15
102.6	1342.74
83.7	1350.33
108.9	1373.1
92.7	1375.17
92.7	1395.87
83.7	1352.4
90	1347.57
99	1437.27
101.7	1426.23
99.9	1431.75
90.9	1440.03
90	1422.78
109.8	1451.07
108.9	1417.26
92.7	1456.59
109.8	1496.61
86.4	1492.47
84.6	1500.06
91.8	1501.44
99.9	1466.94
90	1457.97
103.5	1471.08
92.7	1475.91
79.2	1563.54
116.1	1564.23
81	1541.46
98.1	1531.11
108.9	1563.54
107.1	1555.26
103.5	1538.01
108.9	1534.56
107.1	1520.76
90	1602.18
111.6	1584.93
104.4	1582.86
78.3	1607.01
96.3	1598.04
98.1	1587
91.8	1603.56
90	1622.88
102.6	1584.93
90.9	1613.91
96.3	1629.78
85.5	1668.42
114.3	1631.85
90.9	1671.18
110.7	1633.23
110.7	1667.73
80.1	1639.44
108.9	1664.28
93.6	1662.21
83.7	1658.76
90	1689.81
90.9	1694.64
108	1729.14
107.1	1692.57
104.4	1709.82
102.6	1725.69
107.1	1740.18
116.1	1713.96
84.6	1709.82
89.1	1705.68
86.4	1769.16
114.3	1785.72
111.6	1763.64
93.6	1751.22
78.3	1771.23
83.7	1779.51
111.6	1775.37
112.5	1742.25
91.8	1746.39
108.9	1789.86
99.9	1772.61
80.1	1820.91
83.7	1827.81
99.9	1827.81
83.7	1818.15
84.6	1851.96
91.8	1802.28
112.5	1815.39
92.7	1850.58
99.9	1807.8
79.2	1806.42
82.8	1800.21
92.7	1886.46
103.5	1900.95
113.4	1867.83
107.1	1892.67
108.9	1858.17
90	1857.48
99	1872.66
102.6	1884.39
112.5	1891.98
103.5	1860.93
101.7	1906.47
97.2	1967.88
99.9	1918.89
101.7	1929.24
116.1	1930.62
100.8	1937.52
90.9	1919.58
80.1	1939.59
87.3	1945.8
101.7	1924.41
116.1	1916.82
102.6	1933.38
107.1	1988.58
88.2	2005.14
116.1	1996.86
108	2003.07
99	2014.8
97.2	1971.33
87.3	1998.24
101.7	2022.39
105.3	2023.77
96.3	2015.49
91.8	1991.34
92.7	1976.16
85.5	2045.85
80.1	2037.57
105.3	2065.17
94.5	2047.23
109.8	2065.17
94.5	2046.54
95.4	2068.62
103.5	2054.82
116.1	2058.27
100.8	2043.78
85.5	2041.71
102.6	2118.3
89.1	2103.81
94.5	2083.11
114.3	2084.49
104.4	2118.99
101.7	2103.81
95.4	2110.71
103.5	2133.48
114.3	2121.75
91.8	2130.72
89.1	2085.87
97.2	2152.8
86.4	2161.08
91.8	2142.45
107.1	2180.4
78.3	2176.26
87.3	2147.28
87.3	2187.3
112.5	2187.3
105.3	2150.04
92.7	2190.06
109.8	2143.14
91.8	2234.91
87.3	2253.54
114.3	2203.86
88.2	2219.04
115.2	2241.12
105.3	2219.04
114.3	2246.64
105.3	2214.21
87.3	2249.4
112.5	2232.84
98.1	2242.5
115.2	2275.62
87.3	2294.25
81.9	2255.61
113.4	2286.66
101.7	2268.72
115.2	2299.08
113.4	2298.39
106.2	2288.73
84.6	2277
107.1	2285.97
91.8	2279.76
102.6	2352.9
101.7	2358.42
81.9	2317.71
98.1	2334.27
100.8	2350.83
107.1	2310.81
83.7	2359.11
109.8	2342.55
93.6	2339.1
110.7	2356.35
79.2	2423.28
115.2	2423.97
81	2369.46
89.1	2404.65
109.8	2411.55
84.6	2407.41
100.8	2387.4
92.7	2419.83
86.4	2397.06
115.2	2412.24
87.3	2463.99
116.1	2452.95
104.4	2432.94
85.5	2446.74
89.1	2480.55
103.5	2440.53
109.8	2468.82
90	2461.23
103.5	2468.13
95.4	2455.02
99.9	2521.95
93.6	2524.71
106.2	2517.81
105.3	2510.22
107.1	2499.18
109.8	2524.71
113.4	2530.92
99	2501.94
102.6	2503.32
110.7	2556.45
108.9	2555.07
78.3	2565.42
109.8	2540.58
101.7	2548.17
103.5	2585.43
97.2	2550.93
83.7	2558.52
106.2	2583.36
92.7	2620.62
108.9	2619.24
88.2	2652.36
83.7	2601.99
100.8	2650.29
92.7	2628.9
113.4	2631.66
96.3	2604.75
93.6	2622.69
115.2	2708.94
111.6	2662.02
101.7	2684.79
80.1	2657.88
86.4	2699.97
116.1	2688.93
89.1	2661.33
104.4	2715.84
85.5	2717.91
87.3	2723.43
85.5	2763.45
92.7	2763.45
111.6	2733.09
94.5	2744.82
86.4	2746.89
98.1	2795.19
106.2	2775.87
91.8	2802.09
81	2771.04
116.1	2776.56
87.3	2803.47
116.1	2817.96
105.3	2792.43
99.9	2875.92
95.4	2840.04
94.5	2841.42
89.1	2862.81
96.3	2827.62
98.1	2869.71
112.5	2872.47
88.2	2888.34
97.2	2889.72
116.1	2918.7
110.7	2895.24
101.7	2923.53
81	2900.76
97.2	2970.45
89.1	2938.02
99	2974.59
111.6	2975.28
96.3	2943.54
90	2953.89
107.1	2958.72
79.2	3016.68
108	3027.72
108	3001.5
83.7	3029.1
99	3047.04
109.8	3057.39
90	3056.01
90	3097.41
113.4	3061.53
96.3	3056.7
90.9	3072.57
116.1	3150.54
98.1	3133.98
92.7	3157.44
111.6	3148.47
87.3	3158.13
105.3	3180.9
111.6	3221.61
91.8	3180.21
109.8	3203.67
111.6	3211.95
96.3	3227.13
105.3	3278.19
97.2	3245.76
115.2	3241.62
114.3	3303.03
97.2	3289.23
101.7	3330.63
104.4	3298.89
107.1	3294.06
116.1	3385.14
84.6	3349.95
81.9	3390.66
106.2	3360.3
114.3	3398.94
109.8	3409.29
110.7	3427.92
93.6	3501.75
96.3	3460.35
106.2	3459.66
99.9	3452.07
94.5	3517.62
79.2	3541.77
96.3	3547.98
98.1	3585.93
112.5	3591.45
110.7	3601.8
111.6	3583.86
110.7	3655.62
96.3	3622.5
84.6	3652.86
91.8	3683.22
103.5	3703.92
105.3	3761.19
99	3785.34
116.1	3754.98
113.4	3832.95
112.5	3830.88
105.3	3875.73
101.7	3850.89
109.8	3858.48
106.2	3937.83
110.7	3953.01
112.5	4003.38
109.8	3996.48
131.4	4028.22
132.3	4036.5
138.6	4051.68
126	4068.24
121.5	4055.13
142.2	4030.98
131.4	4119.3
153	4101.36
139.5	4093.08
133.2	4127.58
141.3	4102.74
150.3	4173.81
145.8	4176.57
154.8	4135.17
131.4	4186.23
138.6	4173.12
142.2	4136.55
147.6	4203.48
137.7	4240.74
141.3	4206.24
135.9	4193.82
150.3	4206.93
99.9	4304.91
101.7	4253.85
125.1	4322.85
138.6	4348.38
148.5	4321.47
153.9	4306.98
143.1	4322.16
154.8	4387.71
152.1	4418.76
153	4372.53
155.7	4369.77
148.5	4447.05
153.9	4476.03
122.4	4425.66
146.7	4423.59
144	4500.87
129.6	4523.64
155.7	4505.7
155.7	4518.81
147.6	4498.11
141.3	4541.58
138.6	4590.57
134.1	4542.27
150.3	4585.05
134.1	4623.69
144.9	4640.25
138.6	4629.21
154.8	4607.82
138.6	4663.71
150.3	4685.79
138.6	4678.2
153	4697.52
153.9	4720.29
138.6	4761
145.8	4732.02
132.3	4789.98
141.3	4793.43
141.3	4763.07
152.1	4870.02
151.2	4864.5
143.1	4866.57
140.4	4923.84
140.4	4896.24
133.2	4918.32
142.2	4969.38
153	4974.9
146.7	4969.38
134.1	5017.68
145.8	5045.28
128.7	5008.71
144.9	5089.44
152.1	5064.6
143.1	5070.12
153.9	5147.4
135	5146.02
119.7	5165.34
146.7	5169.48
135	5195.7
170.1	5219.85
176.4	5229.51
183.6	5250.21
182.7	5224.68
169.2	5260.56
160.2	5306.79
189.9	5328.18
170.1	5296.44
156.6	5312.31
183.6	5301.27
133.2	5376.48
122.4	5336.46
143.1	5397.18
132.3	5491.02
126.9	5463.42
181.8	5533.11
191.7	5558.64
183.6	5538.63
189	5502.75
178.2	5600.73
176.4	5602.11
171.9	5613.84
186.3	5577.96
174.6	5649.72
161.1	5628.33
194.4	5636.61
191.7	5673.18
181.8	5681.46
182.7	5714.58
180.9	5700.78
189	5725.62
153	5743.56
159.3	5828.43
163.8	5834.64
162	5799.45
189	5796.69
185.4	5900.19
162	5875.35
179.1	5880.87
182.7	5958.15
179.1	5902.26
192.6	5941.59
186.3	5992.65
183.6	5996.1
184.5	6014.73
194.4	6037.5
187.2	6054.75
181.8	6021.63
176.4	6089.94
175.5	6091.32
162	6128.58
162.9	6143.07
170.1	6134.79
174.6	6167.91
163.8	6202.41
158.4	6193.44
170.1	6227.25
180	6274.17
169.2	6247.26
161.1	6340.41
174.6	6317.64
172.8	6319.02
171	6378.36
161.1	6403.2
160.2	6452.88
180.9	6417
170.1	6510.15
178.2	6472.89
189.9	6529.47
191.7	6555
167.4	6634.35
167.4	6597.78
160.2	6663.33
192.6	6652.29
160.2	6717.15
165.6	6714.39
187.2	6793.05
184.5	6797.88
187.2	6832.38
180.9	6840.66
183.6	6875.16
173.7	6977.28
191.7	6980.04
175.5	7020.06
175.5	7018.68
219.6	7048.35
232.2	7079.4
178.2	7103.55
164.7	7119.42
168.3	7169.1
216	7260.18
212.4	7251.9
233.1	7254.66
231.3	7322.28
227.7	7285.71
206.1	7336.77
232.2	7367.13
202.5	7349.88
209.7	7416.81
198	7429.23
228.6	7460.28
232.2	7488.57
208.8	7502.37
233.1	7547.22
197.1	7566.54
198	7607.94
213.3	7648.65
208.8	7648.65
214.2	7707.99
228.6	7695.57
213.3	7754.91
196.2	7764.57
207	7803.9
224.1	7790.79
207	7876.35
216.9	7942.59
231.3	7912.92
225	7989.51
209.7	7988.82
205.2	8063.34
219.6	8109.57
232.2	8079.21
215.1	8180.64
227.7	8128.2
198	8226.87
229.5	8251.02
203.4	8313.12
207.9	8323.47
224.1	8366.94
208.8	8464.23
214.2	8475.96
206.1	8510.46
229.5	8549.79
214.2	8600.85
228.6	8655.36
259.2	8728.5
238.5	8742.99
224.1	8800.95
264.6	8826.48
214.2	8883.06
271.8	8951.37
255.6	8951.37
261.9	9023.13
218.7	9079.02
243	9094.2
234.9	9159.75
265.5	9200.46
256.5	9239.1
243	9301.89
263.7	9372.96
240.3	9361.92
239.4	9389.52
270.9	9477.84
239.4	9539.25
236.7	9554.43
249.3	9615.84
254.7	9684.15
270.9	9736.59
265.5	9831.12
267.3	9845.61
247.5	9938.76
248.4	9956.01
237.6	10043
262.8	10073.3
267.3	10176.1
258.3	10189.2
237.6	10241.7
293.4	10368.6
301.5	10448
261.9	10514.2
236.7	10545.3
288	10594.3
260.1	10721.2
283.5	10748.8
288	10884.1
293.4	10936.5
279	10988.2
282.6	11051.7
301.5	11162.1
288	11211.1
288.9	11337.4
290.7	11423
283.5	11501.6
291.6	11654.8
295.2	11754.8
279.9	11859.7
327.6	11966
274.5	12042.6
297.9	12141.2
297	12291.7
306	12429
347.4	12551.8
339.3	12703.6
306	12816.8
345.6	12971.3
340.2	13092.1
315.9	13277
339.3	13440.5
320.4	13595.8
340.2	13749.6
388.8	13888.3
344.7	14058.1
376.2	14284.4
381.6	14499
372.6	14687.3
366.3	14916.4
425.7	15186.2
395.1	15449.1
389.7	15685.1
461.7	15961.1
417.6	16270.9
443.7	16595.2
486.9	17057.5
556.2	17632.3
128.7	119.37
137.7	151.8
126	215.97
138.6	325.68
117.9	518.19
126	686.55
141.3	866.64
144	963.24
134.1	1048.8
124.2	1099.17
150.3	1157.13
153	1225.44
130.5	1284.09
133.2	1237.17
126.9	1299.96
127.8	1331.7
138.6	1380.69
120.6	1393.8
142.2	1412.43
130.5	1423.47
118.8	1451.76
138.6	1485.57
126	1458.66
130.5	1508.34
122.4	1564.23
135	1547.67
142.2	1553.88
120.6	1562.85
144	1607.7
153	1606.32
144	1620.81
135.9	1593.21
129.6	1600.11
150.3	1645.65
126	1651.17
140.4	1630.47
129.6	1673.25
143.1	1681.53
149.4	1686.36
149.4	1739.49
130.5	1714.65
140.4	1684.98
127.8	1695.33
120.6	1788.48
126.9	1797.45
143.1	1769.16
126.9	1747.77
143.1	1789.86
138.6	1767.09
124.2	1788.48
129.6	1820.22
121.5	1809.18
135	1836.78
124.2	1851.96
120.6	1817.46
124.2	1800.21
143.1	1900.95
135.9	1885.77
142.2	1861.62
138.6	1885.77
144.9	1871.28
117.9	1909.23
145.8	1876.8
127.8	1884.39
119.7	1940.97
135	1956.15
131.4	1930.62
126.9	1943.04
140.4	1937.52
127.8	1917.51
131.4	1952.01
138.6	1915.44
144.9	2010.66
130.5	2018.25
135	1976.85
119.7	1984.44
117.9	1987.89
125.1	1991.34
135.9	1992.72
119.7	2013.42
134.1	1974.09
131.4	2043.78
121.5	2080.35
129.6	2043.09
126.9	2065.17
132.3	2045.16
122.4	2054.13
117.9	2050.68
120.6	2067.93
121.5	2032.74
130.5	2125.89
129.6	2110.71
135.9	2110.71
152.1	2130.72
133.2	2104.5
137.7	2107.95
131.4	2120.37
148.5	2131.41
135	2117.61
121.5	2109.33
151.2	2154.87
151.2	2161.08
123.3	2183.16
124.2	2187.3
124.2	2183.85
151.2	2165.22
135	2146.59
139.5	2162.46
129.6	2143.14
132.3	2192.82
135	2171.43
136.8	2226.63
126	2216.97
126.9	2236.98
153.9	2234.91
126.9	2246.64
121.5	2213.52
119.7	2222.49
134.1	2248.71
126	2210.76
124.2	2219.04
121.5	2217.66
119.7	2291.49
135.9	2267.34
141.3	2299.77
118.8	2283.21
126	2260.44
151.2	2295.63
122.4	2273.55
126.9	2301.15
130.5	2273.55
142.2	2267.34
119.7	2269.41
142.2	2346.69
139.5	2322.54
148.5	2314.26
133.2	2354.28
138.6	2333.58
140.4	2350.14
123.3	2344.62
147.6	2358.42
135	2354.28
155.7	2319.78
144	2315.64
148.5	2366.01
123.3	2368.08
132.3	2394.3
126.9	2412.24
129.6	2394.99
147.6	2419.83
147.6	2392.92
137.7	2423.97
148.5	2410.17
130.5	2373.6
139.5	2406.72
145.8	2397.75
125.1	2403.96
125.1	2451.57
119.7	2467.44
148.5	2426.04
144.9	2437.77
128.7	2457.09
144	2441.22
135	2472.27
141.3	2441.91
117.9	2472.96
143.1	2458.47
126	2449.5
118.8	2440.53
148.5	2525.4
131.4	2484
117.9	2526.78
129.6	2534.37
124.2	2503.32
126	2533.68
154.8	2515.05
153.9	2495.73
126	2520.57
138.6	2537.13
125.1	2534.37
152.1	2535.06
123.3	2523.33
124.2	2548.86
141.3	2545.41
139.5	2553.69
153.9	2583.36
132.3	2555.76
125.1	2561.97
126.9	2548.17
127.8	2553.69
129.6	2565.42
152.1	2579.22
135	2546.1
131.4	2584.05
144	2636.49
118.8	2599.92
149.4	2622.69
147.6	2639.25
145.8	2619.93
142.2	2599.92
139.5	2601.99
127.8	2603.37
136.8	2601.99
126	2628.9
140.4	2609.58
153.9	2644.77
126.9	2646.15
133.2	2662.71
125.1	2662.71
144	2664.78
155.7	2675.82
145.8	2701.35
127.8	2656.5
139.5	2669.61
149.4	2697.9
135.9	2675.82
126.9	2664.09
126.9	2657.88
143.1	2659.95
130.5	2743.44
130.5	2742.75
135	2763.45
144.9	2723.43
134.1	2764.83
146.7	2764.14
135	2750.34
149.4	2724.12
144	2711.01
135	2726.19
144.9	2753.79
122.4	2715.15
145.8	2815.89
140.4	2790.36
139.5	2771.73
135.9	2784.84
133.2	2793.12
124.2	2786.91
143.1	2813.82
117.9	2795.88
135.9	2780.01
130.5	2782.08
137.7	2783.46
130.5	2768.97
124.2	2866.95
140.4	2864.88
125.1	2849.7
153	2879.37
123.3	2855.22
151.2	2876.61
152.1	2855.91
146.7	2831.76
139.5	2846.94
126.9	2824.86
131.4	2873.85
140.4	2861.43
146.7	2899.38
127.8	2924.91
152.1	2920.08
147.6	2884.89
122.4	2913.87
143.1	2924.22
127.8	2937.33
131.4	2894.55
141.3	2927.67
119.7	2935.26
119.7	2888.34
125.1	2883.51
131.4	2926.98
126	2976.66
153	2942.85
117.9	2958.72
130.5	2987.01
126	2966.31
139.5	2953.89
135	2962.17
123.3	2993.22
126	2949.06
150.3	2983.56
151.2	2947.68
133.2	3045.66
152.1	3010.47
151.2	3020.82
144	3009.78
142.2	3041.52
135.9	3033.24
153	3008.4
136.8	3039.45
132.3	3038.07
152.1	3031.17
150.3	3000.12
142.2	3007.71
143.1	3094.65
124.2	3096.72
138.6	3096.72
136.8	3067.05
155.7	3089.82
152.1	3107.76
129.6	3098.1
137.7	3058.08
146.7	3078.78
138.6	3101.55
145.8	3073.26
125.1	3156.06
131.4	3163.65
155.7	3116.73
144.9	3112.59
118.8	3125.01
142.2	3130.53
152.1	3109.14
123.3	3151.23
132.3	3164.34
134.1	3144.33
152.1	3167.79
142.2	3218.85
149.4	3194.7
138.6	3184.35
139.5	3206.43
150.3	3194.7
154.8	3181.59
144.9	3191.25
144.9	3211.95
134.1	3177.45
133.2	3169.17
129.6	3273.36
151.2	3259.56
126.9	3263.7
155.7	3222.99
127.8	3238.86
130.5	3260.25
117.9	3272.67
144	3230.58
126.9	3229.2
142.2	3225.06
141.3	3232.65
133.2	3323.04
133.2	3325.8
135.9	3285.09
154.8	3325.11
118.8	3300.96
134.1	3309.93
133.2	3292.68
140.4	3312
139.5	3307.86
121.5	3300.96
150.3	3369.96
121.5	3378.93
123.3	3361.68
118.8	3371.34
131.4	3380.31
145.8	3362.37
146.7	3354.78
144	3357.54
148.5	3348.57
152.1	3441.72
146.7	3415.5
122.4	3446.55
146.7	3403.08
152.1	3431.37
133.2	3405.84
138.6	3444.48
118.8	3427.23
118.8	3442.41
118.8	3426.54
125.1	3458.97
129.6	3451.38
126.9	3491.4
143.1	3474.15
139.5	3474.84
153.9	3481.74
154.8	3466.56
135.9	3461.73
155.7	3498.99
125.1	3521.76
136.8	3538.32
143.1	3532.8
146.7	3560.4
141.3	3555.57
131.4	3552.81
150.3	3530.73
140.4	3550.74
153.9	3545.91
139.5	3601.11
153	3606.63
145.8	3591.45
142.2	3570.75
129.6	3572.13
134.1	3612.84
150.3	3620.43
138.6	3621.12
155.7	3634.23
151.2	3626.64
144.9	3663.21
151.2	3631.47
152.1	3653.55
148.5	3636.3
142.2	3656.31
128.7	3665.28
151.2	3731.52
152.1	3700.47
149.4	3694.95
127.8	3734.97
139.5	3717.72
153.9	3732.21
149.4	3688.74
144.9	3692.88
127.8	3754.29
151.2	3742.56
139.5	3741.87
144.9	3760.5
154.8	3767.4
146.7	3741.18
119.7	3743.94
138.6	3828.81
130.5	3804.66
133.2	3814.32
144.9	3807.42
126.9	3838.47
147.6	3833.64
150.3	3841.23
142.2	3872.97
148.5	3881.25
148.5	3895.74
139.5	3880.56
146.7	3896.43
150.3	3906.09
142.2	3855.03
137.7	3929.55
130.5	3912.3
154.8	3930.93
138.6	3951.63
145.8	3926.79
152.1	3930.24
148.5	3914.37
147.6	3999.93
154.8	4016.49
150.3	3998.55
119.7	4002.69
140.4	3972.33
124.2	3973.71
170.1	4028.22
168.3	4073.07
181.8	4076.52
180	4059.27
177.3	4027.53
194.4	4045.47
162	4022.7
181.8	4034.43
188.1	4130.34
182.7	4113.09
176.4	4120.68
157.5	4113.09
171	4114.47
193.5	4083.42
180	4114.47
180.9	4117.23
166.5	4177.26
183.6	4146.9
167.4	4157.94
176.4	4184.16
159.3	4162.77
185.4	4157.94
187.2	4178.64
162.9	4163.46
188.1	4166.91
167.4	4212.45
185.4	4202.79
165.6	4242.12
189	4211.07
185.4	4240.74
159.3	4194.51
186.3	4211.07
187.2	4228.32
141.3	4291.11
150.3	4294.56
117.9	4250.4
139.5	4257.99
144	4278
194.4	4351.83
172.8	4335.96
159.3	4324.23
191.7	4325.61
189	4313.88
188.1	4333.89
185.4	4329.06
193.5	4384.95
180.9	4414.62
176.4	4370.46
158.4	4369.77
189.9	4394.61
156.6	4385.64
173.7	4389.09
183.6	4378.74
175.5	4463.61
185.4	4420.14
182.7	4443.6
156.6	4423.59
193.5	4440.15
164.7	4433.25
174.6	4467.06
167.4	4486.38
181.8	4493.28
168.3	4487.76
191.7	4513.29
179.1	4488.45
191.7	4482.93
168.3	4483.62
171	4574.7
175.5	4577.46
179.1	4538.13
164.7	4587.12
157.5	4578.84
194.4	4552.62
186.3	4585.05
164.7	4600.23
169.2	4643.01
193.5	4611.96
178.2	4638.18
162.9	4597.47
164.7	4623
160.2	4607.82
187.2	4671.3
193.5	4672.68
188.1	4668.54
174.6	4689.24
160.2	4676.82
163.8	4665.78
190.8	4751.34
189.9	4761
187.2	4738.92
171	4709.94
189.9	4735.47
194.4	4751.34
161.1	4770.66
177.3	4769.28
157.5	4795.5
171	4814.13
179.1	4814.82
178.2	4809.99
160.2	4856.22
188.1	4860.36
193.5	4846.56
194.4	4867.95
176.4	4821.72
184.5	4869.33
169.2	4890.03
174.6	4895.55
176.4	4923.84
174.6	4879.68
192.6	4923.84
191.7	4925.22
171.9	4967.31
180.9	4968.69
159.3	4954.2
161.1	4956.27
169.2	4957.65
185.4	5030.1
188.1	5019.06
170.1	4997.67
192.6	5010.09
190.8	5043.21
159.3	5034.93
171.9	5084.61
194.4	5094.27
181.8	5103.24
171	5064.6
194.4	5074.26
160.2	5108.07
185.4	5120.49
172.8	5146.02
181.8	5160.51
160.2	5112.21
162.9	5212.95
174.6	5177.07
162	5188.8
189.9	5172.24
180	5196.39
214.2	5268.15
206.1	5254.35
196.2	5219.16
226.8	5239.17
216	5262.63
226.8	5299.2
196.2	5320.59
195.3	5303.34
214.2	5315.76
207.9	5282.64
221.4	5304.72
183.6	5359.23
173.7	5363.37
166.5	5348.19
176.4	5356.47
188.1	5390.28
188.1	5433.06
173.7	5390.97
176.4	5412.36
190.8	5409.6
168.3	5494.47
176.4	5447.55
190.8	5495.85
182.7	5498.61
226.8	5537.94
213.3	5503.44
212.4	5513.79
229.5	5514.48
212.4	5508.96
213.3	5584.86
219.6	5565.54
222.3	5609.01
216.9	5568.3
204.3	5582.79
197.1	5629.02
207.9	5627.64
225.9	5660.76
224.1	5630.4
211.5	5721.48
217.8	5678.7
217.8	5678.7
214.2	5694.57
232.2	5680.77
178.2	5757.36
159.3	5767.02
171	5780.82
162.9	5778.06
196.2	5799.45
218.7	5838.09
210.6	5838.09
216.9	5809.11
224.1	5852.58
218.7	5872.59
233.1	5861.55
223.2	5855.34
200.7	5853.96
200.7	5952.63
213.3	5916.75
198	5925.72
216.9	5908.47
202.5	6011.97
210.6	6011.28
213.3	5973.33
207.9	5963.67
228.6	5966.43
232.2	6029.22
207	6040.26
228.6	6067.17
224.1	6062.34
218.7	6085.8
212.4	6077.52
232.2	6118.92
215.1	6098.22
206.1	6172.05
206.1	6141.69
197.1	6140.31
223.2	6148.59
220.5	6208.62
209.7	6228.63
216	6235.53
198.9	6201.72
211.5	6300.39
207	6291.42
217.8	6270.03
216	6274.17
213.3	6308.67
196.2	6325.92
213.3	6310.05
202.5	6321.09
226.8	6379.05
225	6384.57
197.1	6367.32
230.4	6456.33
198.9	6452.88
211.5	6460.47
218.7	6454.95
233.1	6481.17
207	6492.9
226.8	6476.34
209.7	6530.85
205.2	6568.8
198	6581.22
201.6	6576.39
216	6640.56
228.6	6591.57
197.1	6586.74
210.6	6646.77
208.8	6659.19
218.7	6644.01
205.2	6721.29
203.4	6735.78
220.5	6704.04
232.2	6777.87
223.2	6786.15
213.3	6795.81
202.5	6827.55
212.4	6829.62
228.6	6853.08
202.5	6904.14
214.2	6901.38
225	6923.46
216.9	6969
222.3	6959.34
220.5	6963.48
233.1	7022.82
211.5	6992.46
246.6	7043.52
[truncated: 1,632 more rows]
