# Supplementary material for: A quantitative model for the rate-limiting process of UGA alternative assignments to stop and selenocysteine codons
Source: PLoS Comput Biol. 2017 Feb 8;13(2):e1005367. doi: 10.1371/journal.pcbi.1005367 (PMC5323020; doi:10.1371/journal.pcbi.1005367)
Supplement: S7 File — (ZIP) [file pcbi.1005367.s017.zip › SEPW1_40.csv]

GFP	mCherry
17.1	88.32
16.2	109.71
6.3	139.38
18.9	109.71
7.2	117.99
9.9	127.65
11.7	93.15
9	93.15
9.9	111.09
10.8	138.69
3.6	102.12
4.5	89.01
5.4	115.23
5.4	134.55
3.6	89.7
22.5	193.2
18.9	154.56
9	145.59
7.2	156.63
21.6	162.15
2.7	152.49
10.8	183.54
13.5	172.5
20.7	205.62
16.2	205.62
15.3	220.11
13.5	213.9
18.9	251.85
16.2	262.89
18.9	319.47
7.2	320.85
9	375.36
10.8	456.09
18	454.71
14.4	474.03
18	618.24
10.8	629.97
17.1	745.89
19.8	905.28
17.1	1072.26
6.3	1310.31
0.9	1566.3
22.5	1888.53
39.6	2250.09
31.5	2615.1
41.4	2938.71
90	3268.53
71.1	3699.09
101.7	3990.27
142.2	4446.36
198.9	4765.83
184.5	5132.91
223.2	5435.82
179.1	5806.35
214.2	6169.29
211.5	6484.62
241.2	6879.3
269.1	7229.82
281.7	7603.8
297	7946.04
288	8304.15
312.3	8665.02
339.3	8975.52
341.1	9304.65
371.7	9625.5
379.8	9996.03
434.7	10394.8
399.6	10748.1
418.5	11106.2
447.3	11524.4
451.8	11870.8
498.6	12264.1
522.9	12696
573.3	13061.7
536.4	13499.2
582.3	13949.7
676.8	14504.5
36	131.1
30.6	122.13
27.9	112.47
45	125.58
34.2	100.05
24.3	95.91
39.6	121.44
29.7	96.6
26.1	127.65
24.3	89.01
36.9	104.19
39.6	94.53
43.2	97.98
45	141.45
44.1	102.81
25.2	104.19
36	102.81
38.7	103.5
30.6	115.23
45	99.36
34.2	101.43
40.5	89.7
36.9	98.67
30.6	135.24
32.4	137.31
34.2	91.77
33.3	107.64
34.2	178.02
23.4	145.59
23.4	148.35
32.4	154.56
24.3	160.08
43.2	144.21
39.6	166.29
32.4	194.58
30.6	169.74
36.9	162.15
37.8	182.85
36	157.32
32.4	169.05
38.7	153.87
45.9	190.44
29.7	167.67
25.2	233.91
38.7	199.41
27	236.67
38.7	195.96
28.8	216.66
45	234.6
29.7	222.18
31.5	200.1
33.3	202.17
24.3	299.46
36	269.1
42.3	272.55
34.2	290.49
28.8	264.27
27.9	264.96
45	349.14
36.9	327.06
40.5	323.61
45.9	319.47
44.1	391.92
33.3	391.92
28.8	371.91
35.1	456.78
24.3	445.05
34.2	442.29
33.3	503.7
24.3	503.01
36	562.35
29.7	609.96
30.6	621
43.2	672.75
38.7	687.24
44.1	741.06
39.6	823.86
27.9	894.24
28.8	942.54
34.2	963.93
33.3	1074.33
45.9	1141.26
27	1261.32
45.9	1363.44
36	1511.1
45	1641.51
39.6	1800.9
45.9	1965.12
30.6	2101.74
51.3	2288.04
38.7	2483.31
51.3	2680.65
81	2983.56
81.9	3301.65
151.2	3545.22
145.8	3892.98
156.6	4191.75
182.7	4458.09
195.3	4603.68
198	4818.96
196.2	5059.08
229.5	5319.9
228.6	5566.92
227.7	5760.81
230.4	6049.23
266.4	6331.44
244.8	6503.25
273.6	6741.99
267.3	7000.74
254.7	7269.84
308.7	7625.19
320.4	7861.17
334.8	8124.06
342	8399.37
365.4	8718.15
357.3	8956.89
385.2	9221.16
412.2	9553.05
411.3	9870.45
404.1	10219.6
414.9	10497.7
416.7	10888.2
502.2	11305.7
524.7	11576.8
491.4	11929.4
549	12333.1
567.9	12705.7
618.3	13002.4
616.5	13428.8
779.4	13907
46.8	95.91
54.9	106.26
62.1	89.01
48.6	140.76
47.7	97.29
55.8	124.2
55.8	106.95
46.8	120.75
50.4	105.57
47.7	97.98
55.8	122.82
63	128.34
56.7	117.3
49.5	93.84
56.7	101.43
57.6	179.4
50.4	170.43
54	149.73
46.8	157.32
61.2	184.92
54.9	193.2
51.3	157.32
55.8	165.6
49.5	161.46
59.4	166.29
48.6	142.14
53.1	182.16
58.5	161.46
49.5	247.71
52.2	206.31
48.6	209.76
56.7	205.62
64.8	210.45
47.7	231.15
54	236.67
47.7	216.66
66.6	295.32
48.6	295.32
53.1	262.2
46.8	280.14
63.9	288.42
51.3	283.59
51.3	338.1
56.7	343.62
66.6	345.69
50.4	319.47
50.4	324.99
50.4	392.61
64.8	398.82
68.4	395.37
51.3	420.9
55.8	442.29
53.1	497.49
54.9	506.46
61.2	478.17
60.3	571.32
63	622.38
48.6	589.95
52.2	659.64
59.4	671.37
66.6	699.66
52.2	760.38
50.4	803.85
65.7	884.58
53.1	914.94
52.2	977.73
53.1	1053.63
59.4	1097.1
59.4	1119.18
56.7	1222.68
46.8	1335.15
54.9	1402.08
68.4	1501.44
46.8	1613.91
53.1	1710.51
66.6	1826.43
52.2	1936.83
62.1	2116.23
72	2271.48
85.5	2373.6
73.8	2586.12
74.7	2795.19
84.6	3064.29
130.5	3358.23
170.1	3545.22
141.3	3803.97
158.4	4004.07
163.8	4191.06
187.2	4303.53
226.8	4539.51
198.9	4639.56
233.1	4784.46
208.8	4943.85
229.5	5092.89
248.4	5242.62
213.3	5371.65
251.1	5526.21
251.1	5669.73
264.6	5819.46
268.2	6016.11
261.9	6151.35
294.3	6338.34
263.7	6496.35
276.3	6685.41
282.6	6844.8
299.7	7085.61
302.4	7227.75
319.5	7449.93
309.6	7678.32
341.1	7851.51
327.6	7996.41
358.2	8193.06
353.7	8488.38
387	8678.82
375.3	8921.7
401.4	9159.06
397.8	9426.78
431.1	9597.21
418.5	9875.97
422.1	10192
440.1	10440.4
444.6	10751.6
504.9	11057.9
480.6	11389.8
486	11762.4
538.2	12154.3
576.9	12486.2
581.4	12843
650.7	13221.1
662.4	13635.8
70.2	140.76
81.9	121.44
71.1	122.82
70.2	92.46
80.1	182.16
78.3	192.51
82.8	173.19
88.2	176.64
84.6	181.47
72	216.66
72.9	235.29
74.7	237.36
89.1	229.08
73.8	289.11
78.3	296.7
78.3	289.11
78.3	331.2
82.8	336.72
81.9	314.64
70.2	358.8
91.8	401.58
78.3	417.45
73.8	418.14
90	501.63
71.1	518.88
74.7	566.49
82.8	617.55
76.5	608.58
72	637.56
90.9	703.11
72	777.63
88.2	760.38
87.3	841.11
83.7	868.71
84.6	923.91
73.8	970.83
72.9	1030.17
87.3	1105.38
74.7	1142.64
72.9	1193.7
83.7	1226.13
87.3	1351.02
70.2	1428.3
81	1489.02
80.1	1593.9
74.7	1702.23
83.7	1814.7
89.1	1908.54
84.6	2001
72	2114.85
107.1	2274.93
75.6	2417.07
112.5	2579.22
79.2	2776.56
121.5	2950.44
149.4	3271.29
117.9	3406.53
186.3	3591.45
169.2	3732.21
171	3820.53
186.3	3948.87
193.5	4082.73
192.6	4200.03
223.2	4249.71
210.6	4373.91
225.9	4500.18
252.9	4545.03
221.4	4625.07
263.7	4767.9
237.6	4800.33
243.9	4903.83
239.4	5005.26
254.7	5119.11
262.8	5232.96
248.4	5337.15
284.4	5470.32
267.3	5511.72
276.3	5639.37
290.7	5733.21
295.2	5836.02
287.1	5921.58
277.2	6076.83
281.7	6240.36
313.2	6328.68
320.4	6433.56
311.4	6576.39
315.9	6693
304.2	6836.52
315	6952.44
313.2	7160.82
305.1	7269.84
322.2	7391.28
330.3	7587.93
349.2	7747.32
379.8	7886.01
355.5	7993.65
379.8	8155.11
377.1	8351.07
385.2	8538.06
401.4	8698.14
402.3	8849.25
371.7	9008.64
432.9	9228.06
416.7	9428.85
451.8	9597.21
414.9	9801.45
428.4	10069.9
479.7	10277.5
477	10512.8
493.2	10788.8
517.5	11057.2
558.9	11327.7
489.6	11603.7
544.5	11955.6
576.9	12319.3
608.4	12639.4
674.1	12947.8
674.1	13366
103.5	138.69
111.6	179.4
93.6	240.12
93.6	262.2
101.7	348.45
102.6	365.01
102.6	445.05
93.6	516.81
92.7	532.68
94.5	589.95
102.6	646.53
110.7	714.15
107.1	752.1
98.1	841.8
95.4	872.85
93.6	852.84
99	926.67
93.6	972.9
112.5	1050.18
101.7	1099.17
107.1	1132.29
104.4	1210.95
110.7	1275.12
108.9	1320.66
111.6	1346.19
103.5	1417.95
106.2	1475.91
101.7	1587
108.9	1620.12
99.9	1757.43
106.2	1788.48
105.3	1878.18
97.2	1934.76
99.9	2070
99	2187.3
117	2254.23
120.6	2409.48
126.9	2518.5
126	2676.51
131.4	2816.58
132.3	2911.11
133.2	3066.36
162.9	3245.76
168.3	3371.34
173.7	3441.72
216	3583.86
180.9	3638.37
204.3	3797.76
206.1	3863.31
219.6	3892.98
213.3	3969.57
220.5	4034.43
225.9	4113.78
216	4210.38
246.6	4278.69
230.4	4317.33
241.2	4367.01
240.3	4487.07
268.2	4568.49
256.5	4587.81
246.6	4658.19
239.4	4707.18
279.9	4776.87
273.6	4865.19
265.5	4901.07
235.8	4975.59
266.4	5058.39
291.6	5153.61
256.5	5206.05
289.8	5312.31
263.7	5368.2
313.2	5478.6
293.4	5531.73
295.2	5564.85
301.5	5604.18
300.6	5709.06
291.6	5768.4
307.8	5826.36
317.7	5925.72
306	6032.67
306	6115.47
302.4	6214.14
338.4	6344.55
336.6	6396.3
320.4	6468.75
329.4	6592.95
336.6	6708.87
329.4	6798.57
332.1	6853.77
334.8	7037.31
336.6	7115.97
356.4	7189.8
357.3	7327.8
359.1	7431.99
366.3	7589.31
351.9	7691.43
371.7	7850.13
385.2	7923.27
378.9	8048.85
392.4	8184.78
383.4	8340.03
386.1	8434.56
397.8	8602.92
425.7	8780.25
425.7	8920.32
447.3	9136.98
429.3	9309.48
445.5	9455.76
467.1	9616.53
449.1	9769.02
473.4	9980.16
461.7	10217.5
501.3	10404.5
477.9	10638.4
504.9	10888.9
514.8	11169.7
512.1	11395.3
545.4	11669.3
606.6	11994.3
641.7	12293
640.8	12629.1
704.7	12986.5
820.8	13401.9
121.5	158.01
123.3	333.27
130.5	455.4
122.4	529.92
117.9	652.05
130.5	698.97
129.6	744.51
127.8	828
129.6	891.48
121.5	902.52
115.2	999.81
123.3	1023.96
133.2	1050.18
124.2	1095.72
125.1	1152.99
119.7	1144.71
128.7	1195.77
115.2	1236.48
119.7	1259.25
124.2	1303.41
126.9	1342.05
123.3	1389.66
124.2	1407.6
123.3	1463.49
127.8	1518.69
135	1553.19
120.6	1560.78
129.6	1623.57
135	1660.83
117	1711.2
122.4	1765.71
136.8	1863
120.6	1880.25
128.7	1949.94
117.9	2019.63
126	2084.49
117	2155.56
125.1	2223.18
153.9	2252.16
151.2	2374.98
133.2	2459.85
128.7	2490.9
144.9	2618.55
152.1	2659.26
131.4	2764.14
150.3	2866.26
152.1	2897.31
141.3	3035.31
153	3114.66
196.2	3240.24
176.4	3313.38
197.1	3356.85
188.1	3485.88
236.7	3591.45
246.6	3550.74
206.1	3629.4
197.1	3698.4
229.5	3797.76
210.6	3859.17
244.8	3872.97
233.1	3871.59
247.5	3955.77
216.9	4025.46
236.7	4031.67
248.4	4124.82
239.4	4168.98
238.5	4228.32
255.6	4285.59
258.3	4308.36
274.5	4360.11
271.8	4421.52
265.5	4478.1
273.6	4509.84
284.4	4558.83
289.8	4574.01
262.8	4625.07
274.5	4702.35
306.9	4732.02
321.3	4739.61
297	4809.3
279	4867.26
281.7	4932.12
262.8	4961.1
284.4	5016.3
280.8	5091.51
303.3	5121.87
286.2	5171.55
310.5	5266.08
321.3	5317.83
291.6	5417.88
329.4	5476.53
344.7	5448.93
304.2	5511.03
334.8	5603.49
300.6	5682.15
336.6	5747.01
305.1	5804.28
337.5	5825.67
300.6	5902.26
337.5	6017.49
339.3	6049.92
332.1	6123.75
331.2	6177.57
327.6	6270.72
351.9	6348
347.4	6399.06
340.2	6463.92
326.7	6520.5
333.9	6644.01
350.1	6706.11
364.5	6816.51
353.7	6849.63
360.9	6948.3
387	7072.5
387.9	7211.19
378.9	7228.44
388.8	7359.54
388.8	7471.32
369.9	7543.77
368.1	7691.43
414.9	7799.76
392.4	7841.85
412.2	7957.77
405.9	8051.61
423.9	8175.12
405.9	8295.87
402.3	8419.38
434.7	8581.53
441.9	8711.94
445.5	8820.96
454.5	8958.27
477	9140.43
469.8	9219.09
482.4	9417.12
496.8	9549.6
504	9736.59
496.8	9871.14
466.2	10052.6
520.2	10250
527.4	10449.4
496.8	10669.5
511.2	10917.2
539.1	11140.7
537.3	11381.5
558.9	11676.2
590.4	11943.9
604.8	12241.3
691.2	12573.9
707.4	12867.8
776.7	13235.6
142.2	104.19
148.5	378.81
150.3	589.95
147.6	719.67
152.1	806.61
146.7	892.17
149.4	903.21
153.9	952.2
139.5	1021.89
157.5	1033.62
139.5	1077.78
149.4	1158.51
140.4	1154.37
138.6	1221.3
156.6	1208.88
148.5	1243.38
138.6	1277.88
154.8	1302.72
153.9	1337.22
143.1	1344.81
141.3	1431.75
160.2	1430.37
149.4	1446.24
142.2	1467.63
159.3	1540.77
141.3	1528.35
150.3	1558.02
138.6	1634.61
144.9	1601.49
153.9	1691.19
157.5	1697.4
143.1	1720.17
152.1	1755.36
155.7	1796.76
140.4	1868.52
146.7	1865.07
139.5	1910.61
155.7	1936.14
149.4	1941.66
156.6	2014.11
154.8	2036.88
154.8	2125.89
144	2093.46
142.2	2159.01
157.5	2221.8
162	2289.42
163.8	2292.18
145.8	2323.92
162	2367.39
152.1	2410.86
144	2509.53
169.2	2525.4
162.9	2607.51
182.7	2573.7
179.1	2626.83
180.9	2729.64
146.7	2736.54
168.3	2795.19
176.4	2876.61
183.6	2936.64
195.3	2950.44
180	3053.25
178.2	3059.46
183.6	3186.42
214.2	3253.35
212.4	3248.52
196.2	3281.64
209.7	3353.4
184.5	3397.56
226.8	3486.57
195.3	3511.41
265.5	3580.41
258.3	3594.9
214.2	3641.13
212.4	3672.18
252	3756.36
236.7	3770.16
249.3	3806.73
240.3	3850.2
262.8	3888.15
270	3870.9
253.8	3948.87
248.4	4020.63
269.1	4057.89
259.2	4059.96
270	4085.49
255.6	4162.08
272.7	4180.71
264.6	4227.63
283.5	4251.78
297.9	4275.24
281.7	4349.76
298.8	4395.3
280.8	4363.56
284.4	4429.11
276.3	4472.58
287.1	4487.07
308.7	4541.58
316.8	4580.91
304.2	4573.32
297	4631.28
286.2	4712.01
342.9	4763.76
338.4	4767.9
311.4	4809.3
321.3	4881.06
299.7	4871.4
314.1	4930.05
286.2	4976.28
311.4	5043.9
314.1	5091.51
327.6	5147.4
311.4	5211.57
317.7	5187.42
342.9	5239.17
343.8	5277.81
321.3	5375.79
317.7	5381.31
345.6	5439.27
322.2	5497.92
332.1	5554.5
364.5	5631.78
357.3	5627.64
331.2	5689.05
363.6	5733.21
342.9	5781.51
346.5	5852.58
324.9	5873.28
364.5	5920.2
356.4	6023.01
347.4	6042.33
358.2	6106.5
355.5	6217.59
348.3	6293.49
385.2	6342.48
382.5	6358.35
375.3	6456.33
353.7	6470.82
374.4	6582.6
352.8	6630.21
370.8	6698.52
385.2	6738.54
386.1	6793.74
388.8	6945.54
373.5	6975.21
382.5	7053.18
378.9	7127.7
394.2	7262.25
371.7	7291.92
410.4	7378.17
397.8	7483.05
410.4	7572.06
421.2	7621.05
425.7	7741.8
429.3	7840.47
440.1	7869.45
426.6	7995.03
438.3	8100.6
437.4	8232.39
433.8	8310.36
419.4	8406.27
453.6	8544.27
441.9	8651.22
469.8	8731.26
467.1	8849.25
476.1	8978.97
484.2	9130.08
500.4	9252.21
501.3	9420.57
503.1	9487.5
509.4	9684.84
495	9840.78
520.2	9998.79
535.5	10168.5
514.8	10305.8
541.8	10492.1
549.9	10690.9
537.3	10895.1
552.6	11131.1
567	11420.2
572.4	11616.8
580.5	11899
634.5	12235.1
705.6	12511.8
720.9	12853.3
854.1	13254.9
162.9	172.5
178.2	499.56
167.4	698.97
180.9	822.48
174.6	859.05
165.6	917.7
161.1	979.8
167.4	1030.17
162.9	1091.58
165.6	1129.53
182.7	1126.77
173.7	1210.26
172.8	1185.42
179.1	1270.98
162	1262.7
169.2	1286.85
168.3	1293.06
172.8	1361.37
169.2	1377.24
178.2	1408.29
169.2	1406.91
178.2	1456.59
172.8	1481.43
176.4	1541.46
165.6	1537.32
171.9	1494.54
182.7	1579.41
162	1590.45
182.7	1647.72
166.5	1622.88
176.4	1631.16
180	1662.21
180.9	1660.14
177.3	1753.98
167.4	1759.5
165.6	1733.97
172.8	1800.9
165.6	1775.37
182.7	1853.34
178.2	1828.5
181.8	1859.55
177.3	1904.4
176.4	1896.12
163.8	1952.7
171	1952.7
161.1	1974.09
161.1	1984.44
175.5	2022.39
167.4	2074.14
171	2052.06
176.4	2131.41
183.6	2102.43
165.6	2150.04
178.2	2145.9
174.6	2227.32
171	2216.28
193.5	2254.23
200.7	2254.23
185.4	2250.09
171.9	2339.1
165.6	2351.52
201.6	2379.12
190.8	2403.27
178.2	2418.45
179.1	2501.94
168.3	2515.74
184.5	2566.11
184.5	2565.42
191.7	2575.08
195.3	2588.19
189	2659.95
201.6	2682.72
195.3	2727.57
175.5	2742.75
199.8	2840.73
189	2815.89
201.6	2858.67
186.3	2924.91
198.9	2916.63
209.7	2956.65
215.1	2980.8
189	3022.89
184.5	3077.4
203.4	3153.99
186.3	3206.43
252.9	3227.82
234	3265.77
250.2	3232.65
229.5	3278.88
249.3	3343.74
250.2	3372.03
216	3403.77
247.5	3449.31
235.8	3488.64
226.8	3507.96
284.4	3592.14
298.8	3591.45
295.2	3554.19
248.4	3619.74
240.3	3612.84
238.5	3690.81
270.9	3719.79
272.7	3741.87
275.4	3791.55
273.6	3785.34
267.3	3821.91
268.2	3843.3
298.8	3910.23
297	3872.28
286.2	3970.95
290.7	3959.22
266.4	3999.24
268.2	4002.69
288.9	4039.95
295.2	4086.18
284.4	4131.72
297	4153.11
280.8	4143.45
285.3	4243.5
276.3	4204.86
313.2	4273.17
308.7	4338.03
309.6	4338.03
316.8	4362.18
313.2	4383.57
309.6	4457.4
307.8	4409.1
315	4489.14
324	4530.54
327.6	4551.24
323.1	4594.02
333	4573.32
312.3	4651.29
317.7	4720.98
307.8	4710.63
360.9	4767.9
335.7	4838.28
332.1	4803.09
338.4	4872.78
330.3	4843.11
339.3	4899.69
300.6	5000.43
322.2	5034.93
337.5	5016.99
332.1	5075.64
353.7	5135.67
359.1	5162.58
326.7	5170.17
351	5227.44
355.5	5234.34
347.4	5310.24
325.8	5368.89
344.7	5385.45
369	5454.45
369.9	5437.2
359.1	5502.06
353.7	5568.3
386.1	5598.66
383.4	5604.87
354.6	5665.59
377.1	5714.58
367.2	5761.5
378.9	5850.51
351.9	5885.7
372.6	5968.5
388.8	5996.1
369.9	6008.52
381.6	6049.23
370.8	6108.57
384.3	6139.62
370.8	6221.73
369.9	6284.52
401.4	6307.98
394.2	6390.09
394.2	6434.94
369.9	6466.68
412.2	6599.16
382.5	6667.47
411.3	6724.05
397.8	6741.99
410.4	6802.02
399.6	6911.04
406.8	6952.44
433.8	7074.57
410.4	7140.12
430.2	7208.43
399.6	7272.6
417.6	7356.09
419.4	7463.73
448.2	7502.37
450	7615.53
423	7690.74
479.7	7799.76
440.1	7854.27
441.9	7923.96
438.3	8041.95
478.8	8094.39
461.7	8215.83
448.2	8342.79
442.8	8442.84
465.3	8535.3
473.4	8670.54
499.5	8751.96
486	8858.22
491.4	8981.73
503.1	9059.01
517.5	9245.31
512.1	9352.26
512.1	9466.11
541.8	9619.29
531	9735.21
536.4	9880.8
514.8	10073.3
541.8	10187.2
561.6	10443.2
553.5	10598.4
590.4	10790.2
594	10977.9
596.7	11193.2
639	11456.8
609.3	11689.3
675	11979.1
695.7	12299.9
699.3	12636
750.6	13012.7
194.4	101.43
197.1	525.78
189.9	821.79
204.3	939.78
202.5	977.04
198.9	1028.1
198.9	1088.82
198	1143.33
185.4	1179.9
184.5	1258.56
193.5	1256.49
197.1	1293.75
187.2	1319.97
189	1369.65
199.8	1357.92
187.2	1404.15
202.5	1435.89
198.9	1452.45
189	1458.66
197.1	1534.56
189.9	1505.58
198	1530.42
190.8	1595.28
187.2	1587.69
184.5	1649.79
188.1	1631.85
194.4	1605.63
198.9	1691.88
190.8	1667.04
193.5	1684.29
203.4	1724.31
196.2	1746.39
202.5	1774.68
200.7	1814.01
186.3	1771.23
203.4	1847.13
190.8	1831.95
201.6	1828.5
187.2	1836.09
206.1	1910.61
190.8	1905.09
201.6	1888.53
196.2	1958.91
191.7	1936.14
200.7	1972.71
196.2	2003.07
188.1	1980.3
194.4	2036.19
189	2078.97
192.6	2076.21
186.3	2136.93
196.2	2095.53
197.1	2092.77
206.1	2188.68
200.7	2180.4
185.4	2176.26
203.4	2232.84
204.3	2243.19
197.1	2195.58
227.7	2297.7
224.1	2257.68
229.5	2290.8
194.4	2346.69
196.2	2338.41
208.8	2381.19
210.6	2393.61
211.5	2398.44
218.7	2398.44
190.8	2459.16
206.1	2444.67
197.1	2465.37
198.9	2504.01
208.8	2559.21
225	2546.79
221.4	2533.68
213.3	2616.48
218.7	2602.68
208.8	2676.51
209.7	2644.77
223.2	2648.91
209.7	2691.69
223.2	2713.77
198.9	2776.56
197.1	2752.41
228.6	2822.79
211.5	2821.41
217.8	2849.7
210.6	2875.23
207.9	2925.6
213.3	2929.74
248.4	2983.56
231.3	2986.32
240.3	2975.97
227.7	3033.24
225.9	3014.61
225.9	3106.38
222.3	3069.12
209.7	3121.56
220.5	3171.24
216	3188.49
256.5	3240.93
259.2	3239.55
266.4	3262.32
247.5	3321.66
248.4	3296.13
273.6	3349.95
262.8	3338.22
235.8	3387.9
232.2	3401.01
269.1	3442.41
261.9	3452.76
252	3516.93
251.1	3539.01
306.9	3559.71
317.7	3559.02
310.5	3594.21
274.5	3599.73
255.6	3700.47
270.9	3697.71
292.5	3712.2
287.1	3708.06
277.2	3746.7
279.9	3797.76
292.5	3810.18
283.5	3830.19
283.5	3854.34
319.5	3903.33
316.8	3876.42
299.7	3925.41
314.1	3957.15
293.4	3988.2
286.2	4009.59
306.9	4068.93
305.1	4067.55
315.9	4128.96
315	4108.95
317.7	4162.77
317.7	4146.21
302.4	4217.28
302.4	4240.05
331.2	4291.8
331.2	4281.45
331.2	4322.16
327.6	4344.93
333	4388.4
334.8	4363.56
342	4408.41
342.9	4442.22
324.9	4495.35
352.8	4565.04
358.2	4528.47
352.8	4607.82
347.4	4611.27
342.9	4649.22
326.7	4647.84
337.5	4694.07
329.4	4705.11
373.5	4782.39
351	4796.88
350.1	4798.26
349.2	4881.75
350.1	4849.32
357.3	4903.83
343.8	4950.06
339.3	4974.9
348.3	5023.89
345.6	5099.79
360.9	5099.79
378	5157.75
365.4	5183.97
353.7	5170.86
368.1	5225.37
369.9	5258.49
380.7	5319.21
366.3	5350.26
353.7	5358.54
350.1	5426.85
398.7	5439.96
383.4	5519.31
383.4	5555.19
372.6	5589
412.2	5597.97
370.8	5674.56
406.8	5755.29
387.9	5775.3
371.7	5771.85
402.3	5838.09
385.2	5868.45
408.6	5932.62
407.7	5978.85
405.9	6074.07
411.3	6114.78
401.4	6178.26
408.6	6203.1
409.5	6261.06
435.6	6343.86
434.7	6401.82
432	6403.2
433.8	6450.81
406.8	6545.34
431.1	6612.96
396.9	6671.61
414.9	6689.55
428.4	6747.51
426.6	6818.58
416.7	6915.87
418.5	6983.49
425.7	7022.82
442.8	7069.05
420.3	7120.8
459.9	7248.45
425.7	7293.3
447.3	7332.63
447.3	7382.31
479.7	7519.62
443.7	7543.08
438.3	7672.8
463.5	7721.1
481.5	7812.18
483.3	7876.35
465.3	8016.42
496.8	8095.08
490.5	8158.56
472.5	8272.41
495.9	8357.28
460.8	8424.21
505.8	8527.02
504.9	8653.98
524.7	8759.55
519.3	8853.39
506.7	8963.1
540.9	9112.83
533.7	9247.38
547.2	9332.94
542.7	9430.23
552.6	9628.95
550.8	9769.71
568.8	9880.8
550.8	10065
553.5	10217.5
604.8	10371.4
582.3	10594.3
584.1	10739.8
584.1	11031.7
635.4	11238.7
633.6	11523
643.5	11756.9
676.8	12046
690.3	12381.4
728.1	12616
745.2	13110.7
280.8	255.99
224.1	841.8
223.2	985.32
208.8	1104.69
210.6	1124.01
219.6	1217.16
222.3	1246.83
216	1286.16
215.1	1311
209.7	1369.65
210.6	1422.09
209.7	1421.4
210.6	1490.4
212.4	1480.74
216	1497.3
224.1	1529.04
227.7	1581.48
218.7	1558.02
229.5	1560.78
220.5	1641.51
220.5	1606.32
207.9	1673.94
207.9	1687.74
216	1676.7
223.2	1730.52
211.5	1727.76
227.7	1740.18
228.6	1762.26
228.6	1791.24
219.6	1772.61
225	1838.16
216	1845.06
222.3	1824.36
220.5	1896.81
213.3	1898.19
213.3	1906.47
214.2	1952.7
225	1949.25
228.6	1972.71
207.9	1988.58
216.9	1980.3
225	2003.76
229.5	2063.79
225.9	2082.42
226.8	2077.59
227.7	2044.47
209.7	2102.43
220.5	2132.79
224.1	2120.37
214.2	2163.84
220.5	2173.5
221.4	2191.44
216	2245.95
221.4	2234.22
210.6	2211.45
230.4	2300.46
238.5	2258.37
248.4	2259.75
234.9	2254.92
208.8	2304.6
208.8	2345.31
229.5	2336.34
252.9	2386.71
251.1	2389.47
230.4	2390.85
245.7	2363.25
225	2430.87
228.6	2412.93
218.7	2418.45
211.5	2466.06
216	2501.25
234	2528.16
252.9	2528.85
252	2540.58
251.1	2543.34
236.7	2625.45
239.4	2607.51
234.9	2572.32
239.4	2658.57
249.3	2677.2
252.9	2666.85
240.3	2719.29
243.9	2714.46
252	2708.25
236.7	2702.04
216	2734.47
225.9	2749.65
250.2	2788.29
236.7	2833.14
243	2826.24
240.3	2877.99
250.2	2879.37
243	2851.77
245.7	2904.21
234	2918.7
247.5	2940.78
258.3	2967.69
257.4	2958.03
275.4	2974.59
230.4	3022.89
234.9	3033.93
242.1	3076.71
252	3067.05
250.2	3091.2
234	3129.15
234	3122.25
249.3	3182.97
251.1	3205.74
280.8	3248.52
279	3245.76
278.1	3255.42
254.7	3294.06
255.6	3317.52
275.4	3280.95
289.8	3377.55
280.8	3344.43
255.6	3423.09
265.5	3381.69
273.6	3419.64
286.2	3483.12
293.4	3472.77
262.8	3530.04
258.3	3537.63
257.4	3533.49
331.2	3557.64
326.7	3588
291.6	3601.8
287.1	3607.32
285.3	3661.83
285.3	3681.84
293.4	3670.8
306	3728.76
309.6	3709.44
319.5	3785.34
312.3	3799.14
302.4	3797.76
301.5	3841.92
300.6	3821.91
336.6	3902.64
331.2	3890.91
342.9	3942.66
334.8	3933
306	4024.77
311.4	4008.9
307.8	3994.41
337.5	4034.43
331.2	4062.72
329.4	4132.41
340.2	4117.23
341.1	4171.05
342.9	4184.16
337.5	4238.67
324.9	4222.8
351.9	4281.45
353.7	4278.69
348.3	4314.57
363.6	4301.46
345.6	4353.9
357.3	4354.59
366.3	4447.05
351	4427.73
364.5	4462.92
351.9	4507.08
374.4	4545.72
387	4560.9
370.8	4582.29
345.6	4648.53
349.2	4674.75
362.7	4714.08
365.4	4716.15
404.1	4743.06
411.3	4734.09
386.1	4813.44
385.2	4848.63
388.8	4884.51
371.7	4947.3
381.6	4907.28
360	4959.72
372.6	5054.25
369	5024.58
369.9	5081.16
410.4	5123.25
406.8	5151.54
387	5177.07
404.1	5223.99
405	5270.22
405.9	5320.59
371.7	5371.65
369	5428.92
374.4	5415.12
431.1	5448.24
410.4	5502.75
404.1	5506.2
405	5572.44
427.5	5631.78
404.1	5700.09
433.8	5738.73
399.6	5805.66
394.2	5775.99
426.6	5820.84
411.3	5915.37
427.5	5922.96
424.8	6010.59
421.2	6078.9
425.7	6077.52
424.8	6114.78
419.4	6143.07
425.7	6189.99
428.4	6254.16
454.5	6343.86
450	6376.98
442.8	6446.67
424.8	6472.89
431.1	6541.2
441.9	6606.75
427.5	6637.8
437.4	6716.46
458.1	6782.01
452.7	6824.1
446.4	6893.79
451.8	6996.6
442.8	7042.83
481.5	7071.12
447.3	7133.91
480.6	7211.19
450.9	7309.86
477.9	7360.92
474.3	7380.93
502.2	7533.42
464.4	7565.85
495	7599.66
486.9	7707.99
491.4	7821.84
519.3	7917.06
505.8	8001.24
499.5	8045.4
508.5	8146.83
517.5	8211
504	8299.32
491.4	8406.96
523.8	8560.14
521.1	8653.98
530.1	8742.99
532.8	8878.23
534.6	8990.7
531.9	9066.6
566.1	9182.52
545.4	9295.68
567	9438.51
579.6	9547.53
585.9	9721.41
558	9827.67
585.9	9987.06
605.7	10150.6
630	10356.2
609.3	10526
611.1	10774.3
611.1	10931
622.8	11189
639	11395.3
645.3	11652.7
675.9	11950.8
707.4	12218.5
783.9	12555.2
784.8	13111.4
270.9	225.63
231.3	917.7
237.6	1016.37
242.1	1118.49
242.1	1253.73
242.1	1286.85
252	1355.85
230.4	1367.58
240.3	1434.51
244.8	1451.76
239.4	1455.9
238.5	1542.84
239.4	1522.83
236.7	1564.23
231.3	1569.06
230.4	1637.37
247.5	1652.55
242.1	1665.66
232.2	1682.22
233.1	1699.47
247.5	1715.34
249.3	1747.08
244.8	1772.61
232.2	1782.27
240.3	1771.92
245.7	1860.24
247.5	1831.26
243.9	1827.81
251.1	1903.02
241.2	1884.39
245.7	1894.74
248.4	1972.71
249.3	1976.16
240.3	1949.25
244.8	1952.7
247.5	2023.08
247.5	2012.04
244.8	1994.79
250.2	2065.17
238.5	2041.02
233.1	2060.34
234.9	2087.94
251.1	2100.36
247.5	2120.37
243.9	2123.82
238.5	2157.63
238.5	2165.91
250.2	2170.05
235.8	2203.86
244.8	2223.18
241.2	2217.66
241.2	2236.98
258.3	2263.89
267.3	2296.32
265.5	2281.14
245.7	2310.12
252	2323.92
248.4	2314.95
238.5	2338.41
271.8	2388.09
267.3	2409.48
261	2405.34
234.9	2463.3
232.2	2433.63
243.9	2432.94
252.9	2416.38
249.3	2469.51
252.9	2470.2
247.5	2484
253.8	2547.48
261	2522.64
271.8	2562.66
271.8	2581.98
272.7	2618.55
258.3	2575.77
257.4	2599.23
258.3	2657.19
273.6	2643.39
254.7	2661.33
254.7	2695.14
270.9	2733.09
270	2710.32
259.2	2706.87
252	2782.77
251.1	2747.58
247.5	2784.84
266.4	2833.83
262.8	2800.71
260.1	2829.69
255.6	2853.15
273.6	2864.19
269.1	2867.64
262.8	2935.95
255.6	2949.06
274.5	2918.7
279	2978.73
279.9	3003.57
284.4	2970.45
262.8	3029.79
254.7	3042.9
257.4	3035.31
270.9	3065.67
261.9	3075.33
270	3111.21
271.8	3136.05
261	3118.11
267.3	3178.14
265.5	3174
274.5	3190.56
319.5	3240.93
318.6	3240.93
299.7	3256.8
280.8	3296.82
293.4	3299.58
278.1	3291.99
312.3	3340.29
315	3345.81
316.8	3370.65
288	3421.02
297.9	3411.36
308.7	3455.52
308.7	3446.55
320.4	3445.17
291.6	3492.78
288	3498.99
360.9	3578.34
346.5	3574.89
349.2	3559.02
303.3	3611.46
314.1	3644.58
310.5	3685.29
316.8	3687.36
329.4	3744.63
327.6	3748.77
338.4	3714.96
344.7	3812.25
331.2	3808.11
333.9	3828.81
333	3832.95
349.2	3917.13
356.4	3880.56
357.3	3882.63
365.4	3939.21
356.4	3937.14
333	4009.59
329.4	4024.77
362.7	4067.55
346.5	4079.28
354.6	4121.37
357.3	4119.99
360.9	4171.05
360	4182.78
358.2	4229.7
355.5	4217.28
382.5	4251.78
377.1	4261.44
373.5	4334.58
378	4311.12
383.4	4382.19
384.3	4390.47
373.5	4439.46
388.8	4500.18
387	4467.06
406.8	4538.82
403.2	4533.3
403.2	4589.19
410.4	4569.87
377.1	4666.47
377.1	4641.63
371.7	4685.1
417.6	4749.96
432.9	4760.31
412.2	4806.54
407.7	4807.92
391.5	4867.95
405	4916.25
393.3	4896.24
382.5	4969.38
391.5	5054.94
397.8	5018.37
412.2	5106.69
413.1	5063.91
433.8	5121.87
406.8	5172.24
431.1	5235.72
418.5	5229.51
434.7	5272.29
406.8	5333.01
411.3	5359.23
400.5	5379.93
446.4	5484.81
414.9	5541.39
432	5493.09
419.4	5582.79
441.9	5637.3
424.8	5659.38
452.7	5725.62
442.8	5746.32
434.7	5767.02
439.2	5822.22
425.7	5885.7
453.6	5935.38
437.4	5948.49
455.4	5988.51
459	6051.99
448.2	6127.89
442.8	6161.01
451.8	6196.89
459	6252.78
462.6	6348
463.5	6366.63
467.1	6445.98
452.7	6512.91
456.3	6559.83
473.4	6617.79
450	6635.73
462.6	6681.96
472.5	6735.78
473.4	6833.76
472.5	6865.5
465.3	6971.07
470.7	7019.37
485.1	7055.25
480.6	7138.05
483.3	7164.27
465.3	7273.98
483.3	7340.91
486.9	7419.57
516.6	7531.35
493.2	7583.79
484.2	7660.38
513.9	7734.9
515.7	7841.85
547.2	7879.8
528.3	7988.13
512.1	8061.27
549.9	8155.11
521.1	8292.42
538.2	8389.71
538.2	8479.41
549	8542.2
551.7	8659.5
553.5	8819.58
568.8	8936.88
548.1	9030.72
591.3	9122.49
553.5	9319.14
591.3	9388.83
611.1	9566.16
600.3	9688.98
575.1	9809.73
610.2	9984.99
639.9	10179.6
660.6	10381.7
640.8	10541.8
643.5	10739.8
655.2	10965.5
684.9	11238.7
680.4	11509.9
684.9	11796.9
723.6	12068.8
799.2	12406.2
891	12875.4
298.8	204.93
253.8	1072.95
272.7	1199.22
254.7	1326.18
265.5	1369.65
268.2	1403.46
256.5	1471.77
257.4	1493.85
266.4	1558.02
259.2	1633.23
254.7	1651.17
255.6	1653.93
261	1698.09
263.7	1711.2
261.9	1713.27
261.9	1796.76
254.7	1778.13
254.7	1831.95
262.8	1829.88
264.6	1911.99
270	1874.04
261.9	1906.47
263.7	1936.83
257.4	1932
254.7	2021.01
272.7	1986.51
266.4	2000.31
267.3	2037.57
256.5	2071.38
261	2041.71
254.7	2123.82
275.4	2128.65
270	2127.96
274.5	2177.64
260.1	2143.83
261	2179.02
255.6	2152.11
256.5	2228.7
271.8	2217.66
273.6	2245.95
285.3	2250.78
294.3	2288.04
283.5	2257.68
265.5	2342.55
273.6	2334.27
266.4	2334.96
282.6	2368.08
283.5	2406.03
286.2	2392.92
291.6	2397.06
266.4	2453.64
270.9	2437.08
268.2	2458.47
267.3	2486.07
269.1	2511.6
273.6	2496.42
297.9	2557.14
290.7	2538.51
282.6	2519.19
288.9	2518.5
296.1	2600.61
295.2	2608.2
283.5	2606.13
290.7	2660.64
289.8	2678.58
280.8	2657.19
282.6	2635.11
280.8	2706.18
293.4	2717.22
284.4	2710.32
269.1	2733.78
267.3	2764.83
255.6	2743.44
266.4	2760.69
297.9	2837.28
279.9	2802.78
287.1	2841.42
279	2865.57
295.2	2871.78
293.4	2890.41
291.6	2903.52
[truncated: 1,376 more rows]
