# Supplementary material for: A quantitative model for the rate-limiting process of UGA alternative assignments to stop and selenocysteine codons
Source: PLoS Comput Biol. 2017 Feb 8;13(2):e1005367. doi: 10.1371/journal.pcbi.1005367 (PMC5323020; doi:10.1371/journal.pcbi.1005367)
Supplement: S7 File — (ZIP) [file pcbi.1005367.s017.zip › SEPW1_100.csv]

GFP	mCherry
24.3	93.15
11.7	91.08
7.2	124.2
22.5	113.85
16.2	136.62
8.1	119.37
10.8	135.93
18	92.46
12.6	102.12
13.5	140.76
17.1	177.33
25.2	151.11
3.6	191.13
22.5	179.4
19.8	145.59
22.5	191.82
16.2	227.7
12.6	217.35
18.9	216.66
15.3	258.75
4.5	264.27
10.8	341.55
6.3	394.68
14.4	452.64
20.7	558.21
15.3	735.54
22.5	972.9
19.8	1262.7
45.9	1484.19
23.4	1671.18
29.7	1974.09
45	2220.42
50.4	2553.69
65.7	2900.76
71.1	3169.86
81	3519.69
135	3829.5
155.7	4232.46
185.4	4582.29
387	5010.09
391.5	5484.81
524.7	5896.74
554.4	6268.65
557.1	6666.78
551.7	7010.4
643.5	7381.62
658.8	7803.9
739.8	8206.86
739.8	8603.61
783.9	8965.17
873	9341.91
912.6	9700.71
911.7	10123
888.3	10556.3
1116.9	10917.9
1174.5	11372.6
1458.9	11774.8
27	109.71
26.1	97.29
50.4	104.88
31.5	111.78
28.8	100.74
40.5	135.24
39.6	92.46
42.3	137.31
39.6	134.55
29.7	100.74
34.2	129.03
46.8	134.55
36	109.71
26.1	91.77
50.4	94.53
48.6	129.03
46.8	90.39
46.8	89.7
41.4	111.09
33.3	173.19
27	146.97
35.1	170.43
46.8	160.08
35.1	191.82
31.5	154.56
34.2	171.12
40.5	172.5
33.3	180.78
44.1	193.2
45	171.12
48.6	162.15
47.7	158.7
32.4	177.33
28.8	170.43
40.5	164.22
40.5	169.05
36.9	150.42
44.1	229.08
38.7	247.71
32.4	220.8
51.3	241.5
36	210.45
31.5	243.57
38.7	224.25
33.3	203.55
49.5	232.53
37.8	212.52
36	249.09
51.3	244.95
44.1	281.52
37.8	271.17
45	253.23
46.8	292.56
33.3	297.39
46.8	274.62
45.9	270.48
34.2	295.32
39.6	309.81
27.9	325.68
44.1	341.55
31.5	331.2
46.8	390.54
32.4	384.33
27	404.34
37.8	427.8
38.7	412.62
42.3	475.41
41.4	474.72
49.5	540.27
42.3	612.03
35.1	639.63
44.1	712.77
40.5	770.04
31.5	844.56
51.3	901.14
45.9	1024.65
44.1	1178.52
66.6	1309.62
54	1427.61
66.6	1547.67
36	1656
56.7	1819.53
77.4	1971.33
57.6	2044.47
69.3	2195.58
60.3	2412.24
54.9	2635.8
96.3	2911.11
81.9	3155.37
143.1	3488.64
119.7	3784.65
180.9	4128.27
247.5	4485
430.2	4931.43
480.6	5298.51
495	5681.46
541.8	6075.45
596.7	6423.9
640.8	6779.25
630	7158.75
693	7467.87
704.7	7817.7
776.7	8268.27
801.9	8616.03
876.6	8945.16
954.9	9424.02
993.6	9771.09
958.5	10178.9
980.1	10517.7
1263.6	10962.7
1366.2	11417.4
54.9	106.26
54	111.09
55.8	117.3
53.1	123.51
63.9	99.36
54.9	136.62
57.6	106.95
61.2	97.29
52.2	134.55
72.9	193.2
56.7	151.8
62.1	172.5
74.7	192.51
60.3	145.59
74.7	144.21
72.9	193.89
60.3	172.5
71.1	163.53
71.1	175.26
54	146.28
54	173.19
52.2	171.12
54.9	181.47
63.9	178.02
66.6	186.3
65.7	245.64
72	235.98
67.5	204.93
70.2	229.77
54	211.83
71.1	237.36
58.5	219.42
63	227.01
70.2	240.81
66.6	230.46
57.6	228.39
69.3	227.01
60.3	218.04
74.7	206.31
66.6	232.53
74.7	222.18
71.1	280.83
69.3	253.92
74.7	278.76
70.2	265.65
73.8	298.77
63.9	269.79
52.2	288.42
67.5	251.16
63	253.92
60.3	293.25
56.7	289.11
57.6	266.34
61.2	304.98
77.4	356.04
56.7	353.97
74.7	318.78
75.6	331.2
68.4	353.97
63.9	349.83
72	391.92
70.2	390.54
63	393.3
73.8	402.96
72.9	384.33
60.3	358.11
71.1	411.93
64.8	460.92
70.2	440.22
72	514.74
54.9	514.05
54	467.82
76.5	568.56
65.7	569.25
70.2	601.68
56.7	612.03
71.1	669.3
52.2	647.91
58.5	698.97
68.4	750.03
69.3	812.13
69.3	864.57
59.4	922.53
69.3	1006.71
72	1101.24
64.8	1123.32
58.5	1256.49
61.2	1365.51
87.3	1404.84
77.4	1501.44
92.7	1610.46
90	1733.97
94.5	1816.77
82.8	2016.87
92.7	2136.24
80.1	2272.86
99.9	2453.64
83.7	2594.4
111.6	2774.49
122.4	2973.21
144	3269.91
133.2	3503.13
146.7	3781.89
186.3	4220.73
266.4	4599.54
470.7	4974.9
420.3	5235.72
519.3	5577.96
531	5835.33
581.4	6149.28
639.9	6481.86
624.6	6825.48
673.2	7126.32
747	7521.69
743.4	7824.6
807.3	8241.36
837.9	8529.09
825.3	8912.73
1010.7	9218.4
1030.5	9602.04
1007.1	10022.2
1179.9	10417.6
1327.5	10826.1
1507.5	11217.3
89.1	95.22
80.1	140.07
94.5	189.75
79.2	192.51
81.9	186.99
98.1	184.23
89.1	245.64
89.1	235.98
85.5	231.15
84.6	240.81
88.2	247.71
84.6	235.29
101.7	247.71
92.7	214.59
99.9	253.92
87.3	277.38
90	303.6
94.5	284.97
81	278.76
99.9	265.65
101.7	254.61
98.1	282.21
99	287.73
81.9	333.96
79.2	337.41
99	312.57
91.8	320.16
81	340.17
81	327.06
91.8	319.47
90	380.88
79.2	389.16
103.5	385.71
93.6	363.63
78.3	395.37
84.6	380.19
81.9	445.74
84.6	412.62
86.4	458.85
79.2	414
78.3	439.53
88.2	505.77
93.6	511.98
94.5	482.31
97.2	550.62
85.5	520.26
81	612.03
79.2	586.5
79.2	638.94
87.3	679.65
94.5	695.52
96.3	756.93
95.4	808.68
82.8	895.62
92.7	899.76
99	963.24
99	1035.69
93.6	1087.44
90.9	1170.24
80.1	1257.18
90.9	1351.02
121.5	1435.89
81.9	1526.28
118.8	1606.32
110.7	1752.6
123.3	1922.34
119.7	2012.73
109.8	2133.48
108.9	2262.51
117.9	2367.39
110.7	2568.87
118.8	2715.84
152.1	2917.32
148.5	3113.28
148.5	3374.1
180	3739.8
214.2	4068.24
378	4430.49
446.4	4747.89
472.5	5084.61
501.3	5329.56
561.6	5596.59
603	5918.82
603	6145.83
640.8	6449.43
675.9	6693
693	7049.04
703.8	7310.55
742.5	7541.7
758.7	7870.14
839.7	8206.17
876.6	8549.1
915.3	8840.28
937.8	9139.74
953.1	9489.57
998.1	9815.94
1069.2	10208.5
1095.3	10665.3
1453.5	11031.7
114.3	121.44
113.4	229.08
104.4	235.29
115.2	250.47
109.8	287.73
124.2	253.23
117	313.95
120.6	333.96
112.5	324.99
105.3	355.35
111.6	405.72
122.4	387.09
108	407.1
105.3	400.89
126.9	427.8
111.6	460.92
128.7	438.15
120.6	468.51
125.1	487.83
126.9	476.1
121.5	541.65
128.7	554.76
128.7	607.89
126.9	605.13
107.1	646.53
108	681.03
108	727.26
104.4	741.06
128.7	832.83
126.9	871.47
124.2	932.19
113.4	970.83
107.1	1066.74
112.5	1126.77
128.7	1267.53
144.9	1275.81
130.5	1432.44
104.4	1511.79
135	1630.47
131.4	1709.13
134.1	1886.46
130.5	1981.68
134.1	2150.73
141.3	2317.02
153	2436.39
134.1	2583.36
166.5	2753.1
173.7	2955.27
162.9	3186.42
210.6	3470.01
184.5	3779.82
355.5	4146.9
441.9	4547.79
390.6	4858.98
512.1	5093.58
530.1	5363.37
552.6	5543.46
593.1	5771.85
578.7	5999.55
648.9	6207.93
676.8	6491.52
693.9	6704.04
694.8	6924.84
717.3	7213.26
766.8	7440.27
754.2	7714.2
767.7	8049.54
818.1	8316.57
905.4	8720.22
968.4	9003.81
951.3	9281.19
1075.5	9631.02
1066.5	10020.2
1180.8	10321.7
1269.9	10730.2
142.2	98.67
144.9	283.59
135.9	350.52
145.8	358.8
144.9	369.15
143.1	451.95
130.5	427.11
151.2	491.28
135.9	479.55
144	531.99
148.5	567.87
132.3	580.29
149.4	662.4
145.8	725.19
149.4	702.42
139.5	775.56
153	821.79
142.2	888.03
155.7	997.74
155.7	1011.54
154.8	1126.77
150.3	1219.23
164.7	1307.55
178.2	1387.59
144.9	1500.75
174.6	1611.15
171.9	1801.59
174.6	1893.36
166.5	2056.89
158.4	2243.19
174.6	2405.34
170.1	2561.28
207	2749.65
207.9	2969.07
197.1	3202.29
217.8	3511.41
285.3	3865.38
374.4	4150.35
397.8	4508.46
504.9	4747.2
564.3	4950.06
567.9	5187.42
567	5344.05
594	5587.62
621.9	5775.99
630	5959.53
669.6	6168.6
684.9	6371.46
700.2	6609.51
723.6	6802.71
750.6	7026.27
783.9	7230.51
826.2	7486.5
784.8	7724.55
877.5	8024.7
883.8	8253.09
927	8470.44
945	8803.71
1013.4	9130.08
1107	9399.18
1156.5	9747.63
1092.6	10071.2
1270.8	10431.4
1560.6	10782.6
179.1	166.98
163.8	390.54
157.5	458.16
176.4	467.82
169.2	525.09
156.6	614.1
160.2	662.4
156.6	707.25
170.1	738.3
174.6	799.71
163.8	871.47
180	990.84
181.8	1022.58
180.9	1130.22
174.6	1193.01
187.2	1306.86
194.4	1403.46
181.8	1544.22
184.5	1609.77
182.7	1802.97
207	1880.25
199.8	2081.04
188.1	2147.97
188.1	2351.52
205.2	2529.54
189	2691.69
214.2	2938.02
227.7	3208.5
274.5	3462.42
256.5	3783.96
357.3	4126.2
457.2	4440.84
441	4614.03
482.4	4796.19
596.7	5025.27
576	5170.17
573.3	5377.86
624.6	5507.58
636.3	5635.23
627.3	5834.64
645.3	6027.15
679.5	6139.62
702.9	6374.22
718.2	6550.86
771.3	6774.42
796.5	6973.83
815.4	7251.21
811.8	7479.6
866.7	7693.5
846.9	7891.53
898.2	8185.47
983.7	8415.24
960.3	8714.01
1018.8	9022.44
1047.6	9356.4
1120.5	9611.01
1124.1	9978.09
1291.5	10392.1
1460.7	10744.7
206.1	193.2
204.3	421.59
185.4	554.76
198.9	677.58
205.2	685.17
198.9	774.18
182.7	893.55
190.8	912.87
192.6	965.31
205.2	1093.65
196.2	1140.57
189.9	1273.74
212.4	1290.99
216.9	1404.84
189.9	1509.03
225.9	1607.01
224.1	1710.51
216	1905.78
228.6	1983.75
232.2	2145.21
232.2	2330.82
224.1	2490.9
230.4	2729.64
246.6	2948.37
254.7	3138.81
269.1	3384.45
312.3	3665.28
334.8	3986.13
388.8	4266.96
454.5	4489.83
529.2	4712.01
481.5	4873.47
602.1	5027.34
618.3	5201.22
637.2	5310.24
610.2	5441.34
654.3	5622.81
658.8	5775.3
693.9	5945.73
684.9	6032.67
744.3	6294.18
745.2	6379.74
751.5	6574.32
784.8	6758.55
755.1	6937.26
783	7060.77
815.4	7279.5
844.2	7443.72
900	7652.79
875.7	7908.09
917.1	8186.85
1000.8	8417.31
981	8706.42
1037.7	8985.18
1071	9213.57
1049.4	9535.11
1098	9855.27
1165.5	10138.2
1321.2	10512.8
1680.3	11053.8
222.3	496.11
226.8	679.65
226.8	767.97
227.7	834.21
232.2	939.78
218.7	959.1
212.4	1066.74
229.5	1158.51
228.6	1223.37
248.4	1285.47
253.8	1424.16
238.5	1440.72
236.7	1583.55
220.5	1689.12
251.1	1772.61
236.7	1895.43
248.4	1992.72
241.2	2191.44
234.9	2330.13
258.3	2490.21
257.4	2674.44
247.5	2860.74
302.4	3052.56
308.7	3289.23
316.8	3560.4
338.4	3857.79
410.4	4085.49
433.8	4303.53
536.4	4525.71
550.8	4705.11
497.7	4857.6
629.1	4963.17
609.3	5153.61
605.7	5262.63
660.6	5382
680.4	5506.89
680.4	5629.71
693	5856.03
726.3	5934.69
720	6119.61
738	6192.06
767.7	6352.83
760.5	6537.06
796.5	6715.08
786.6	6856.53
815.4	7079.4
871.2	7230.51
878.4	7470.63
935.1	7650.72
900	7906.71
899.1	8106.81
945.9	8402.13
973.8	8577.39
1057.5	8886.51
1090.8	9154.92
1085.4	9519.24
1181.7	9790.41
1178.1	10135.4
1363.5	10525.3
663.3	216.66
256.5	644.46
252	777.63
248.4	894.24
252	920.46
259.2	1050.87
234.9	1105.38
245.7	1181.97
245.7	1229.58
262.8	1321.35
270.9	1415.19
273.6	1476.6
251.1	1506.96
280.8	1651.86
258.3	1658.76
278.1	1798.83
260.1	1893.36
272.7	1971.33
275.4	2041.02
261.9	2165.22
270.9	2324.61
277.2	2457.78
283.5	2584.74
305.1	2735.85
291.6	2956.65
296.1	3129.84
298.8	3360.3
358.2	3588
377.1	3830.19
367.2	4056.51
426.6	4291.8
521.1	4427.04
502.2	4611.96
594	4722.36
523.8	4885.89
657.9	4971.45
646.2	5074.95
664.2	5177.76
697.5	5304.72
654.3	5466.18
700.2	5548.29
707.4	5677.32
723.6	5822.91
746.1	5968.5
735.3	6085.8
769.5	6222.42
792.9	6374.91
801.9	6559.14
790.2	6639.87
814.5	6832.38
856.8	7039.38
835.2	7196.7
866.7	7304.34
924.3	7498.92
944.1	7699.02
927.9	7906.02
924.3	8079.9
966.6	8403.51
1036.8	8515.29
1049.4	8800.26
1109.7	9094.89
1143	9360.54
1201.5	9635.16
1199.7	9993.96
1390.5	10347.2
1592.1	10915.8
265.5	673.44
276.3	825.24
275.4	945.99
279.9	956.34
284.4	1090.89
272.7	1159.2
279	1204.05
264.6	1253.04
309.6	1302.72
301.5	1424.16
294.3	1471.08
265.5	1505.58
298.8	1575.96
291.6	1646.34
292.5	1724.31
308.7	1762.26
291.6	1867.83
302.4	1962.36
298.8	1998.24
309.6	2132.1
288.9	2177.64
287.1	2277.69
299.7	2401.89
288.9	2492.97
301.5	2649.6
315.9	2748.96
333.9	2913.18
333	3077.4
360	3292.68
364.5	3460.35
404.1	3704.61
402.3	3882.63
458.1	4133.1
462.6	4273.17
556.2	4434.63
576.9	4555.38
618.3	4697.52
591.3	4786.53
663.3	4908.66
684.9	5018.37
675.9	5149.47
658.8	5227.44
680.4	5328.18
695.7	5470.32
730.8	5645.58
729.9	5753.91
751.5	5864.31
776.7	5956.08
777.6	6129.96
782.1	6201.72
763.2	6343.86
837	6492.9
813.6	6586.74
865.8	6757.86
832.5	6923.46
860.4	7093.2
934.2	7269.15
884.7	7389.21
912.6	7546.53
945.9	7778.37
1008.9	7975.02
1024.2	8191.68
1061.1	8478.72
1031.4	8764.38
1142.1	9001.05
1103.4	9290.85
1242.9	9634.47
1232.1	10007.1
1493.1	10340.3
384.3	109.02
288	828.69
287.1	900.45
298.8	1030.86
288.9	1095.72
292.5	1143.33
308.7	1211.64
335.7	1306.17
293.4	1377.93
315	1400.7
324	1478.67
307.8	1535.94
337.5	1550.43
325.8	1606.32
309.6	1669.8
317.7	1718.79
336.6	1766.4
326.7	1851.27
335.7	1927.17
316.8	1983.06
332.1	2057.58
334.8	2090.7
325.8	2200.41
325.8	2296.32
335.7	2361.87
337.5	2498.49
324.9	2581.29
328.5	2700.66
322.2	2871.09
340.2	2949.75
344.7	3163.65
379.8	3317.52
409.5	3451.38
397.8	3608.7
387	3809.49
412.2	3933
527.4	4174.5
484.2	4267.65
504	4403.58
599.4	4531.23
570.6	4648.53
672.3	4758.93
595.8	4864.5
689.4	4917.63
713.7	5017.68
687.6	5117.73
682.2	5243.31
715.5	5360.61
712.8	5453.07
751.5	5558.64
763.2	5690.43
773.1	5777.37
810	5870.52
774	5998.17
801.9	6109.26
843.3	6291.42
854.1	6401.13
864.9	6495.66
848.7	6632.28
887.4	6730.26
882.9	6936.57
889.2	7069.74
951.3	7267.77
931.5	7405.08
950.4	7584.48
986.4	7795.62
1016.1	8019.18
1024.2	8159.94
1025.1	8368.32
1044.9	8593.95
1102.5	8823.03
1168.2	9094.89
1259.1	9410.91
1206	9660
1269.9	10005
1425.6	10394.2
400.5	102.81
320.4	872.16
326.7	997.05
315	1068.12
326.7	1119.87
321.3	1170.24
333.9	1247.52
349.2	1299.27
320.4	1350.33
343.8	1422.09
349.2	1465.56
315.9	1542.15
349.2	1566.99
345.6	1624.26
333.9	1676.01
342	1725
344.7	1802.97
339.3	1863.69
355.5	1920.96
360.9	1958.22
345.6	2023.77
351	2076.9
351	2129.34
346.5	2213.52
362.7	2250.78
343.8	2341.17
357.3	2451.57
359.1	2478.48
356.4	2604.06
352.8	2682.72
382.5	2837.97
387	2902.83
396.9	3027.03
382.5	3142.95
391.5	3261.63
394.2	3390.66
403.2	3521.76
443.7	3703.23
447.3	3821.22
460.8	4022.01
504	4111.02
537.3	4214.52
540.9	4346.31
618.3	4459.47
641.7	4542.96
592.2	4673.37
686.7	4767.9
649.8	4797.57
709.2	4921.77
743.4	5048.73
710.1	5114.97
733.5	5177.07
771.3	5281.95
775.8	5428.23
737.1	5435.82
756.9	5574.51
803.7	5686.98
787.5	5807.73
839.7	5907.09
801	6020.25
815.4	6118.23
855.9	6214.14
823.5	6341.1
900	6484.62
870.3	6599.16
900	6677.82
909.9	6824.79
939.6	6969.69
910.8	7117.35
956.7	7280.88
1013.4	7489.95
1015.2	7650.03
1008	7821.15
968.4	8073.69
1049.4	8244.12
1117.8	8482.86
1116	8714.7
1144.8	8962.41
1270.8	9218.4
1172.7	9505.44
1494	9903.57
1301.4	10221.7
1407.6	10575.6
349.2	846.63
361.8	988.08
363.6	1087.44
358.2	1145.4
351.9	1230.27
389.7	1288.92
351.9	1380
381.6	1391.73
380.7	1460.73
351.9	1545.6
389.7	1590.45
382.5	1571.13
389.7	1637.37
356.4	1700.85
386.1	1734.66
378	1780.2
387	1818.84
378.9	1828.5
376.2	1889.22
388.8	1943.04
376.2	2000.31
379.8	2058.96
378.9	2098.98
376.2	2188.68
377.1	2217.66
364.5	2250.09
375.3	2337.72
383.4	2427.42
372.6	2476.41
368.1	2557.14
373.5	2673.06
376.2	2707.56
411.3	2792.43
394.2	2948.37
390.6	2975.28
391.5	3073.95
401.4	3178.83
426.6	3325.8
433.8	3386.52
426.6	3494.16
457.2	3619.05
416.7	3761.88
477	3878.49
482.4	3996.48
532.8	4097.22
558.9	4211.07
564.3	4314.57
642.6	4409.1
618.3	4498.11
618.3	4614.03
699.3	4721.67
708.3	4749.27
635.4	4869.33
776.7	4950.75
769.5	5039.76
746.1	5077.02
773.1	5192.25
795.6	5312.31
774	5330.25
762.3	5441.34
824.4	5492.4
815.4	5649.03
826.2	5717.34
827.1	5817.39
850.5	5971.26
833.4	6069.93
881.1	6163.08
885.6	6296.94
892.8	6428.73
898.2	6519.81
887.4	6646.77
911.7	6784.77
925.2	6942.78
949.5	7071.81
1011.6	7240.17
965.7	7391.28
988.2	7584.48
1000.8	7710.75
1025.1	7908.78
990.9	8040.57
1090.8	8280
1141.2	8508.39
1123.2	8700.9
1179	8965.86
1178.1	9285.33
1348.2	9596.52
1391.4	9928.41
1458.9	10370.7
411.3	761.76
384.3	960.48
389.7	1077.78
381.6	1210.95
387.9	1255.11
405	1313.76
371.7	1378.62
394.2	1400.01
396	1449.69
380.7	1492.47
396	1563.54
414	1624.95
370.8	1661.52
396.9	1749.15
411.3	1760.88
409.5	1775.37
407.7	1840.92
411.3	1918.2
396.9	1898.88
395.1	1950.63
394.2	2022.39
412.2	2047.23
414	2092.77
406.8	2190.06
410.4	2152.11
406.8	2221.8
400.5	2292.18
415.8	2338.41
409.5	2394.3
401.4	2432.94
404.1	2495.73
395.1	2619.93
402.3	2669.61
412.2	2718.6
441	2778.63
427.5	2831.76
424.8	2946.3
437.4	2965.62
418.5	3082.92
430.2	3116.73
461.7	3222.99
423	3376.17
457.2	3390.66
449.1	3534.87
469.8	3601.8
463.5	3723.93
514.8	3913.68
510.3	3977.16
563.4	4084.8
601.2	4187.61
565.2	4255.23
575.1	4369.77
654.3	4431.87
644.4	4488.45
638.1	4594.02
639	4642.32
741.6	4781.01
666.9	4868.64
764.1	4902.45
786.6	5045.97
775.8	5103.24
762.3	5146.02
758.7	5243.31
796.5	5337.84
823.5	5396.49
857.7	5539.32
833.4	5633.16
844.2	5740.11
838.8	5828.43
888.3	5893.29
847.8	6016.8
863.1	6102.36
884.7	6230.01
918	6354.9
950.4	6482.55
931.5	6574.32
968.4	6767.52
959.4	6871.71
963.9	7017.3
973.8	7200.84
1009.8	7276.05
1027.8	7437.51
1021.5	7644.51
1045.8	7824.6
1094.4	8023.32
1122.3	8189.61
1098.9	8388.33
1157.4	8639.49
1216.8	8843.73
1224.9	9138.36
1259.1	9450.24
1328.4	9782.82
1504.8	10091.2
481.5	124.2
398.7	1041.21
393.3	1164.72
413.1	1251.66
441.9	1284.78
418.5	1408.98
429.3	1463.49
395.1	1513.17
431.1	1590.45
434.7	1649.79
433.8	1602.18
409.5	1656
416.7	1710.51
440.1	1768.47
420.3	1798.83
422.1	1857.48
431.1	1885.77
436.5	1974.09
430.2	2011.35
426.6	2031.36
433.8	2037.57
439.2	2114.16
428.4	2153.49
427.5	2167.29
440.1	2224.56
418.5	2291.49
435.6	2307.36
437.4	2314.95
430.2	2397.06
417.6	2417.07
428.4	2497.8
418.5	2545.41
432.9	2624.76
420.3	2630.28
440.1	2714.46
442.8	2734.47
466.2	2808.99
428.4	2857.98
459.9	2944.92
455.4	2975.97
448.2	3079.47
450.9	3158.13
453.6	3199.53
493.2	3225.06
461.7	3360.99
487.8	3387.9
480.6	3513.48
507.6	3561.09
542.7	3672.18
486.9	3804.66
542.7	3824.67
503.1	3936.45
535.5	4062.03
573.3	4135.86
599.4	4220.73
597.6	4278.69
615.6	4370.46
693.9	4455.33
715.5	4550.55
661.5	4606.44
730.8	4726.5
770.4	4776.87
718.2	4837.59
787.5	4922.46
808.2	4961.79
792	5097.72
791.1	5114.28
794.7	5220.54
855.9	5309.55
853.2	5414.43
810.9	5461.35
849.6	5557.95
868.5	5660.07
868.5	5735.97
863.1	5812.56
909	5936.76
903.6	6045.09
924.3	6156.18
948.6	6281.76
944.1	6359.73
980.1	6498.42
936.9	6675.06
993.6	6778.56
974.7	6933.81
1009.8	7028.34
988.2	7165.65
1033.2	7362.99
1072.8	7537.56
1044	7734.21
1088.1	7903.95
1091.7	8114.4
1142.1	8248.26
1190.7	8462.85
1168.2	8770.59
1255.5	9047.97
1235.7	9302.58
1395.9	9629.64
1478.7	9954.63
1667.7	10393.5
431.1	1059.15
420.3	1135.74
427.5	1248.21
432.9	1356.54
451.8	1425.54
462.6	1441.41
424.8	1504.89
456.3	1598.04
450	1616.67
432.9	1705.68
460.8	1726.38
447.3	1753.98
443.7	1780.89
446.4	1842.99
454.5	1904.4
448.2	1874.73
450	1968.57
458.1	1987.89
447.3	2015.49
456.3	2071.38
447.3	2087.94
450	2087.94
461.7	2161.77
452.7	2203.86
449.1	2283.21
453.6	2250.78
457.2	2346.69
445.5	2392.23
463.5	2415
442.8	2479.86
448.2	2515.74
464.4	2555.76
449.1	2581.98
455.4	2628.9
443.7	2689.62
488.7	2747.58
472.5	2806.92
444.6	2862.81
482.4	2924.22
475.2	2970.45
495	3049.11
489.6	3105.69
488.7	3203.67
513.9	3271.29
517.5	3320.97
486	3339.6
527.4	3454.83
507.6	3499.68
530.1	3584.55
571.5	3669.42
511.2	3727.38
567.9	3839.16
546.3	3871.59
564.3	3993.72
551.7	4047.54
619.2	4108.26
648.9	4233.84
603.9	4293.87
642.6	4342.17
726.3	4422.21
677.7	4494.66
731.7	4564.35
693.9	4610.58
764.1	4702.35
802.8	4754.1
717.3	4883.82
824.4	4942.47
849.6	5023.2
819	5059.77
855	5186.73
811.8	5241.24
844.2	5342.67
880.2	5409.6
909	5511.72
878.4	5555.19
891.9	5683.53
890.1	5767.71
954	5902.26
896.4	5997.48
918	6128.58
955.8	6202.41
932.4	6329.37
972.9	6451.5
971.1	6558.45
1008	6698.52
995.4	6815.82
1051.2	6969.69
1026	7080.78
1091.7	7247.76
1041.3	7420.26
1077.3	7567.23
1074.6	7717.65
1116.9	7963.29
1102.5	8096.46
1120.5	8306.91
1213.2	8512.53
1228.5	8783.7
1283.4	9074.19
1314.9	9332.25
1328.4	9675.18
1577.7	10105.7
442.8	977.73
465.3	1209.57
480.6	1324.8
473.4	1393.11
486.9	1491.09
448.2	1494.54
484.2	1575.96
480.6	1612.53
450.9	1702.23
477.9	1749.15
473.4	1783.65
487.8	1816.77
485.1	1845.06
471.6	1873.35
477.9	1937.52
468.9	2012.73
482.4	1983.75
488.7	2033.43
486.9	2076.21
492.3	2121.06
477	2144.52
475.2	2181.09
473.4	2237.67
492.3	2248.71
487.8	2323.23
480.6	2328.75
488.7	2392.23
477	2431.56
483.3	2463.3
483.3	2510.22
490.5	2558.52
483.3	2624.76
470.7	2600.61
493.2	2674.44
489.6	2708.94
519.3	2748.96
513.9	2792.43
513	2797.26
489.6	2846.25
515.7	2924.91
516.6	2949.75
543.6	3020.13
514.8	3106.38
518.4	3122.25
518.4	3211.26
531.9	3261.63
544.5	3305.79
507.6	3336.84
538.2	3407.22
528.3	3525.21
569.7	3576.27
552.6	3615.6
595.8	3682.53
532.8	3770.16
580.5	3866.76
581.4	3897.81
559.8	3923.34
595.8	4075.14
635.4	4136.55
689.4	4171.05
646.2	4284.9
661.5	4332.51
653.4	4373.22
732.6	4454.64
774.9	4551.24
708.3	4578.15
803.7	4727.19
831.6	4747.89
773.1	4822.41
753.3	4843.8
878.4	4992.84
866.7	5001.81
852.3	5111.52
870.3	5174.31
902.7	5290.92
868.5	5330.25
859.5	5474.46
924.3	5502.75
928.8	5625.57
923.4	5738.73
930.6	5847.75
937.8	5943.66
928.8	6001.62
954.9	6085.11
981	6227.25
952.2	6304.53
1008.9	6420.45
1007.1	6590.19
1028.7	6693
1021.5	6818.58
1066.5	6965.55
1052.1	7119.42
1072.8	7286.4
1110.6	7434.06
1098.9	7601.73
1132.2	7756.98
1191.6	7995.03
1199.7	8236.53
1256.4	8443.53
1237.5	8627.07
1218.6	8899.62
1390.5	9218.4
1324.8	9484.05
1583.1	9932.55
1470.6	10248.6
475.2	1161.27
499.5	1277.88
494.1	1397.94
511.2	1479.36
488.7	1522.83
519.3	1604.94
505.8	1653.24
468.9	1693.26
506.7	1747.77
513.9	1767.78
515.7	1867.14
500.4	1919.58
512.1	1911.3
518.4	1949.94
515.7	2023.08
506.7	2020.32
514.8	2074.83
516.6	2087.94
508.5	2136.93
507.6	2192.82
517.5	2218.35
498.6	2234.91
506.7	2287.35
499.5	2278.38
502.2	2334.96
498.6	2369.46
511.2	2366.7
495.9	2439.15
495.9	2506.08
499.5	2478.48
504	2526.09
504	2557.14
495	2609.58
515.7	2659.26
513.9	2673.06
498.6	2725.5
531.9	2762.76
534.6	2802.78
545.4	2793.12
514.8	2869.71
522	2897.31
520.2	2954.58
557.1	3038.07
525.6	3064.98
529.2	3125.7
521.1	3129.84
534.6	3187.8
549	3254.73
549	3292.68
528.3	3380.31
556.2	3431.37
574.2	3453.45
566.1	3508.65
590.4	3557.64
590.4	3606.63
570.6	3743.94
566.1	3809.49
612.9	3837.78
613.8	3906.09
584.1	3939.21
603.9	4026.15
660.6	4132.41
723.6	4176.57
696.6	4230.39
657.9	4269.72
701.1	4333.2
757.8	4424.28
744.3	4465.68
780.3	4562.97
731.7	4609.2
806.4	4725.81
836.1	4752.72
798.3	4827.93
862.2	4921.77
889.2	4979.04
906.3	5030.79
871.2	5122.56
892.8	5202.6
924.3	5284.71
907.2	5335.77
901.8	5444.79
958.5	5537.25
956.7	5601.42
943.2	5720.1
937.8	5842.92
973.8	5929.86
987.3	6075.45
1007.1	6141.69
1029.6	6245.19
1035	6374.91
1019.7	6521.88
1021.5	6650.91
1052.1	6826.17
1042.2	6892.41
1079.1	7008.33
1075.5	7181.52
1106.1	7337.46
1164.6	7527.21
1172.7	7688.67
1163.7	7832.19
1143	8050.23
1215.9	8248.95
1266.3	8458.71
1238.4	8756.79
1328.4	8998.98
1368.9	9336.39
1548	9740.73
1449	10137.5
497.7	1151.61
529.2	1284.78
532.8	1466.25
496.8	1535.94
535.5	1573.89
521.1	1626.33
500.4	1675.32
538.2	1727.07
523.8	1794
541.8	1865.07
531	1891.29
534.6	1961.67
525.6	1938.21
536.4	2025.15
529.2	2081.73
544.5	2090.01
542.7	2101.74
537.3	2190.06
520.2	2218.35
529.2	2243.19
522	2249.4
537.3	2350.14
526.5	2334.96
522.9	2402.58
524.7	2388.09
536.4	2429.49
531.9	2503.32
537.3	2480.55
535.5	2521.95
525.6	2532.99
536.4	2595.09
540	2667.54
533.7	2652.36
522	2703.42
549.9	2746.89
570.6	2796.57
567.9	2803.47
537.3	2873.85
567	2940.78
567.9	2935.26
560.7	2967.69
589.5	3036.69
570.6	3091.2
553.5	3093.27
571.5	3156.06
558.9	3214.02
575.1	3236.79
572.4	3277.5
548.1	3347.88
586.8	3404.46
602.1	3457.59
601.2	3436.89
596.7	3542.46
604.8	3571.44
602.1	3601.11
639.9	3659.76
597.6	3747.39
648.9	3845.37
636.3	3879.18
618.3	3924.03
628.2	3979.23
643.5	4031.67
685.8	4135.86
735.3	4142.76
682.2	4268.34
723.6	4308.36
708.3	4370.46
786.6	4413.24
810	4516.05
777.6	4601.61
775.8	4656.81
841.5	4730.64
811.8	4819.65
803.7	4865.88
885.6	4924.53
929.7	5008.02
908.1	5143.26
911.7	5172.24
941.4	5284.02
935.1	5344.74
930.6	5437.89
959.4	5546.91
968.4	5659.38
969.3	5807.73
972	5851.2
1012.5	5936.76
1012.5	6107.19
1023.3	6201.72
999	6348
1079.1	6489.45
1062	6612.96
1070.1	6675.75
1091.7	6837.9
1105.2	7008.33
1102.5	7111.14
1136.7	7309.86
1177.2	7496.16
1215	7672.11
1176.3	7895.67
1161.9	8052.99
1241.1	8257.23
1284.3	8477.34
1269	8774.73
1369.8	9062.46
1409.4	9347.43
1582.2	9753.15
1464.3	10169.9
529.2	1241.31
567	1402.08
528.3	1533.87
557.1	1566.3
525.6	1663.59
547.2	1727.76
558	1808.49
567	1832.64
560.7	1884.39
560.7	1905.78
554.4	1936.14
568.8	2015.49
549	2070
559.8	2083.8
567	2107.26
564.3	2145.21
571.5	2181.78
558.9	2238.36
571.5	2298.39
550.8	2299.08
558	2308.05
566.1	2392.23
552.6	2399.82
559.8	2418.45
548.1	2437.77
546.3	2512.29
553.5	2530.23
567	2566.11
563.4	2590.95
555.3	2663.4
559.8	2638.56
567	2685.48
596.7	2764.14
586.8	2760.69
573.3	2835.9
557.1	2882.82
566.1	2857.29
591.3	2897.31
583.2	2979.42
580.5	2978.73
620.1	3035.31
575.1	3084.99
597.6	3152.61
595.8	3133.29
587.7	3174.69
598.5	3269.22
615.6	3283.71
582.3	3329.25
600.3	3406.53
615.6	3390.66
642.6	3475.53
605.7	3492.78
624.6	3578.34
646.2	3624.57
674.1	3701.16
620.1	3728.76
610.2	3795
674.1	3830.19
665.1	3897.81
627.3	3932.31
661.5	4024.77
657.9	4039.26
708.3	4119.3
760.5	4153.11
749.7	4231.08
721.8	4294.56
747.9	4342.17
735.3	4393.23
788.4	4472.58
855.9	4545.03
804.6	4573.32
796.5	4660.26
890.1	4761
841.5	4807.23
825.3	4872.78
923.4	4911.42
957.6	5008.71
929.7	5094.27
939.6	5192.94
929.7	5236.41
946.8	5341.98
945.9	5453.76
972.9	5571.06
995.4	5666.28
1001.7	5731.83
995.4	5841.54
1039.5	5931.93
1017	6077.52
1063.8	6208.62
1020.6	6330.06
1078.2	6425.28
1089.9	6547.41
1115.1	6726.81
1100.7	6797.88
1161	6977.28
1133.1	7110.45
1167.3	7303.65
1201.5	7521
1186.2	7703.85
1204.2	7884.63
1198.8	8108.88
1222.2	8330.37
1274.4	8587.74
1331.1	8825.79
1390.5	9146.64
1393.2	9519.24
1430.1	9830.43
547.2	1210.26
579.6	1417.95
559.8	1539.39
589.5	1635.3
577.8	1712.58
595.8	1762.26
583.2	1854.72
576.9	1907.16
578.7	1972.02
588.6	1990.65
577.8	2037.57
578.7	2033.43
576	2127.96
579.6	2141.76
591.3	2223.87
592.2	2236.29
575.1	2264.58
573.3	2332.2
579.6	2307.36
576.9	2390.16
577.8	2416.38
584.1	2456.4
580.5	2481.24
576	2514.36
575.1	2558.52
591.3	2605.44
593.1	2599.23
575.1	2644.08
590.4	2715.84
589.5	2693.07
614.7	2749.65
612	2742.75
607.5	2805.54
591.3	2849.7
597.6	2871.78
622.8	2948.37
616.5	2990.46
619.2	2991.84
638.1	3029.1
598.5	3080.85
615.6	3118.8
607.5	3129.15
612	3201.6
629.1	3247.14
626.4	3317.52
630.9	3314.07
621.9	3364.44
630	3402.39
669.6	3481.74
627.3	3490.71
660.6	3596.28
650.7	3592.14
663.3	3628.02
685.8	3669.42
628.2	3710.82
632.7	3759.81
696.6	3865.38
690.3	3877.8
653.4	3926.1
684	4013.73
732.6	4099.98
796.5	4162.08
756	4215.21
729.9	4255.23
778.5	4313.19
766.8	4392.54
833.4	4411.17
810.9	4469.82
806.4	4571.94
806.4	4664.4
897.3	4698.21
873.9	4807.92
841.5	4881.75
967.5	4977.66
969.3	5053.56
947.7	5117.04
966.6	5208.12
991.8	5284.02
1005.3	5399.94
1026.9	5521.38
1033.2	5644.89
1018.8	5691.12
1037.7	5790.48
1075.5	5919.51
1035	5976.78
1060.2	6092.01
1115.1	6261.06
1117.8	6404.58
1125.9	6494.28
1106.1	6632.97
1160.1	6757.17
1128.6	6937.95
1153.8	7100.1
1203.3	7226.37
1197	7462.35
1219.5	7630.02
1242.9	7835.64
1216.8	8045.4
1287.9	8271.03
1328.4	8500.11
1313.1	8778.87
1409.4	9054.87
1565.1	9376.41
1700.1	9751.77
579.6	1229.58
610.2	1453.83
621	1637.37
586.8	1664.97
613.8	1780.89
613.8	1821.6
604.8	1877.49
601.2	1942.35
599.4	1983.75
618.3	2063.79
621.9	2120.37
623.7	2188.68
609.3	2182.47
600.3	2214.9
620.1	2289.42
619.2	2328.06
621.9	2305.29
621.9	2382.57
600.3	2423.28
612.9	2426.04
601.2	2464.68
622.8	2531.61
599.4	2566.8
607.5	2577.15
614.7	2675.13
617.4	2647.53
610.2	2706.87
627.3	2749.65
639.9	2767.59
630.9	2826.24
622.8	2862.81
611.1	2852.46
635.4	2912.49
639.9	2921.46
627.3	2996.67
652.5	3041.52
634.5	3067.74
647.1	3062.91
634.5	3121.56
642.6	3183.66
647.1	3174
658.8	3227.82
654.3	3299.58
642.6	3367.2
653.4	3428.61
674.1	3434.13
692.1	3473.46
667.8	3507.96
678.6	3572.13
681.3	3618.36
711.9	3688.74
662.4	3714.27
658.8	3771.54
675.9	3786.03
710.1	3863.31
706.5	3886.08
691.2	3948.18
708.3	3988.89
703.8	4075.14
822.6	4148.28
783	4230.39
756.9	4260.75
783	4304.91
784.8	4362.18
877.5	4438.77
845.1	4490.52
890.1	4539.51
850.5	4574.01
912.6	4712.01
958.5	4747.2
900	4834.14
987.3	4940.4
1004.4	4985.94
984.6	5090.82
969.3	5149.47
983.7	5235.72
1017.9	5313.69
1031.4	5385.45
1065.6	5493.09
1063.8	5646.27
1064.7	5751.84
1053.9	5818.08
1074.6	5934.69
1087.2	6058.2
1103.4	6232.08
[truncated: 1,055 more rows]
