# Supplementary material for: A quantitative model for the rate-limiting process of UGA alternative assignments to stop and selenocysteine codons
Source: PLoS Comput Biol. 2017 Feb 8;13(2):e1005367. doi: 10.1371/journal.pcbi.1005367 (PMC5323020; doi:10.1371/journal.pcbi.1005367)
Supplement: S7 File — (ZIP) [file pcbi.1005367.s017.zip › SEPW1_250.csv]

GFP	mCherry
22.5	126.27
42.3	104.88
39.6	134.55
27.9	148.35
18	97.98
38.7	127.65
40.5	128.34
38.7	91.08
25.2	131.79
13.5	131.1
50.4	135.93
38.7	106.95
32.4	122.82
50.4	116.61
21.6	97.29
50.4	88.32
45.9	104.19
27.9	120.06
27	104.19
53.1	113.85
45.9	98.67
57.6	88.32
9	111.09
29.7	113.16
38.7	90.39
43.2	93.15
9	148.35
27.9	100.05
52.2	97.98
17.1	97.29
49.5	115.23
44.1	126.96
30.6	131.1
33.3	97.29
28.8	135.93
33.3	95.22
43.2	90.39
38.7	93.84
47.7	142.14
20.7	124.2
4.5	126.27
57.6	119.37
35.1	103.5
54	133.17
27	146.97
24.3	97.29
29.7	123.51
56.7	119.37
49.5	104.19
0.9	152.49
48.6	103.5
43.2	106.26
51.3	151.8
22.5	179.4
56.7	181.47
13.5	202.17
41.4	203.55
43.2	211.14
27	193.89
23.4	183.54
45.9	178.71
24.3	161.46
50.4	209.07
21.6	176.64
48.6	212.52
44.1	165.6
42.3	180.78
50.4	168.36
46.8	181.47
35.1	165.6
21.6	153.18
33.3	169.74
18.9	176.64
42.3	186.99
44.1	169.74
45	188.37
23.4	229.08
54	260.82
31.5	235.29
21.6	256.68
54.9	247.02
33.3	227.7
7.2	239.43
55.8	267.03
56.7	273.93
27.9	232.53
53.1	235.29
38.7	282.21
45.9	329.82
42.3	338.79
23.4	345.69
50.4	291.18
28.8	322.92
29.7	289.11
21.6	316.71
21.6	305.67
11.7	378.12
54.9	355.35
37.8	396.75
38.7	409.86
51.3	394.68
42.3	434.7
39.6	464.37
41.4	421.59
30.6	453.33
55.8	515.43
10.8	485.76
52.2	528.54
18.9	567.18
27.9	605.82
51.3	545.79
57.6	644.46
49.5	672.06
40.5	708.63
34.2	693.45
32.4	742.44
53.1	749.34
38.7	803.85
2.7	870.78
56.7	921.84
54.9	973.59
44.1	1026.03
45	1124.7
49.5	1070.88
18.9	1146.09
22.5	1242
20.7	1282.02
32.4	1376.55
1.8	1455.21
3.6	1532.49
30.6	1588.38
9.9	1667.73
49.5	1835.4
48.6	1932.69
51.3	2024.46
42.3	2164.53
47.7	2270.1
40.5	2398.44
46.8	2579.91
16.2	2697.9
44.1	2982.18
57.6	3169.86
43.2	3503.82
90.9	3881.25
57.6	4150.35
64.8	4458.09
127.8	4919.7
172.8	5360.61
205.2	5872.59
558.9	6385.95
534.6	6802.71
589.5	7238.79
718.2	7712.13
810.9	8275.86
1109.7	8678.13
1190.7	9175.62
1332.9	9580.65
1395	10046.4
1461.6	10552.9
1626.3	11024.1
1577.7	11465
1881	11954.9
1992.6	12498.7
2501.1	12896.8
2538	13419.1
2686.5	13955.9
91.8	120.75
59.4	104.88
71.1	144.9
76.5	136.62
70.2	149.04
77.4	118.68
66.6	144.21
81	122.82
97.2	136.62
72.9	148.35
63	144.21
75.6	89.01
94.5	117.3
90.9	99.36
65.7	148.35
62.1	126.27
64.8	126.27
60.3	115.92
72.9	133.17
69.3	101.43
71.1	184.23
71.1	162.84
73.8	209.07
73.8	186.3
59.4	166.29
67.5	155.94
96.3	157.32
101.7	182.85
63.9	166.29
74.7	171.12
70.2	183.54
102.6	187.68
65.7	155.94
60.3	209.07
71.1	153.87
91.8	195.96
63.9	159.39
63	213.21
95.4	171.12
78.3	253.23
60.3	238.05
77.4	267.72
86.4	240.12
73.8	275.31
72	258.06
72.9	278.76
100.8	249.09
87.3	273.93
81.9	224.94
87.3	279.45
89.1	226.32
86.4	246.33
63	323.61
74.7	287.73
105.3	285.66
81.9	332.58
72	291.87
91.8	318.09
67.5	340.86
59.4	333.96
87.3	389.85
91.8	356.73
86.4	356.04
63	367.77
97.2	389.85
107.1	351.21
69.3	425.04
90	417.45
61.2	422.28
90.9	421.59
108.9	492.66
104.4	503.7
72.9	534.75
84.6	552.69
103.5	565.11
63	590.64
70.2	665.16
61.2	656.19
78.3	639.63
77.4	733.47
69.3	723.12
82.8	776.94
98.1	740.37
85.5	810.75
71.1	830.76
62.1	913.56
102.6	900.45
67.5	982.56
79.2	950.82
80.1	1032.24
107.1	1071.57
66.6	1160.58
66.6	1130.22
103.5	1242
99.9	1281.33
95.4	1344.12
90.9	1389.66
91.8	1443.48
102.6	1484.19
66.6	1526.28
63	1609.77
106.2	1687.05
70.2	1761.57
91.8	1818.15
105.3	1896.81
70.2	1914.75
112.5	1978.23
106.2	2164.53
82.8	2171.43
87.3	2253.54
110.7	2322.54
61.2	2446.05
104.4	2619.93
74.7	2659.26
104.4	2772.42
64.8	2896.62
87.3	2965.62
67.5	3147.78
66.6	3312.69
91.8	3503.82
89.1	3663.21
160.2	4050.99
171	4200.03
153.9	4513.98
124.2	4836.21
228.6	5247.45
281.7	5767.02
692.1	6218.97
630.9	6600.54
799.2	7044.21
834.3	7518.93
944.1	7929.48
1044.9	8355.21
1246.5	8860.29
1278	9249.45
1371.6	9602.04
1510.2	10047.1
1409.4	10488.7
1710.9	11015.2
1935	11427.8
1817.1	11908
1995.3	12331
2390.4	12878.2
2517.3	13285.3
2785.5	13811.7
144	205.62
118.8	271.17
122.4	222.18
116.1	282.21
117	331.89
135	322.92
127.8	405.72
173.7	348.45
145.8	391.23
170.1	471.27
116.1	438.84
150.3	510.6
164.7	506.46
137.7	552
145.8	572.7
139.5	627.9
165.6	730.71
159.3	689.31
161.1	797.64
162.9	812.82
143.1	858.36
159.3	890.1
148.5	974.28
142.2	1032.93
137.7	1110.21
168.3	1130.91
139.5	1234.41
135	1317.21
128.7	1377.93
167.4	1361.37
121.5	1397.25
160.2	1455.9
162.9	1591.83
123.3	1673.25
153.9	1729.14
145.8	1860.93
129.6	1929.24
154.8	2027.22
141.3	2147.97
169.2	2214.21
138.6	2330.13
157.5	2442.6
129.6	2519.19
119.7	2683.41
173.7	2755.17
141.3	2895.24
168.3	3014.61
138.6	3183.66
124.2	3380.31
134.1	3540.39
124.2	3683.91
187.2	3879.87
141.3	4164.84
182.7	4451.19
216.9	4877.61
261	5244.69
471.6	5740.8
500.4	6181.02
781.2	6526.71
848.7	6961.41
819.9	7309.17
1029.6	7649.34
1040.4	8025.39
1122.3	8434.56
1314.9	8817.51
1382.4	9223.23
1456.2	9639.99
1601.1	10052.6
1657.8	10431.4
1847.7	10899.2
1872.9	11290.5
1875.6	11734.8
2176.2	12205.4
2186.1	12665.6
2718.9	13124.5
2993.4	13641.3
180	159.39
186.3	359.49
181.8	422.28
208.8	494.04
184.5	594.09
214.2	665.16
200.7	725.19
218.7	673.44
202.5	765.21
189.9	820.41
202.5	928.05
203.4	996.36
178.2	1053.63
200.7	1007.4
198	1081.92
189.9	1166.79
225.9	1247.52
215.1	1308.24
175.5	1310.31
194.4	1346.19
183.6	1441.41
194.4	1504.89
196.2	1569.06
193.5	1626.33
189.9	1656.69
226.8	1714.65
186.3	1825.05
192.6	1883.01
207.9	1980.99
202.5	2092.08
185.4	2196.27
225.9	2296.32
192.6	2302.53
226.8	2478.48
191.7	2601.99
226.8	2717.91
204.3	2875.23
190.8	2982.18
220.5	3103.62
186.3	3336.15
184.5	3501.06
195.3	3760.5
288	3978.54
252.9	4245.57
251.1	4560.9
306.9	4910.04
333	5371.65
478.8	5809.8
781.2	6203.1
751.5	6514.98
727.2	6784.08
914.4	7197.39
997.2	7455.45
1076.4	7832.88
1099.8	8219.97
1127.7	8590.5
1332.9	8883.06
1404.9	9248.07
1393.2	9521.31
1525.5	9936.69
1593.9	10322.4
1744.2	10702.6
1905.3	11080.7
2063.7	11574.1
2086.2	11951.5
2249.1	12422.1
2572.2	12874.7
2712.6	13397
246.6	166.98
254.7	479.55
284.4	663.78
284.4	736.92
252.9	764.52
286.2	836.28
257.4	930.12
270.9	986.01
260.1	942.54
275.4	1001.88
237.6	1119.87
267.3	1159.89
274.5	1177.14
244.8	1251.66
279	1302.72
250.2	1268.22
257.4	1349.64
256.5	1373.1
255.6	1418.64
264.6	1498.68
253.8	1455.9
252.9	1562.85
269.1	1590.45
243.9	1640.82
254.7	1691.88
288.9	1771.23
232.2	1840.23
288	1850.58
257.4	1882.32
267.3	1954.77
257.4	2005.83
265.5	2118.3
234.9	2201.1
270.9	2245.95
261.9	2359.8
288.9	2409.48
232.2	2506.77
288	2578.53
279	2693.76
251.1	2869.02
240.3	2971.83
272.7	3125.7
245.7	3229.89
270	3403.77
269.1	3640.44
287.1	3837.09
313.2	4055.13
303.3	4331.82
306.9	4647.84
419.4	5075.64
413.1	5524.83
560.7	5842.23
828.9	6226.56
759.6	6485.31
910.8	6723.36
921.6	6999.36
882.9	7274.67
986.4	7603.11
1105.2	7952.25
1141.2	8272.41
1300.5	8515.29
1379.7	8891.34
1479.6	9248.07
1554.3	9509.58
1607.4	9840.09
1586.7	10192
1690.2	10601.2
1811.7	10955.8
1926.9	11379.5
2368.8	11788
2292.3	12182
2484.9	12662.9
2874.6	13112.8
484.2	277.38
321.3	715.53
291.6	805.92
327.6	921.84
315.9	984.63
318.6	1050.87
343.8	1000.5
341.1	1066.74
329.4	1144.71
342	1255.8
345.6	1213.02
333.9	1295.13
346.5	1321.35
304.2	1368.96
336.6	1396.56
316.8	1442.79
295.2	1482.81
305.1	1495.23
342	1582.17
315	1554.57
314.1	1602.87
304.2	1603.56
297.9	1704.3
326.7	1714.65
310.5	1713.96
320.4	1780.2
339.3	1789.17
291.6	1905.09
337.5	1930.62
333	1929.93
319.5	2006.52
340.2	2077.59
293.4	2111.4
342	2123.82
339.3	2197.65
343.8	2292.87
326.7	2315.64
323.1	2396.37
314.1	2472.27
339.3	2585.43
304.2	2668.23
320.4	2751.72
295.2	2831.07
342.9	2925.6
344.7	3036.69
307.8	3205.74
339.3	3306.48
340.2	3429.99
341.1	3657.69
323.1	3763.95
369.9	3997.17
393.3	4213.83
372.6	4469.13
401.4	4815.51
496.8	5197.77
510.3	5542.08
674.1	5876.04
643.5	6171.36
859.5	6332.13
940.5	6559.83
859.5	6791.67
986.4	7060.08
989.1	7344.36
1101.6	7518.24
1164.6	7840.47
1195.2	8035.05
1332.9	8401.44
1375.2	8611.89
1404.9	8876.85
1499.4	9169.41
1614.6	9501.3
1518.3	9784.2
1719.9	10114.7
1726.2	10523.2
1991.7	10930.3
2073.6	11280.8
2147.4	11665.1
2389.5	12052.9
2458.8	12464.8
2945.7	12896.8
403.2	121.44
392.4	779.01
359.1	932.19
388.8	938.4
356.4	1030.86
380.7	1110.9
369.9	1164.03
385.2	1248.21
385.2	1300.65
398.7	1284.78
386.1	1365.51
376.2	1375.86
386.1	1391.04
383.4	1430.37
396	1513.86
354.6	1504.2
392.4	1573.2
403.2	1571.82
396	1604.25
389.7	1607.01
360.9	1658.76
360	1656
386.1	1700.16
389.7	1746.39
397.8	1725.69
377.1	1823.67
348.3	1798.83
358.2	1867.83
371.7	1889.22
396	1947.18
405	1957.53
352.8	1991.34
397.8	2091.39
378.9	2042.4
405.9	2104.5
386.1	2135.55
368.1	2199.72
401.4	2265.96
400.5	2250.78
360.9	2326.68
398.7	2385.33
372.6	2370.84
385.2	2444.67
371.7	2502.63
396	2571.63
399.6	2642.7
390.6	2726.19
393.3	2773.11
366.3	2856.6
373.5	2900.07
377.1	3039.45
395.1	3109.14
349.2	3211.95
355.5	3395.49
381.6	3463.11
400.5	3621.81
364.5	3792.24
406.8	3970.95
445.5	4114.47
441	4255.23
450	4509.84
458.1	4818.27
528.3	5059.77
540	5388.9
652.5	5633.16
732.6	5917.44
714.6	6136.17
894.6	6388.02
1025.1	6537.75
1009.8	6733.02
1084.5	6973.83
1087.2	7237.41
1188.9	7391.97
1262.7	7637.61
1268.1	7916.37
1167.3	8102.67
1347.3	8355.21
1416.6	8622.93
1523.7	8852.01
1550.7	9067.29
1652.4	9395.04
1584.9	9699.33
1715.4	9902.88
1725.3	10265.1
1833.3	10556.3
2062.8	10889.6
2093.4	11314.6
2153.7	11598.2
2543.4	11992.9
2496.6	12482.8
2995.2	12903
492.3	160.08
437.4	894.24
437.4	1058.46
406.8	1115.04
453.6	1214.4
419.4	1244.07
437.4	1322.04
461.7	1344.81
417.6	1364.82
457.2	1451.76
439.2	1514.55
417.6	1470.39
423.9	1484.88
421.2	1524.21
457.2	1613.22
426.6	1641.51
432	1647.03
419.4	1667.73
431.1	1682.22
440.1	1729.14
451.8	1740.87
407.7	1829.88
436.5	1779.51
451.8	1808.49
456.3	1849.89
437.4	1903.71
440.1	1909.92
425.7	1960.98
421.2	2032.05
444.6	2016.18
406.8	2026.53
456.3	2038.95
432	2046.54
418.5	2107.95
414.9	2130.72
424.8	2185.23
426.6	2228.01
430.2	2294.94
425.7	2285.97
407.7	2312.88
413.1	2303.91
428.4	2370.84
408.6	2486.07
440.1	2436.39
436.5	2552.31
440.1	2573.7
443.7	2620.62
451.8	2663.4
427.5	2733.78
463.5	2698.59
459.9	2791.74
458.1	2852.46
412.2	2926.29
452.7	2957.34
430.2	3015.3
460.8	3106.38
413.1	3259.56
426.6	3295.44
439.2	3363.75
414.9	3480.36
410.4	3577.65
448.2	3718.41
509.4	3891.6
486.9	4028.91
485.1	4100.67
518.4	4275.24
518.4	4412.55
514.8	4680.27
502.2	4868.64
477.9	5114.97
609.3	5361.3
720	5631.09
704.7	5872.59
911.7	6081.66
894.6	6319.71
1076.4	6430.11
949.5	6620.55
940.5	6836.52
1067.4	7001.43
1103.4	7108.38
1267.2	7415.43
1181.7	7581.72
1333.8	7841.85
1314	8025.39
1446.3	8315.19
1482.3	8504.94
1497.6	8765.07
1593	8990.01
1641.6	9217.02
1718.1	9387.45
1653.3	9669.66
1756.8	9917.37
1765.8	10283.1
1872	10572.2
2137.5	10902
2013.3	11218
2252.7	11630
2578.5	12024.6
2469.6	12409
3303	13002.4
512.1	899.07
516.6	1118.49
467.1	1136.43
464.4	1232.34
493.2	1296.51
494.1	1337.22
515.7	1451.76
473.4	1422.78
483.3	1466.94
508.5	1551.12
464.4	1524.9
494.1	1595.28
474.3	1630.47
505.8	1587
504.9	1656.69
491.4	1686.36
511.2	1734.66
495	1769.16
512.1	1818.84
504.9	1810.56
491.4	1804.35
483.3	1874.73
512.1	1894.05
474.3	1910.61
473.4	1925.79
484.2	1967.88
485.1	1999.62
491.4	1978.23
495.9	2043.78
485.1	2074.14
488.7	2071.38
464.4	2120.37
504	2117.61
477	2216.28
515.7	2167.98
507.6	2176.95
503.1	2286.66
506.7	2291.49
483.3	2353.59
510.3	2356.35
485.1	2423.28
508.5	2371.53
513	2451.57
485.1	2476.41
507.6	2539.89
508.5	2493.66
472.5	2544.03
504.9	2600.61
486	2627.52
473.4	2673.75
498.6	2734.47
489.6	2741.37
519.3	2760.69
493.2	2851.77
482.4	2818.65
469.8	2946.3
515.7	2954.58
505.8	3070.5
511.2	3022.89
496.8	3133.98
487.8	3184.35
468.9	3256.8
493.2	3328.56
475.2	3366.51
491.4	3505.2
466.2	3540.39
489.6	3636.99
515.7	3772.23
569.7	3900.57
560.7	3950.25
529.2	4109.64
570.6	4194.51
550.8	4369.77
530.1	4470.51
567	4596.78
560.7	4794.12
661.5	5077.71
669.6	5187.42
748.8	5437.2
802.8	5614.53
800.1	5869.83
927	6048.54
857.7	6187.92
963.9	6291.42
1150.2	6408.03
1009.8	6608.13
1017.9	6783.39
1160.1	6958.65
1188	7129.08
1130.4	7299.51
1318.5	7497.54
1369.8	7687.29
1372.5	7830.12
1368	8044.02
1377	8214.45
1559.7	8535.99
1592.1	8731.95
1603.8	8883.75
1640.7	9176.31
1725.3	9376.41
1815.3	9588.24
1822.5	9882.87
1867.5	10120.2
1971.9	10360.3
1934.1	10804
2104.2	11066.9
2180.7	11349.8
2296.8	11732.8
2487.6	12155.7
2751.3	12693.9
560.7	949.44
551.7	1144.71
529.2	1279.26
576	1342.05
539.1	1419.33
545.4	1459.35
544.5	1560.09
549	1544.22
546.3	1620.81
549	1612.53
538.2	1684.29
571.5	1653.93
536.4	1730.52
528.3	1727.76
528.3	1809.87
571.5	1814.01
576	1814.7
560.7	1867.83
542.7	1876.11
527.4	1965.12
575.1	1909.92
554.4	1929.93
568.8	2014.11
567.9	2025.15
535.5	2043.09
534.6	2056.89
576	2043.09
557.1	2165.22
549	2141.07
531.9	2132.1
563.4	2206.62
569.7	2180.4
540.9	2176.26
544.5	2274.24
565.2	2275.62
541.8	2318.4
549	2321.16
570.6	2321.85
528.3	2399.82
579.6	2378.43
536.4	2413.62
541.8	2463.3
566.1	2448.12
568.8	2519.88
554.4	2534.37
569.7	2564.04
565.2	2581.29
576.9	2660.64
539.1	2669.61
536.4	2644.77
527.4	2739.3
552.6	2697.9
532.8	2795.19
579.6	2792.43
529.2	2826.24
530.1	2946.3
563.4	2940.78
563.4	3002.19
561.6	2973.9
531	3053.94
578.7	3080.16
530.1	3080.85
539.1	3153.99
566.1	3244.38
526.5	3332.01
539.1	3373.41
532.8	3436.89
579.6	3502.44
553.5	3539.01
526.5	3599.73
535.5	3684.6
572.4	3788.79
547.2	3846.75
592.2	3982.68
585	4050.3
609.3	4064.79
634.5	4229.01
627.3	4331.82
625.5	4463.61
612	4620.24
632.7	4710.63
620.1	4842.42
582.3	4999.74
748.8	5208.12
720	5357.16
714.6	5501.37
911.7	5713.2
906.3	5919.51
936.9	6033.36
875.7	6161.7
1049.4	6357.66
1209.6	6403.2
1165.5	6539.13
1195.2	6737.16
1177.2	6855.84
1174.5	7000.74
1253.7	7236.72
1235.7	7351.95
1323.9	7500.3
1421.1	7675.56
1441.8	7845.99
1399.5	8029.53
1433.7	8208.24
1518.3	8387.64
1500.3	8584.29
1702.8	8809.23
1707.3	9039.69
1769.4	9203.91
1836	9451.62
1845.9	9724.17
1911.6	9988.44
1879.2	10257.5
1967.4	10532.8
2257.2	10847.5
2295.9	11178.7
2188.8	11494.7
2697.3	11831.4
2677.5	12278.5
2945.7	12753.3
610.2	1122.63
581.4	1289.61
603.9	1426.23
590.4	1475.22
596.7	1547.67
602.1	1558.02
603.9	1633.92
616.5	1658.07
614.7	1676.01
594	1725.69
611.1	1763.64
617.4	1805.04
606.6	1812.63
632.7	1883.01
633.6	1888.53
599.4	1958.91
624.6	1936.83
636.3	1959.6
580.5	1985.13
614.7	1979.61
620.1	1973.4
618.3	2093.46
622.8	2098.29
580.5	2142.45
605.7	2139
630.9	2144.52
612	2205.24
593.1	2223.18
612	2208
591.3	2273.55
635.4	2279.76
634.5	2296.32
594.9	2317.71
621	2326.68
592.2	2362.56
597.6	2417.07
589.5	2381.19
632.7	2380.5
583.2	2475.03
606.6	2433.63
606.6	2537.82
590.4	2557.14
612.9	2528.16
611.1	2567.49
608.4	2593.02
612.9	2594.4
615.6	2676.51
594.9	2674.44
584.1	2731.02
631.8	2704.8
605.7	2783.46
618.3	2760.69
594.9	2815.89
602.1	2831.07
585.9	2873.85
604.8	2885.58
586.8	2886.27
585.9	2970.45
588.6	2987.7
598.5	3044.28
610.2	3038.07
631.8	3114.66
611.1	3197.46
621.9	3161.58
619.2	3239.55
610.2	3283.02
630	3393.42
610.2	3400.32
589.5	3410.67
583.2	3516.24
596.7	3541.08
635.4	3624.57
618.3	3692.19
580.5	3743.94
613.8	3803.28
684	3885.39
692.1	3972.33
693	4016.49
658.8	4091.7
595.8	4134.48
650.7	4298.01
639.9	4371.84
644.4	4499.49
651.6	4549.86
648	4670.61
681.3	4787.91
697.5	4950.75
797.4	5056.32
765	5211.57
790.2	5406.84
788.4	5536.56
892.8	5658.69
784.8	5745.63
979.2	5893.98
1021.5	6023.7
954	6168.6
1088.1	6324.54
1260	6414.93
1275.3	6564.66
1143.9	6716.46
1122.3	6815.13
1320.3	6960.03
1307.7	7099.41
1297.8	7214.64
1416.6	7389.21
1362.6	7498.92
1454.4	7629.33
1326.6	7817.01
1456.2	8005.38
1431.9	8088.87
1567.8	8315.19
1670.4	8476.65
1711.8	8727.81
1719.9	8880.99
1775.7	9110.76
1743.3	9281.19
1837.8	9546.84
1864.8	9734.52
1963.8	9967.74
1954.8	10252
2013.3	10510.1
2304.9	10816.4
2338.2	11188.3
2220.3	11467.8
2433.6	11860.4
2785.5	12297.2
693.9	108.33
668.7	1226.13
654.3	1334.46
681.3	1514.55
661.5	1538.7
658.8	1600.8
670.5	1696.02
676.8	1745.7
665.1	1740.18
649.8	1811.25
641.7	1791.24
657.9	1865.07
695.7	1867.14
691.2	1923.72
657	1941.66
679.5	1976.85
640.8	2020.32
674.1	2078.97
654.3	2077.59
653.4	2102.43
667.8	2127.96
684	2161.08
677.7	2219.73
659.7	2216.97
659.7	2170.74
668.7	2277
664.2	2252.85
689.4	2271.48
650.7	2332.2
685.8	2348.07
640.8	2301.15
677.7	2382.57
667.8	2386.71
679.5	2374.29
639	2484
679.5	2472.27
686.7	2485.38
693.9	2546.79
692.1	2521.26
670.5	2522.64
657	2605.44
646.2	2603.37
678.6	2566.8
647.1	2683.41
648	2682.72
693	2660.64
675	2739.99
681.3	2719.29
672.3	2800.71
658.8	2809.68
679.5	2757.24
660.6	2841.42
663.3	2829.69
659.7	2933.88
683.1	2929.05
694.8	2955.27
648	2964.93
650.7	2976.66
684.9	3028.41
643.5	3053.25
695.7	3122.94
645.3	3139.5
682.2	3198.84
639.9	3198.15
689.4	3263.7
688.5	3224.37
644.4	3307.17
654.3	3374.1
689.4	3385.83
646.2	3449.31
677.7	3476.22
689.4	3521.76
675.9	3573.51
638.1	3604.56
675.9	3605.94
695.7	3699.09
645.3	3744.63
690.3	3850.2
704.7	3867.45
747.9	3941.28
715.5	4017.87
734.4	4090.32
644.4	4133.79
704.7	4237.29
724.5	4294.56
720	4362.87
733.5	4424.97
741.6	4526.4
702	4582.29
720.9	4730.64
696.6	4852.08
780.3	4932.12
813.6	5073.57
859.5	5206.05
776.7	5299.2
880.2	5455.83
902.7	5584.86
937.8	5642.82
864.9	5764.95
1017	5883.63
1097.1	6045.09
1005.3	6178.95
1252.8	6238.29
1215.9	6379.74
1204.2	6468.06
1323.9	6548.79
1181.7	6669.54
1191.6	6803.4
1378.8	6937.95
1348.2	7075.95
1386	7213.95
1364.4	7362.3
1494.9	7442.34
1419.3	7574.13
1386.9	7819.08
1542.6	7890.84
1461.6	8142.69
1653.3	8326.23
1666.8	8449.74
1735.2	8666.4
1822.5	8851.32
1814.4	8962.41
1840.5	9177
1917	9435.75
1998	9638.61
1997.1	9898.74
2124	10054.7
2141.1	10364.5
2185.2	10635
2259.9	10974.5
2380.5	11297.4
2540.7	11676.2
2754	12144.7
2840.4	12593.2
731.7	1157.82
710.1	1406.91
711	1537.32
697.5	1668.42
696.6	1736.73
698.4	1782.96
741.6	1825.05
708.3	1867.83
750.6	1923.72
702	1952.7
704.7	2029.98
702.9	2018.25
728.1	2061.72
749.7	2086.56
729.9	2165.91
732.6	2133.48
712.8	2202.48
711	2212.14
711	2184.54
738	2296.32
696.6	2236.98
740.7	2308.74
744.3	2358.42
719.1	2361.18
747	2419.14
728.1	2386.71
718.2	2379.12
710.1	2448.81
737.1	2479.86
733.5	2458.47
720	2495.73
702.9	2537.13
702	2550.24
702.9	2600.61
742.5	2577.15
702	2596.47
720.9	2650.98
722.7	2649.6
732.6	2644.77
739.8	2697.21
723.6	2690.31
718.2	2806.92
729.9	2754.48
734.4	2772.42
697.5	2844.18
731.7	2836.59
720.9	2833.83
745.2	2922.84
707.4	2914.56
703.8	2991.15
696.6	2965.62
712.8	2965.62
738	3018.06
706.5	3027.03
734.4	3136.74
699.3	3123.63
743.4	3140.88
737.1	3143.64
740.7	3189.18
729	3240.93
719.1	3240.24
729	3334.77
741.6	3335.46
716.4	3381
696.6	3448.62
744.3	3436.89
729.9	3507.27
738.9	3471.39
737.1	3596.28
731.7	3545.91
701.1	3599.04
724.5	3713.58
725.4	3715.65
719.1	3730.83
700.2	3818.46
796.5	3888.84
778.5	3935.07
811.8	3970.26
780.3	4004.07
759.6	4072.38
728.1	4127.58
809.1	4203.48
803.7	4249.71
782.1	4344.24
800.1	4398.75
776.7	4461.54
779.4	4534.68
792	4596.09
801	4684.41
801	4745.13
807.3	4887.27
859.5	4949.37
876.6	5040.45
756	5126.01
866.7	5274.36
857.7	5314.38
936.9	5446.86
947.7	5580.03
1042.2	5671.8
915.3	5789.79
1077.3	5937.45
987.3	5938.14
1168.2	6074.07
1096.2	6194.13
1208.7	6301.77
1231.2	6383.88
1267.2	6510.84
1341.9	6570.87
1265.4	6697.14
1252.8	6786.15
1449	6957.27
1404.9	7075.26
1420.2	7231.89
1444.5	7339.53
1520.1	7460.28
1481.4	7589.31
1426.5	7746.63
1593	7888.77
1617.3	8018.49
1588.5	8154.42
1688.4	8397.3
1755.9	8498.04
1833.3	8706.42
1857.6	8809.23
1909.8	9054.18
1914.3	9197.7
2016.9	9383.31
2053.8	9577.89
1958.4	9823.53
2184.3	10088.5
2141.1	10328.6
2161.8	10563.2
2408.4	10853
2483.1	11195.9
2592	11587.9
2653.2	11958.4
2996.1	12425.5
761.4	136.62
763.2	1480.74
806.4	1588.38
761.4	1736.73
757.8	1828.5
802.8	1867.83
793.8	1855.41
775.8	1911.3
776.7	1990.65
766.8	2016.18
756	2065.86
804.6	2079.66
792	2103.12
791.1	2141.76
786.6	2218.35
805.5	2199.72
771.3	2265.96
782.1	2234.91
786.6	2314.95
763.2	2337.03
789.3	2352.9
774	2397.06
757.8	2411.55
786.6	2483.31
766.8	2455.02
807.3	2454.33
806.4	2525.4
805.5	2541.96
755.1	2546.1
760.5	2621.31
810.9	2562.66
758.7	2570.25
792	2656.5
798.3	2624.76
791.1	2704.11
776.7	2703.42
796.5	2704.8
811.8	2762.76
805.5	2782.08
803.7	2772.42
759.6	2820.72
781.2	2847.63
774.9	2862.81
793.8	2918.7
786.6	2936.64
810.9	3004.95
797.4	2996.67
765	2993.91
767.7	3035.31
769.5	3021.51
783	3056.01
791.1	3110.52
779.4	3089.13
773.1	3163.65
763.2	3195.39
754.2	3256.11
771.3	3239.55
802.8	3291.3
754.2	3327.18
792.9	3279.57
778.5	3361.68
810.9	3358.92
761.4	3451.38
809.1	3452.76
763.2	3475.53
789.3	3571.44
761.4	3541.77
764.1	3614.91
784.8	3661.83
792.9	3723.24
801	3754.98
776.7	3734.97
802.8	3832.95
770.4	3792.93
831.6	3861.24
865.8	3955.08
817.2	3987.51
824.4	4016.49
822.6	4075.14
757.8	4148.97
785.7	4128.96
823.5	4237.29
866.7	4269.72
843.3	4374.6
836.1	4420.14
832.5	4448.43
848.7	4560.9
846	4601.61
856.8	4676.82
834.3	4712.7
852.3	4809.3
885.6	4959.03
858.6	4975.59
966.6	5074.95
945	5185.35
874.8	5229.51
945	5393.73
1040.4	5428.92
1043.1	5548.98
1079.1	5658
1143	5689.05
1101.6	5851.89
1135.8	5911.92
1163.7	6060.27
1273.5	6088.56
1350.9	6220.35
1269.9	6321.78
1398.6	6431.49
1330.2	6472.89
1397.7	6550.86
1321.2	6658.5
1449	6772.35
1422.9	6894.48
1425.6	7031.79
1501.2	7067.67
1470.6	7190.49
1469.7	7338.84
1582.2	7458.21
1550.7	7606.56
1475.1	7724.55
1658.7	7877.73
1629.9	7979.16
1617.3	8135.79
1778.4	8328.3
1740.6	8450.43
1691.1	8569.8
1824.3	8794.74
1931.4	8963.79
1933.2	9090.75
1991.7	9355.71
1979.1	9539.25
2070.9	9744.18
2089.8	9916.68
2135.7	10172
2298.6	10484.5
2223.9	10810.9
2419.2	11053.8
2465.1	11343.6
2578.5	11763.8
2870.1	12150.9
2961	12626.3
832.5	1471.08
822.6	1709.82
850.5	1826.43
814.5	1889.22
828	1969.95
830.7	2018.94
855	2047.92
832.5	2118.3
818.1	2136.24
860.4	2181.09
844.2	2187.99
832.5	2261.13
852.3	2268.03
847.8	2330.13
858.6	2323.23
862.2	2408.1
815.4	2425.35
812.7	2449.5
833.4	2482.62
824.4	2515.05
851.4	2544.72
823.5	2531.61
845.1	2570.94
839.7	2577.15
816.3	2575.08
865.8	2639.25
862.2	2655.81
828	2707.56
826.2	2707.56
846	2719.98
819.9	2806.23
855.9	2784.15
845.1	2811.75
821.7	2820.72
868.5	2853.15
855	2940.09
839.7	2907.66
822.6	2890.41
846	2990.46
849.6	2978.04
857.7	2975.28
860.4	3018.06
844.2	3023.58
819.9	3103.62
847.8	3127.08
834.3	3116.73
848.7	3190.56
869.4	3203.67
866.7	3149.85
848.7	3216.78
853.2	3233.34
857.7	3313.38
832.5	3282.33
846.9	3389.97
840.6	3346.5
840.6	3434.82
855.9	3450.69
855	3467.25
852.3	3517.62
855.9	3525.21
865.8	3562.47
825.3	3596.28
864	3634.23
838.8	3634.23
815.4	3690.81
856.8	3789.48
869.4	3782.58
829.8	3852.96
865.8	3853.65
920.7	3897.12
880.2	3970.95
922.5	3986.82
904.5	4030.98
891	4030.29
880.2	4088.25
821.7	4118.61
855	4143.45
902.7	4246.95
897.3	4295.25
877.5	4373.22
908.1	4359.42
915.3	4420.14
897.3	4489.83
905.4	4558.83
896.4	4581.6
926.1	4640.94
927	4733.4
925.2	4784.46
893.7	4884.51
960.3	4937.64
905.4	4981.11
999	5041.83
989.1	5165.34
982.8	5241.24
965.7	5328.18
1035	5380.62
1037.7	5512.41
1056.6	5568.99
1136.7	5655.93
1166.4	5715.96
1107	5851.89
1195.2	5903.64
1272.6	6063.72
1323.9	6118.92
1172.7	6168.6
1323.9	6293.49
1368.9	6345.24
1483.2	6424.59
1468.8	6554.31
1388.7	6650.22
1462.5	6773.73
1493.1	6903.45
1558.8	6951.06
1541.7	7089.75
1541.7	7146.33
1505.7	7287.78
1633.5	7429.92
1652.4	7478.91
1607.4	7563.09
1541.7	7703.16
1701	7924.65
1727.1	8000.55
1687.5	8158.56
1810.8	8317.95
1834.2	8411.79
1789.2	8563.59
1915.2	8685.03
1942.2	8868.57
2006.1	9085.23
2044.8	9193.56
2098.8	9410.91
2164.5	9633.78
2158.2	9862.17
2311.2	10087.8
2221.2	10332.1
2368.8	10666
2528.1	10933
2391.3	11219.4
2700	11558.9
2980.8	11993.6
3087	12449
927	1484.19
912.6	1722.24
890.1	1856.79
898.2	1936.83
874.8	1986.51
918.9	2058.96
907.2	2132.1
873.9	2201.1
880.2	2295.63
870.3	2249.4
927	2309.43
921.6	2353.59
882	2412.24
877.5	2422.59
880.2	2449.5
891	2429.49
891.9	2528.85
874.8	2501.94
871.2	2575.08
921.6	2577.84
909.9	2667.54
920.7	2644.08
912.6	2735.85
885.6	2706.18
892.8	2705.49
902.7	2773.11
913.5	2757.24
914.4	2829.69
924.3	2870.4
874.8	2820.72
906.3	2929.74
918.9	2893.86
873	2946.99
890.1	2973.21
870.3	2993.22
886.5	3076.02
877.5	3024.96
885.6	3029.1
911.7	3091.89
922.5	3093.27
890.1	3202.98
893.7	3180.9
909	3146.4
923.4	3240.93
882	3227.13
919.8	3322.35
920.7	3277.5
909	3279.57
874.8	3401.01
916.2	3385.14
885.6	3411.36
888.3	3433.44
875.7	3479.67
913.5	3520.38
920.7	3525.9
904.5	3570.06
912.6	3581.1
891.9	3626.64
917.1	3633.54
924.3	3681.15
909.9	3694.95
921.6	3743.25
912.6	3770.16
881.1	3844.68
891	3820.53
975.6	3897.12
936	3950.94
955.8	3944.04
960.3	3990.27
945	4048.92
975.6	4062.72
891.9	4124.13
884.7	4135.17
976.5	4204.86
940.5	4283.52
955.8	4325.61
974.7	4358.73
953.1	4420.14
948.6	4449.81
974.7	4511.22
981.9	4519.5
944.1	4599.54
942.3	4668.54
973.8	4703.04
938.7	4821.03
929.7	4844.49
1011.6	4923.84
970.2	4993.53
1054.8	5058.39
971.1	5140.5
1065.6	5157.75
1026	5246.76
1074.6	5395.8
1143	5428.92
1061.1	5509.65
1109.7	5560.71
1227.6	5720.79
1053	5807.04
1191.6	5821.53
1258.2	5892.6
1282.5	6052.68
1353.6	6119.61
1495.8	6234.15
1386	6265.2
1395.9	6367.32
1512	6432.18
1565.1	6566.04
1441.8	6606.75
1565.1	6747.51
1434.6	6786.84
1519.2	6893.1
1540.8	7004.19
1604.7	7070.43
1598.4	7229.13
1612.8	7366.44
1719	7450.62
1647.9	7549.98
1790.1	7685.22
1609.2	7807.35
1760.4	7941.21
1796.4	8066.1
1755.9	8193.75
1866.6	8292.42
1863.9	8463.54
1832.4	8569.8
1964.7	8757.48
2009.7	8865.81
2046.6	9095.58
2052.9	9307.41
2199.6	9496.47
2100.6	9672.42
2247.3	9846.3
2330.1	10069.2
2206.8	10246.5
2284.2	10543.9
2338.2	10812.3
2588.4	11098
2822.4	11400.2
2693.7	11766.6
2912.4	12218.5
973.8	98.67
943.2	1703.61
974.7	1891.29
969.3	1991.34
978.3	2132.79
960.3	2184.54
977.4	2274.24
957.6	2278.38
936	2307.36
964.8	2399.82
928.8	2391.54
984.6	2463.99
972.9	2501.25
943.2	2495.73
970.2	2586.81
967.5	2615.79
970.2	2629.59
950.4	2632.35
947.7	2708.25
945	2726.19
974.7	2768.28
953.1	2794.5
970.2	2866.26
944.1	2849.01
936.9	2847.63
932.4	2904.21
953.1	2903.52
971.1	2964.24
931.5	3004.95
978.3	3040.83
961.2	3067.74
944.1	3084.3
980.1	3137.43
978.3	3124.32
964.8	3170.55
942.3	3165.03
945.9	3220.92
955.8	3229.89
933.3	3253.35
965.7	3318.21
954	3285.78
981.9	3365.13
985.5	3389.97
954	3465.18
949.5	3442.41
932.4	3487.95
959.4	3468.63
969.3	3528.66
956.7	3547.29
956.7	3565.92
961.2	3599.73
965.7	3638.37
935.1	3701.85
975.6	3693.57
980.1	3777.75
981.9	3732.21
956.7	3811.56
1042.2	3890.22
1006.2	3897.81
1017.9	3929.55
1008	3969.57
988.2	4047.54
1030.5	4052.37
1021.5	4076.52
994.5	4053.06
961.2	4153.11
1005.3	4238.67
1033.2	4231.08
1002.6	4276.62
1035.9	4375.29
986.4	4336.65
1017	4400.13
992.7	4481.55
989.1	4458.09
1026.9	4540.89
993.6	4610.58
1017.9	4679.58
986.4	4720.98
998.1	4783.08
992.7	4829.31
989.1	4872.78
1092.6	4949.37
1042.2	4992.84
1137.6	5032.17
1040.4	5092.89
1123.2	5203.98
1050.3	5270.91
1049.4	5344.74
1203.3	5428.23
1114.2	5482.74
1169.1	5589
1270.8	5644.2
1290.6	5686.29
1133.1	5766.33
1244.7	5815.32
1272.6	5992.65
1375.2	6036.81
1412.1	6101.67
1304.1	6188.61
1420.2	6274.17
1506.6	6363.18
1613.7	6398.37
1470.6	6475.65
1618.2	6543.27
1477.8	6671.61
1619.1	6728.88
1599.3	6873.09
1650.6	6976.59
1639.8	7055.25
1645.2	7170.48
1606.5	7259.49
1767.6	7417.5
1759.5	7491.33
1730.7	7565.16
1823.4	7689.36
1666.8	7794.24
1821.6	7948.8
1848.6	8057.13
1813.5	8171.67
1929.6	8351.76
1986.3	8535.99
2006.1	8646.39
2099.7	8853.39
2137.5	8965.17
2143.8	9169.41
2144.7	9263.25
2232.9	9481.98
2214.9	9757.29
2263.5	9922.2
2351.7	10122.3
2389.5	10365.9
2491.2	10637
2540.7	11005.5
2718.9	11288.4
2727	11596.1
3210.3	12070.9
1014.3	1545.6
990	1887.15
1010.7	2000.31
1037.7	2127.27
1020.6	2290.8
999	2321.16
988.2	2420.52
992.7	2475.72
1043.1	2466.75
1003.5	2512.29
1012.5	2602.68
1006.2	2604.75
1011.6	2682.03
999.9	2720.67
1033.2	2726.19
1017	2815.2
[truncated: 1,308 more rows]
