# Supplementary material for: A quantitative model for the rate-limiting process of UGA alternative assignments to stop and selenocysteine codons
Source: PLoS Comput Biol. 2017 Feb 8;13(2):e1005367. doi: 10.1371/journal.pcbi.1005367 (PMC5323020; doi:10.1371/journal.pcbi.1005367)
Supplement: S7 File — (ZIP) [file pcbi.1005367.s017.zip › SEPW1_DE.csv]

GFP	mCherry
17.1	151.11
40.5	146.97
34.2	111.09
29.7	140.07
29.7	91.08
41.4	153.18
18	149.04
42.3	160.08
18.9	120.06
18.9	100.74
16.2	98.67
38.7	95.91
42.3	111.78
5.4	116.61
20.7	124.2
31.5	102.12
35.1	123.51
29.7	149.73
36.9	145.59
10.8	108.33
21.6	90.39
34.2	113.16
15.3	132.48
18.9	128.34
22.5	151.8
31.5	133.86
25.2	120.75
42.3	111.09
32.4	120.75
28.8	145.59
5.4	129.03
17.1	130.41
31.5	111.09
7.2	141.45
15.3	102.81
29.7	139.38
20.7	133.17
18	117.3
34.2	93.84
17.1	119.37
36.9	145.59
29.7	126.27
32.4	91.08
20.7	117.99
28.8	145.59
20.7	160.08
40.5	112.47
38.7	95.91
9	131.1
11.7	129.72
42.3	173.88
35.1	183.54
35.1	206.31
41.4	200.79
16.2	233.22
39.6	200.1
4.5	220.11
37.8	184.23
17.1	208.38
34.2	202.86
15.3	238.74
26.1	227.01
18	177.33
38.7	172.5
41.4	180.09
25.2	213.9
36.9	189.75
29.7	191.82
42.3	171.12
10.8	184.92
40.5	227.01
21.6	165.6
21.6	164.91
13.5	229.08
11.7	224.94
7.2	206.31
38.7	182.16
14.4	233.22
22.5	213.21
32.4	195.27
18	170.43
6.3	239.43
40.5	249.78
16.2	279.45
17.1	305.67
36	285.66
40.5	301.53
10.8	271.86
26.1	302.22
34.2	260.82
16.2	283.59
0.9	251.16
23.4	309.12
40.5	255.99
21.6	318.09
20.7	303.6
8.1	249.09
13.5	311.88
14.4	263.58
27.9	266.34
19.8	323.61
2.7	356.04
8.1	328.44
29.7	387.09
11.7	371.22
26.1	331.2
25.2	322.92
41.4	328.44
10.8	352.59
36.9	376.05
34.2	373.29
6.3	369.15
39.6	432.63
35.1	455.4
17.1	470.58
35.1	409.86
31.5	465.06
13.5	418.14
22.5	468.51
3.6	438.15
9	485.07
35.1	472.65
27.9	488.52
29.7	529.23
36.9	534.06
18	522.33
32.4	536.82
9.9	613.41
37.8	614.79
7.2	588.57
42.3	552.69
22.5	564.42
42.3	617.55
21.6	652.74
36	629.28
21.6	690
36	674.82
11.7	676.2
14.4	776.94
4.5	773.49
33.3	738.3
24.3	736.92
30.6	734.16
14.4	714.15
29.7	799.71
40.5	854.91
13.5	802.47
36	839.73
12.6	816.96
31.5	861.81
15.3	903.21
16.2	885.27
41.4	863.19
15.3	859.74
34.2	901.14
10.8	959.79
37.8	972.21
35.1	993.6
38.7	941.16
29.7	988.77
41.4	1064.67
10.8	1075.71
22.5	1033.62
36.9	1051.56
34.2	1059.84
26.1	1052.25
42.3	1028.79
41.4	1106.76
40.5	1103.31
33.3	1144.02
20.7	1107.45
38.7	1120.56
18	1139.19
35.1	1177.83
8.1	1225.44
0.9	1166.1
36	1167.48
12.6	1204.74
35.1	1181.97
27.9	1210.95
6.3	1304.1
29.7	1295.13
29.7	1264.08
5.4	1242.69
18	1279.95
28.8	1258.56
21.6	1249.59
7.2	1276.5
23.4	1368.96
42.3	1324.8
38.7	1338.6
21.6	1355.85
26.1	1364.13
26.1	1375.86
31.5	1392.42
28.8	1393.11
34.2	1471.77
8.1	1420.71
19.8	1418.64
5.4	1442.79
8.1	1422.09
37.8	1466.25
40.5	1451.76
33.3	1437.27
34.2	1537.32
32.4	1515.93
30.6	1495.23
29.7	1490.4
9.9	1489.71
36.9	1487.64
9.9	1504.89
42.3	1529.04
41.4	1507.65
27.9	1620.81
39.6	1625.64
33.3	1619.43
37.8	1609.77
38.7	1612.53
25.2	1607.01
36	1572.51
39.6	1584.24
10.8	1555.95
16.2	1565.61
32.4	1686.36
35.1	1665.66
41.4	1687.74
30.6	1652.55
40.5	1631.16
42.3	1687.74
21.6	1645.65
38.7	1676.7
40.5	1684.29
0.9	1665.66
41.4	1727.07
17.1	1757.43
27.9	1720.17
36	1778.82
32.4	1764.33
27	1776.06
32.4	1737.42
33.3	1740.87
33.3	1754.67
39.6	1765.71
23.4	1813.32
27.9	1852.65
28.8	1812.63
14.4	1798.14
36	1818.15
18.9	1807.11
31.5	1834.71
33.3	1807.11
13.5	1844.37
8.1	1820.22
17.1	1861.62
23.4	1868.52
27.9	1862.31
26.1	1907.85
30.6	1929.93
34.2	1879.56
31.5	1923.03
12.6	1887.15
32.4	1932.69
13.5	1916.82
15.3	1861.62
20.7	1866.45
21.6	1976.16
30.6	1982.37
33.3	1966.5
39.6	1956.15
3.6	1938.21
38.7	2003.76
12.6	2009.97
18	1966.5
30.6	1993.41
38.7	1995.48
26.1	2007.9
28.8	2078.28
23.4	2047.23
34.2	2065.17
14.4	2045.85
10.8	2038.95
28.8	2032.74
10.8	2018.25
32.4	2020.32
33.3	2047.92
26.1	2029.98
31.5	2016.87
30.6	2154.18
37.8	2118.99
36.9	2130.03
15.3	2137.62
28.8	2134.86
6.3	2148.66
32.4	2124.51
18	2155.56
31.5	2098.98
22.5	2114.85
27	2164.53
41.4	2210.07
21.6	2190.06
21.6	2211.45
39.6	2174.19
40.5	2172.12
36.9	2221.11
41.4	2195.58
22.5	2203.86
36.9	2193.51
19.8	2220.42
41.4	2188.68
34.2	2172.81
39.6	2274.24
39.6	2282.52
11.7	2299.08
30.6	2317.71
30.6	2303.22
36	2298.39
36	2265.96
5.4	2275.62
41.4	2303.91
30.6	2308.05
21.6	2301.15
22.5	2374.98
36.9	2344.62
38.7	2354.97
27	2374.98
27.9	2340.48
18	2337.03
23.4	2385.33
40.5	2354.97
32.4	2394.99
41.4	2366.01
28.8	2361.18
37.8	2469.51
23.4	2437.08
40.5	2398.44
9	2466.75
38.7	2457.09
28.8	2468.82
28.8	2419.14
30.6	2435.7
34.2	2444.67
10.8	2438.46
33.3	2426.04
29.7	2432.94
16.2	2528.16
29.7	2518.5
29.7	2551.62
25.2	2534.37
11.7	2477.1
28.8	2525.4
38.7	2498.49
9.9	2491.59
36	2525.4
36.9	2492.97
18.9	2619.24
30.6	2590.95
24.3	2598.54
31.5	2560.59
17.1	2610.27
21.6	2574.39
27	2601.3
20.7	2596.47
10.8	2589.57
4.5	2601.99
26.1	2561.28
28.8	2649.6
20.7	2648.22
18.9	2653.74
37.8	2704.8
27	2648.22
39.6	2691.69
23.4	2631.66
34.2	2688.24
28.8	2670.99
42.3	2656.5
34.2	2748.96
12.6	2765.52
36.9	2776.56
33.3	2757.24
32.4	2778.63
37.8	2734.47
40.5	2752.41
34.2	2711.01
4.5	2760
41.4	2760
36.9	2782.77
34.2	2791.05
40.5	2798.64
33.3	2802.78
26.1	2844.18
40.5	2836.59
36.9	2859.36
41.4	2810.37
38.7	2814.51
30.6	2782.77
37.8	2922.15
36	2880.75
36	2921.46
36	2874.54
27	2902.83
9	2904.21
19.8	2881.44
37.8	2870.4
41.4	2903.52
31.5	3002.88
37.8	3002.19
3.6	2946.3
16.2	2969.07
27.9	2993.91
27.9	2991.84
32.4	3008.4
32.4	2951.13
0.9	3004.95
19.8	3038.07
42.3	3065.67
32.4	3038.76
24.3	3075.33
39.6	3088.44
33.3	3083.61
18.9	3022.2
18	3090.51
22.5	3047.73
12.6	3094.65
31.5	3128.46
37.8	3167.1
12.6	3098.79
37.8	3149.85
35.1	3124.32
19.8	3128.46
32.4	3107.07
36.9	3231.96
28.8	3205.74
41.4	3211.95
24.3	3216.09
21.6	3185.04
33.3	3200.91
19.8	3198.84
20.7	3169.86
17.1	3251.28
9	3291.99
33.3	3291.99
34.2	3256.8
9.9	3298.89
19.8	3287.85
39.6	3257.49
42.3	3271.98
39.6	3330.63
33.3	3323.04
39.6	3368.58
31.5	3331.32
28.8	3367.2
37.8	3389.97
20.7	3394.8
16.2	3460.35
37.8	3421.71
31.5	3441.72
20.7	3435.51
34.2	3463.11
30.6	3438.27
40.5	3412.74
24.3	3524.52
36	3482.43
21.6	3527.97
31.5	3497.61
41.4	3487.95
4.5	3491.4
15.3	3487.95
30.6	3625.95
41.4	3616.98
25.2	3601.8
7.2	3580.41
36	3557.64
27.9	3603.18
27.9	3648.03
24.3	3650.1
40.5	3645.96
36.9	3659.07
33.3	3689.43
31.5	3665.28
30.6	3704.61
16.2	3768.78
33.3	3734.97
38.7	3717.03
9.9	3706.68
22.5	3730.14
15.3	3839.16
27.9	3823.29
22.5	3808.8
40.5	3788.79
21.6	3830.88
35.1	3792.24
30.6	3906.09
42.3	3926.1
28.8	3917.13
12.6	3879.87
12.6	3910.92
42.3	3975.09
40.5	3977.85
36	3937.83
30.6	3961.98
42.3	4014.42
37.8	4058.58
36.9	4050.99
18.9	4075.83
25.2	4084.8
34.2	4062.03
29.7	4153.11
39.6	4104.81
25.2	4140
28.8	4151.04
7.2	4191.75
25.2	4193.13
31.5	4231.08
30.6	4172.43
37.8	4307.67
19.8	4316.64
18.9	4315.26
30.6	4246.26
32.4	4380.81
21.6	4373.22
27	4327.68
28.8	4340.1
31.5	4462.23
32.4	4406.34
41.4	4427.04
32.4	4500.87
42.3	4518.81
9.9	4494.66
17.1	4500.87
37.8	4598.85
36	4579.53
16.2	4574.7
41.4	4678.89
39.6	4654.05
28.8	4644.39
36	4707.87
28.8	4723.05
32.4	4836.21
38.7	4815.51
23.4	4796.88
36.9	4911.42
39.6	4919.01
32.4	4908.66
36	4953.51
25.2	4946.61
39.6	4994.91
30.6	5059.77
19.8	5067.36
22.5	5139.12
29.7	5157.75
30.6	5190.87
36	5206.05
22.5	5317.14
32.4	5284.02
36.9	5324.04
9	5345.43
35.1	5415.12
41.4	5460.66
24.3	5514.48
34.2	5509.65
41.4	5617.98
39.6	5640.75
33.3	5653.86
27	5738.04
35.1	5825.67
38.7	5816.01
27	5916.06
39.6	5975.4
27	6019.56
33.3	6029.22
42.3	6146.52
38.7	6186.54
24.3	6304.53
40.5	6383.19
28.8	6405.27
36.9	6543.27
41.4	6675.06
31.5	6773.04
17.1	6823.41
17.1	6993.15
32.4	7022.82
3.6	7201.53
39.6	7387.83
33.3	7556.19
35.1	7676.25
22.5	7825.98
27.9	8037.81
2.7	8286.9
41.4	8609.13
40.5	8940.33
29.7	9317.76
28.8	9829.05
57.6	9980.85
52.2	10054.7
53.1	10187.8
51.3	10396.2
72.9	10458.3
73.8	10522.5
77.4	10617
62.1	10789.5
81	10852.3
80.1	10994.5
47.7	11168.3
50.4	11300.1
62.1	11451.2
54.9	11635.5
77.4	11772.1
55.8	11993.6
58.5	12190.2
82.8	12462.1
46.8	12644.2
75.6	12974.8
43.2	13352.2
61.2	13705.5
85.5	14156.7
89.1	14457.6
116.1	14830.2
119.7	15105.5
92.7	15460.8
87.3	15667.8
115.2	16034.2
121.5	16490.3
127.8	16934.7
134.1	17397.7
164.7	17841.3
169.2	18296.7
130.5	18872.2
180	19293.8
151.2	19815.4
283.5	20444.7
247.5	21221.6
57.6	113.85
74.7	129.03
65.7	147.66
48.6	92.46
69.3	91.08
63	102.81
44.1	120.06
54	161.46
75.6	100.74
56.7	133.17
47.7	149.04
55.8	135.93
60.3	100.05
44.1	133.86
67.5	131.79
44.1	107.64
49.5	164.22
53.1	89.7
76.5	140.76
47.7	144.21
56.7	164.22
45.9	222.18
66.6	210.45
54	237.36
60.3	219.42
49.5	186.99
54	195.96
45.9	202.86
43.2	170.43
50.4	182.16
59.4	195.96
43.2	184.92
57.6	225.63
55.8	225.63
44.1	193.89
62.1	183.54
44.1	169.74
63.9	222.87
56.7	215.28
67.5	213.21
50.4	190.44
77.4	179.4
45.9	231.84
52.2	180.09
70.2	289.11
43.2	318.09
58.5	289.8
68.4	273.24
46.8	256.68
48.6	244.95
57.6	262.89
50.4	250.47
80.1	313.95
47.7	306.36
58.5	249.78
54	253.92
58.5	294.63
55.8	276
76.5	267.03
50.4	276.69
73.8	376.05
60.3	371.91
45	379.5
48.6	336.72
64.8	336.72
55.8	322.23
48.6	320.85
66.6	369.15
47.7	345
72.9	356.04
45	372.6
65.7	367.08
79.2	437.46
79.2	442.98
47.7	423.66
51.3	465.06
54	460.23
56.7	400.2
43.2	438.84
68.4	466.44
70.2	513.36
72.9	535.44
53.1	519.57
53.1	494.04
52.2	538.2
65.7	506.46
54	590.64
80.1	573.39
44.1	618.24
70.2	609.27
52.2	607.2
48.6	639.63
81.9	661.02
58.5	687.93
52.2	672.75
55.8	687.93
63.9	752.79
50.4	780.39
49.5	772.11
60.3	709.32
46.8	745.2
74.7	835.59
66.6	797.64
62.1	809.37
55.8	848.01
43.2	789.36
73.8	876.3
54.9	931.5
66.6	872.85
75.6	923.91
59.4	1009.47
50.4	969.45
74.7	990.84
69.3	967.38
53.1	962.55
78.3	1037.07
53.1	1072.95
80.1	1026.72
72.9	1041.21
49.5	1072.95
50.4	1051.56
65.7	1130.91
45	1091.58
63	1110.9
85.5	1101.24
69.3	1115.04
57.6	1217.16
48.6	1193.7
58.5	1200.6
46.8	1173
45	1230.96
59.4	1210.95
62.1	1179.9
75.6	1278.57
59.4	1291.68
45.9	1309.62
56.7	1250.28
63.9	1288.23
45.9	1298.58
55.8	1318.59
48.6	1323.42
45.9	1369.65
45	1375.17
49.5	1344.12
60.3	1324.8
64.8	1353.09
78.3	1382.76
62.1	1441.41
69.3	1444.17
61.2	1446.93
47.7	1399.32
49.5	1408.29
77.4	1402.77
76.5	1469.7
74.7	1469.01
54	1435.2
48.6	1495.92
52.2	1512.48
43.2	1514.55
49.5	1547.67
62.1	1495.23
84.6	1501.44
67.5	1532.49
54	1483.5
78.3	1488.33
45.9	1524.21
57.6	1582.17
54.9	1621.5
50.4	1608.39
53.1	1593.21
73.8	1607.7
56.7	1551.12
63.9	1555.95
43.2	1566.99
50.4	1602.87
45	1593.21
79.2	1667.04
45	1655.31
61.2	1633.23
84.6	1667.04
62.1	1679.46
80.1	1649.1
47.7	1671.87
68.4	1698.09
66.6	1658.07
81	1647.03
59.4	1662.9
62.1	1664.28
54.9	1757.43
45.9	1720.86
60.3	1729.14
45.9	1728.45
72.9	1762.95
66.6	1761.57
66.6	1711.89
64.8	1780.89
54.9	1770.54
51.3	1742.25
51.3	1779.51
60.3	1736.04
61.2	1823.67
82.8	1845.75
65.7	1784.34
82.8	1844.37
70.2	1784.34
75.6	1842.3
43.2	1836.78
45.9	1807.11
82.8	1785.72
78.3	1851.27
52.2	1842.99
52.2	1794
57.6	1827.12
43.2	1807.11
58.5	1921.65
48.6	1903.02
47.7	1907.85
48.6	1858.86
63.9	1889.22
59.4	1919.58
81	1894.05
53.1	1914.06
48.6	1932.69
68.4	1904.4
56.7	1878.87
71.1	1858.86
64.8	1868.52
72	1918.89
63	1954.77
51.3	2005.83
48.6	1936.83
79.2	2003.76
44.1	1987.2
69.3	1949.25
53.1	1940.97
75.6	2001
48.6	2012.04
48.6	1955.46
45	1975.47
43.2	2005.83
72.9	1999.62
45.9	1985.82
71.1	1942.35
49.5	2040.33
45.9	2049.3
68.4	2047.23
74.7	2051.37
59.4	2063.1
62.1	2036.88
59.4	2082.42
53.1	2025.84
48.6	2039.64
80.1	2018.25
71.1	2028.6
45	2071.38
46.8	2020.32
61.2	2038.95
48.6	2087.25
66.6	2067.24
60.3	2094.84
66.6	2132.79
53.1	2104.5
76.5	2139
53.1	2093.46
53.1	2130.03
85.5	2101.05
81	2131.41
45	2154.18
63.9	2098.29
51.3	2119.68
50.4	2165.91
68.4	2144.52
64.8	2166.6
73.8	2152.11
78.3	2121.75
54.9	2152.11
80.1	2206.62
52.2	2194.2
45.9	2241.81
54	2200.41
47.7	2194.89
44.1	2218.35
63.9	2224.56
64.8	2178.33
44.1	2179.02
61.2	2203.86
80.1	2193.51
46.8	2192.13
43.2	2223.87
54	2201.79
63.9	2212.14
81	2234.91
63	2178.33
69.3	2257.68
54.9	2301.15
75.6	2249.4
56.7	2314.26
83.7	2312.88
78.3	2312.88
81.9	2245.26
60.3	2248.71
72.9	2281.14
81	2260.44
44.1	2266.65
49.5	2254.23
50.4	2310.12
54	2291.49
51.3	2299.77
81	2279.76
62.1	2274.24
44.1	2320.47
59.4	2368.08
46.8	2326.68
64.8	2332.2
48.6	2377.05
55.8	2342.55
70.2	2374.29
54.9	2342.55
74.7	2392.92
60.3	2333.58
79.2	2365.32
45	2346.69
63.9	2348.76
51.3	2334.96
61.2	2350.83
66.6	2397.06
70.2	2354.28
63.9	2335.65
78.3	2390.85
71.1	2466.75
52.2	2464.68
83.7	2410.86
76.5	2468.13
78.3	2399.13
85.5	2409.48
64.8	2426.73
43.2	2432.25
85.5	2439.84
80.1	2454.33
60.3	2401.89
62.1	2411.55
43.2	2417.07
46.8	2469.51
78.3	2430.18
59.4	2441.22
43.2	2464.68
55.8	2450.88
51.3	2472.27
47.7	2516.43
74.7	2528.16
54	2475.03
57.6	2475.72
55.8	2538.51
75.6	2534.37
60.3	2528.85
53.1	2537.13
57.6	2490.21
57.6	2508.84
53.1	2497.8
54.9	2493.66
78.3	2539.89
59.4	2516.43
53.1	2538.51
43.2	2508.84
52.2	2495.04
57.6	2490.21
69.3	2489.52
52.2	2599.23
45	2625.45
60.3	2619.24
61.2	2587.5
83.7	2560.59
59.4	2594.4
84.6	2581.98
63	2584.74
84.6	2555.76
48.6	2567.49
59.4	2625.45
81	2567.49
63.9	2598.54
77.4	2554.38
60.3	2574.39
71.1	2568.87
66.6	2612.34
61.2	2577.84
48.6	2579.22
48.6	2560.59
46.8	2679.96
52.2	2633.73
64.8	2673.75
80.1	2644.08
60.3	2655.12
63.9	2644.77
59.4	2688.24
68.4	2690.31
45.9	2697.9
58.5	2657.88
58.5	2671.68
78.3	2704.8
55.8	2678.58
67.5	2653.74
54.9	2644.77
71.1	2679.96
80.1	2649.6
43.2	2670.3
57.6	2678.58
45	2675.13
57.6	2744.82
67.5	2771.04
68.4	2764.14
56.7	2726.19
54.9	2739.99
54	2748.27
75.6	2708.94
68.4	2763.45
45.9	2715.84
51.3	2708.94
52.2	2727.57
55.8	2768.97
76.5	2708.94
50.4	2719.29
67.5	2758.62
62.1	2758.62
71.1	2764.14
63.9	2738.61
85.5	2730.33
56.7	2739.3
64.8	2785.53
53.1	2837.28
77.4	2783.46
65.7	2790.36
59.4	2795.88
61.2	2797.95
49.5	2801.4
63	2804.85
80.1	2849.7
79.2	2793.81
59.4	2859.36
78.3	2791.05
72.9	2782.77
68.4	2802.78
84.6	2830.38
69.3	2791.05
43.2	2842.8
63	2787.6
54.9	2817.27
79.2	2928.36
81.9	2903.52
47.7	2912.49
66.6	2883.51
58.5	2924.91
75.6	2880.06
61.2	2930.43
66.6	2917.32
50.4	2906.97
45	2920.08
47.7	2891.79
54.9	2863.5
48.6	2913.18
74.7	2905.59
77.4	2884.2
63.9	2893.86
71.1	2935.95
78.3	2891.79
79.2	2929.05
54	2908.35
62.1	2975.97
78.3	2936.64
43.2	2954.58
43.2	2940.09
62.1	2986.32
61.2	2938.02
56.7	3007.02
54.9	3010.47
54	2943.54
62.1	2982.87
47.7	2998.05
50.4	3000.12
47.7	3004.26
45	2971.83
71.1	2955.27
54	2942.16
65.7	2957.34
59.4	2998.74
44.1	2973.21
61.2	3023.58
50.4	3061.53
48.6	3068.43
80.1	3075.33
66.6	3082.92
64.8	3089.82
44.1	3045.66
80.1	3076.71
71.1	3042.9
78.3	3024.96
48.6	3029.79
57.6	3057.39
54	3060.15
62.1	3053.94
66.6	3013.92
54.9	3022.89
54	3089.13
54	3016.68
57.6	3047.73
44.1	3040.83
50.4	3111.21
68.4	3154.68
66.6	3142.26
56.7	3159.51
73.8	3121.56
78.3	3153.3
71.1	3101.55
77.4	3134.67
49.5	3153.99
83.7	3092.58
43.2	3150.54
67.5	3163.65
46.8	3096.72
62.1	3125.7
69.3	3159.51
70.2	3149.85
62.1	3153.99
79.2	3094.65
44.1	3115.35
60.3	3218.16
64.8	3227.13
59.4	3223.68
54	3212.64
55.8	3234.72
71.1	3210.57
58.5	3192.63
77.4	3175.38
54	3240.93
54.9	3171.24
52.2	3243
49.5	3189.87
63	3182.28
72	3198.84
73.8	3180.21
56.7	3231.96
69.3	3243
54	3234.03
43.2	3291.3
72.9	3300.27
45	3287.16
54.9	3319.59
81	3298.89
68.4	3288.54
52.2	3255.42
68.4	3315.45
44.1	3253.35
65.7	3287.85
45	3249.21
72	3274.74
83.7	3259.56
82.8	3311.31
52.2	3265.08
63.9	3254.73
72	3290.61
58.5	3256.8
60.3	3312
50.4	3350.64
71.1	3377.55
73.8	3378.93
53.1	3393.42
45	3348.57
59.4	3383.76
79.2	3380.31
48.6	3372.72
78.3	3374.1
47.7	3338.22
56.7	3347.88
81.9	3323.73
84.6	3372.03
52.2	3385.83
79.2	3368.58
65.7	3367.89
84.6	3385.83
80.1	3343.05
52.2	3447.93
54	3443.79
54.9	3435.51
60.3	3429.99
44.1	3474.84
71.1	3401.01
66.6	3436.2
83.7	3467.25
67.5	3454.14
73.8	3422.4
79.2	3399.63
45	3441.72
63	3443.79
63.9	3421.02
57.6	3413.43
67.5	3401.7
59.4	3418.95
43.2	3424.47
45.9	3492.78
50.4	3494.85
85.5	3520.38
58.5	3519.69
85.5	3503.13
64.8	3490.02
81	3537.63
70.2	3515.55
81	3503.13
49.5	3522.45
58.5	3495.54
64.8	3516.24
46.8	3480.36
53.1	3501.75
59.4	3541.08
73.8	3492.78
56.7	3538.32
54	3492.78
63	3615.6
54.9	3592.14
59.4	3611.46
81	3621.81
52.2	3624.57
44.1	3581.1
67.5	3621.12
81	3599.04
48.6	3616.29
72.9	3590.76
63	3622.5
46.8	3621.81
60.3	3602.49
78.3	3561.09
53.1	3559.02
72.9	3604.56
85.5	3615.6
73.8	3683.22
81.9	3655.62
46.8	3672.18
63.9	3698.4
77.4	3661.83
44.1	3683.22
73.8	3652.86
79.2	3642.51
71.1	3688.74
75.6	3677.7
52.2	3680.46
75.6	3630.78
73.8	3638.37
62.1	3685.29
75.6	3657
58.5	3634.92
72	3685.98
78.3	3737.73
67.5	3776.37
75.6	3722.55
65.7	3732.21
77.4	3734.28
69.3	3731.52
56.7	3774.3
85.5	3747.39
55.8	3778.44
82.8	3728.76
58.5	3724.62
81.9	3770.85
59.4	3772.92
43.2	3737.73
73.8	3781.2
74.7	3768.78
79.2	3852.27
70.2	3828.81
45.9	3797.76
58.5	3815.01
65.7	3788.79
63	3804.66
64.8	3821.91
72	3815.01
76.5	3835.71
75.6	3816.39
73.8	3814.32
66.6	3842.61
84.6	3850.89
59.4	3859.17
61.2	3788.79
69.3	3856.41
68.4	3862.62
75.6	3936.45
78.3	3927.48
80.1	3906.78
65.7	3934.38
81.9	3913.68
52.2	3918.51
58.5	3917.13
59.4	3935.76
75.6	3910.92
44.1	3928.17
71.1	3906.78
50.4	3915.75
60.3	3933.69
74.7	3892.98
57.6	3939.9
59.4	3941.28
73.8	3946.8
72.9	3993.72
82.8	4012.35
43.2	3957.15
45	3990.27
81	4012.35
81.9	4008.21
61.2	3950.25
43.2	3963.36
79.2	3953.7
59.4	3962.67
64.8	3964.74
69.3	3970.95
45	3963.36
58.5	4019.25
68.4	4026.15
84.6	4085.49
80.1	4053.06
68.4	4053.06
62.1	4043.4
47.7	4072.38
67.5	4086.87
82.8	4079.97
73.8	4068.93
66.6	4022.7
72	4061.34
45.9	4037.88
69.3	4067.55
73.8	4155.87
60.3	4160.01
80.1	4098.6
45.9	4160.7
74.7	4151.04
64.8	4111.02
78.3	4105.5
59.4	4104.12
46.8	4108.26
53.1	4148.97
74.7	4122.06
54.9	4120.68
54	4104.81
68.4	4128.96
74.7	4121.37
80.1	4200.03
63.9	4169.67
55.8	4174.5
70.2	4217.97
85.5	4213.14
82.8	4197.96
77.4	4173.81
64.8	4197.27
80.1	4224.87
51.3	4229.01
69.3	4189.68
49.5	4201.41
83.7	4184.16
51.3	4168.98
56.7	4316.64
76.5	4272.48
72.9	4249.02
58.5	4297.32
58.5	4281.45
72.9	4298.7
63.9	4304.22
61.2	4314.57
54	4248.33
68.4	4292.49
75.6	4318.71
56.7	4311.81
85.5	4249.71
45	4390.47
47.7	4336.65
83.7	4378.74
80.1	4373.22
48.6	4387.02
68.4	4376.67
51.3	4373.22
51.3	4355.97
54.9	4368.39
72	4329.06
59.4	4327.68
67.5	4355.97
80.1	4326.99
54	4467.75
61.2	4415.31
62.1	4455.33
64.8	4446.36
47.7	4440.15
70.2	4452.57
53.1	4438.08
45.9	4432.56
46.8	4466.37
59.4	4452.57
72.9	4423.59
46.8	4444.29
51.3	4452.57
60.3	4509.84
79.2	4542.96
59.4	4508.46
80.1	4487.76
53.1	4500.87
84.6	4520.19
53.1	4509.15
71.1	4516.74
75.6	4551.24
85.5	4500.87
72.9	4507.08
68.4	4520.88
66.6	4538.82
59.4	4564.35
80.1	4620.24
85.5	4578.15
55.8	4605.06
79.2	4567.11
68.4	4587.81
72.9	4574.7
63.9	4582.98
46.8	4569.18
48.6	4579.53
73.8	4604.37
45.9	4600.23
54	4677.51
60.3	4631.97
70.2	4688.55
81.9	4644.39
52.2	4664.4
76.5	4682.34
47.7	4648.53
75.6	4698.9
72.9	4639.56
81.9	4677.51
46.8	4670.61
72.9	4736.16
82.8	4732.02
72.9	4752.72
52.2	4747.89
53.1	4756.17
67.5	4784.46
68.4	4734.78
61.2	4784.46
72	4745.82
48.6	4747.2
71.1	4759.62
47.7	4796.19
72	4819.65
75.6	4798.26
53.1	4832.76
63.9	4858.98
43.2	4827.24
67.5	4804.47
46.8	4844.49
70.2	4860.36
59.4	4810.68
54.9	4792.74
47.7	4887.27
57.6	4880.37
48.6	4918.32
72	4883.82
54.9	4932.12
80.1	4876.92
67.5	4914.18
82.8	4888.65
53.1	4918.32
54	4880.37
72.9	4895.55
74.7	4981.8
78.3	4939.71
62.1	4958.34
74.7	4983.87
52.2	4994.91
71.1	4972.14
63	4956.27
63	4990.08
65.7	4945.23
54	4940.4
79.2	5085.3
67.5	5055.63
63	5020.44
60.3	5025.27
56.7	5083.23
81	5039.76
69.3	5023.2
46.8	5082.54
74.7	5079.09
49.5	5059.08
80.1	5120.49
77.4	5169.48
75.6	5133.6
48.6	5164.65
64.8	5161.89
85.5	5150.16
81.9	5157.75
66.6	5150.85
43.2	5093.58
81.9	5135.67
47.7	5200.53
47.7	5210.88
72.9	5212.26
51.3	5179.14
73.8	5200.53
49.5	5237.79
69.3	5221.23
60.3	5190.18
71.1	5201.91
65.7	5261.94
71.1	5284.02
61.2	5266.77
59.4	5323.35
82.8	5250.9
55.8	5264.7
81.9	5253.66
65.7	5314.38
82.8	5268.84
54.9	5393.73
81	5333.7
44.1	5344.05
69.3	5388.9
53.1	5379.93
63	5342.67
59.4	5346.12
49.5	5360.61
75.6	5451.69
73.8	5475.15
46.8	5477.22
51.3	5441.34
54	5416.5
70.2	5416.5
77.4	5440.65
72.9	5417.88
70.2	5526.21
71.1	5493.78
72.9	5508.27
85.5	5513.1
52.2	5511.72
58.5	5552.43
52.2	5527.59
56.7	5477.91
54.9	5608.32
72	5579.34
61.2	5616.6
77.4	5620.74
85.5	5615.91
65.7	5619.36
45	5589
70.2	5608.32
70.2	5684.22
50.4	5696.64
84.6	5651.79
74.7	5658.69
64.8	5635.92
69.3	5674.56
81.9	5658
79.2	5715.96
81	5769.09
54.9	5715.27
58.5	5772.54
80.1	5714.58
46.8	5783.58
57.6	5755.98
81	5731.14
54	5851.2
72.9	5844.99
75.6	5831.19
55.8	5807.73
82.8	5856.72
72.9	5823.6
75.6	5845.68
63	5913.3
84.6	5935.38
48.6	5907.78
78.3	5920.89
83.7	5916.75
70.2	5880.18
67.5	5920.89
75.6	6005.07
66.6	5992.65
59.4	5962.98
77.4	5945.04
84.6	5973.33
56.7	5980.23
57.6	6025.77
79.2	6026.46
45.9	6070.62
75.6	6051.99
76.5	6078.21
71.1	6025.77
72	6166.53
64.8	6134.79
82.8	6114.09
80.1	6096.84
76.5	6166.53
82.8	6163.08
56.7	6123.75
81	6225.87
78.3	6209.31
84.6	6227.94
64.8	6222.42
50.4	6186.54
74.7	6210
76.5	6276.93
50.4	6278.31
75.6	6279
69.3	6292.8
82.8	6279
57.6	6250.71
47.7	6401.13
76.5	6327.99
71.1	6369.39
68.4	6397.68
62.1	6358.35
54	6371.46
59.4	6451.5
48.6	6428.73
54.9	6463.92
66.6	6423.21
78.3	6459.09
72.9	6528.78
72.9	6519.12
81.9	6481.86
47.7	6506.7
53.1	6516.36
63	6610.89
66.6	6561.9
54.9	6560.52
81.9	6565.35
51.3	6620.55
80.1	6709.56
64.8	6706.11
63.9	6683.34
65.7	6685.41
64.8	6713.01
51.3	6782.7
75.6	6773.73
66.6	6711.63
61.2	6749.58
44.1	6834.45
55.8	6839.97
81.9	6793.05
60.3	6804.09
56.7	6798.57
60.3	6913.11
81.9	6918.63
71.1	6902.76
57.6	6875.85
50.4	6999.36
81	6941.4
75.6	6957.27
84.6	7011.09
82.8	7060.08
79.2	7053.87
48.6	7053.18
45.9	7058.01
51.3	7151.85
76.5	7135.98
65.7	7129.08
60.3	7115.28
61.2	7225.68
54.9	7195.32
68.4	7190.49
54.9	7202.91
73.8	7325.04
84.6	7320.21
75.6	7321.59
71.1	7367.82
49.5	7351.95
74.7	7351.26
43.2	7371.96
47.7	7463.04
85.5	7443.72
74.7	7458.9
64.8	7527.21
45	7554.12
56.7	7495.47
76.5	7545.15
65.7	7577.58
77.4	7581.72
46.8	7578.96
80.1	7674.18
50.4	7634.16
72	7652.1
62.1	7776.3
61.2	7759.05
63.9	7818.39
55.8	7829.43
73.8	7831.5
85.5	7908.78
57.6	7939.14
72	7928.79
67.5	7968.12
64.8	8004.69
80.1	8028.15
83.7	8066.79
43.2	8042.64
69.3	8172.36
43.2	8159.25
83.7	8206.17
82.8	8237.22
49.5	8196.51
60.3	8269.65
56.7	8308.98
62.1	8402.13
51.3	8347.62
59.4	8412.48
80.1	8443.53
80.1	8544.27
76.5	8516.67
83.7	8614.65
44.1	8632.59
81.9	8669.85
68.4	8644.32
73.8	8747.13
81	8789.91
69.3	8799.57
64.8	8935.5
76.5	8903.07
64.8	9010.02
79.2	9086.61
67.5	9065.91
69.3	9117.66
74.7	9159.75
65.7	9210.12
58.5	9310.17
77.4	9337.77
84.6	9475.77
77.4	9415.74
67.5	9535.8
72	9631.02
80.1	9664.14
51.3	9749.7
76.5	9851.82
57.6	9895.29
125.1	9960.15
100.8	10010.5
95.4	9979.47
103.5	10064.3
120.6	10034
72	10099.5
119.7	10183.7
116.1	10272
125.1	10292.7
102.6	10358.3
126	10360.3
93.6	10337.6
89.1	10466.6
113.4	10551.5
121.5	10518.4
128.7	10605.3
99.9	10626.7
89.1	10701.2
97.2	10736.4
127.8	10760.5
125.1	10806.1
126.9	10934.4
99.9	10936.5
117	11011.7
122.4	11013.1
125.1	11022.1
98.1	11115.2
105.3	11138.7
127.8	11242.9
112.5	11253.9
116.1	11331.9
119.7	11376
94.5	11437.4
90	11548.5
126.9	11574.8
89.1	11672
114.3	11739.7
119.7	11819.7
111.6	11925.3
128.7	11901.8
88.2	12017
114.3	12107.4
114.3	12192.3
98.1	12292.3
117	12398.6
126	12460.7
110.7	12549.7
99.9	12593.2
90	12760.9
123.3	12829.9
121.5	12929.9
126	13050
121.5	13127.2
126.9	13266.6
124.2	13417
122.4	13631.6
113.4	13664.1
106.2	13843.5
105.3	13975.3
94.5	14249.2
124.2	14356.1
162.9	14517.6
124.2	14703.2
161.1	14830.9
126	15057.9
144	15247.6
162	15352.5
170.1	15529.8
153.9	15720.3
156.6	15963.8
166.5	16125.3
146.7	16357.1
135	16605.5
135.9	16947.1
159.3	17185.8
138.6	17501.2
189.9	17840.6
174.6	18218.1
209.7	18631.4
204.3	18964.7
252	19484.2
213.3	19995.5
106.2	155.25
126.9	113.85
114.3	178.71
94.5	205.62
99	237.36
92.7	253.92
101.7	271.86
112.5	286.35
90.9	368.46
97.2	391.92
107.1	407.1
126	469.2
99.9	475.41
96.3	475.41
114.3	603.06
108.9	663.78
100.8	727.95
121.5	730.71
88.2	852.84
112.5	883.2
127.8	1028.79
89.1	1161.27
121.5	1090.89
119.7	1229.58
92.7	1277.19
97.2	1348.26
115.2	1324.11
96.3	1435.2
101.7	1480.74
96.3	1476.6
97.2	1600.8
107.1	1620.81
110.7	1570.44
126	1664.28
91.8	1661.52
117.9	1713.96
105.3	1781.58
107.1	1758.12
122.4	1818.15
92.7	1798.83
87.3	1818.15
113.4	1892.67
107.1	1859.55
111.6	1861.62
96.3	1916.13
97.2	1979.61
106.2	2001.69
97.2	1972.71
89.1	1992.03
97.2	2071.38
109.8	2047.23
102.6	2032.74
113.4	2070.69
107.1	2074.83
109.8	2139
117.9	2090.7
92.7	2134.17
104.4	2125.2
91.8	2174.19
90	2228.7
100.8	2207.31
111.6	2203.17
97.2	2220.42
95.4	2301.84
98.1	2294.94
112.5	2276.31
95.4	2274.93
105.3	2314.26
114.3	2296.32
89.1	2337.03
111.6	2334.96
101.7	2371.53
122.4	2330.82
95.4	2373.6
95.4	2350.14
115.2	2427.42
90.9	2399.82
108.9	2413.62
115.2	2432.94
101.7	2411.55
97.2	2419.14
100.8	2466.75
86.4	2524.02
98.1	2549.55
92.7	2484
94.5	2525.4
98.1	2528.16
99.9	2522.64
91.8	2586.81
102.6	2601.3
91.8	2558.52
90.9	2575.08
98.1	2574.39
127.8	2618.55
116.1	2624.76
114.3	2677.89
95.4	2648.91
92.7	2649.6
118.8	2632.35
111.6	2702.73
121.5	2657.88
121.5	2701.35
93.6	2685.48
94.5	2715.15
93.6	2726.19
109.8	2748.96
90	2721.36
111.6	2751.72
87.3	2740.68
113.4	2777.25
89.1	2852.46
89.1	2798.64
94.5	2839.35
93.6	2851.08
122.4	2832.45
105.3	2817.27
99.9	2796.57
99	2907.66
94.5	2918.01
126.9	2889.72
112.5	2909.04
87.3	2931.81
114.3	2862.12
98.1	2934.57
101.7	2935.26
102.6	3007.02
97.2	3002.19
102.6	2938.02
122.4	2946.3
110.7	2993.91
103.5	2990.46
118.8	2944.23
91.8	2950.44
93.6	2964.93
105.3	3022.2
114.3	3030.48
96.3	3055.32
96.3	3069.81
92.7	3073.26
89.1	3023.58
116.1	3087.75
111.6	3069.12
100.8	3166.41
115.2	3127.08
86.4	3146.4
89.1	3137.43
90	3108.45
92.7	3147.09
106.2	3148.47
113.4	3139.5
89.1	3116.04
127.8	3169.86
104.4	3175.38
126.9	3216.09
117.9	3185.04
127.8	3193.32
93.6	3193.32
[truncated: 1,650 more rows]
