# Supplementary material for: A quantitative model for the rate-limiting process of UGA alternative assignments to stop and selenocysteine codons
Source: PLoS Comput Biol. 2017 Feb 8;13(2):e1005367. doi: 10.1371/journal.pcbi.1005367 (PMC5323020; doi:10.1371/journal.pcbi.1005367)
Supplement: S8 File — (XLSX) [file pcbi.1005367.s018.xlsx]

## Sheet: SEPHS2
k1	kF	k3	Ttotal	rho	rhoP	Q2	rhoM=rho*rhoP	CV-k1	CV-kF	CV-Ttotal	CV-mean
0.93	7390.2	0.021	872.2	0.7	1	134000000	0.7	0.01	0.013	0.003	0.008
0.94	7439.4	0.021	872.2	0.7	1	134000000	0.7
0.93	7341	0.021	872.2	0.7	1	134000000	0.7
0.95	7587.2	0.021	877.3	0.7	1	134000000	0.7
0.95	7488.7	0.021	872.2	0.7	1	134000000	0.7
17.03	9803	0.021	63.4	10.4	0.95	148000000	9.9	0.023	0.017	0.018	0.019
17.6	9704.6	0.021	60.6	10.9	0.95	148000000	10.3
18	10000	0.021	61.4	10.8	0.95	148000000	10.2
17	9556.8	0.021	61.9	10.6	0.95	148000000	10.1
17.3	9852.3	0.021	62.7	10.5	0.95	148000000	10
2.94	8867.4	0.021	332.7	2.1	0.9	165000000	1.9	0.005	0.009	0.009	0.008
2.9	8818.2	0.021	330.1	2.1	0.9	165000000	1.9
2.9	8670.5	0.021	325	2.1	0.9	165000000	1.9
3	8867.4	0.021	330.1	2.1	0.9	165000000	1.9
3	8818.2	0.021	327.6	2.1	0.9	165000000	1.9
1.2	6602.3	0.021	606.3	1.2	0.85	185000000	1	0.009	0.01	0.014	0.011
1.2	6651.6	0.021	613.9	1.2	0.85	185000000	1
1.2	6700.8	0.021	621.6	1.2	0.85	185000000	1
1.2	6750.1	0.021	629.3	1.2	0.85	185000000	1
1.2	6602.3	0.021	621.6	1.2	0.85	185000000	1
2.8	9753.8	0.021	381.3	2.1	0.8	209000000	1.6	0.029	0.016	0.017	0.021
2.7	9507.6	0.021	381.3	2.1	0.8	209000000	1.6
2.9	9753.8	0.021	365.9	2.1	0.8	209000000	1.7
2.8	9606.1	0.021	378.7	2.1	0.8	209000000	1.7
2.9	9901.5	0.021	373.6	2.1	0.8	209000000	1.7
1.1	6947	0.021	670.2	1.2	0.75	238000000	0.9	0.017	0.008	0.016	0.014
1.1	6799.3	0.021	662.5	1.3	0.75	238000000	0.9
1.1	6848.6	0.021	677.8	1.2	0.75	238000000	0.9
1.1	6848.6	0.021	685.5	1.2	0.75	238000000	0.9
1.1	6848.6	0.021	688.1	1.2	0.75	238000000	0.9
0.9	1235	0.021	156.3	5.7	0.7	273000000	4	0.02	0.02	0.026	0.022
0.8	1202.2	0.021	156.3	5.7	0.7	273000000	4
0.8	1254.7	0.021	166.5	5.4	0.7	273000000	3.8
0.9	1228.5	0.021	158.8	5.6	0.7	273000000	3.9
0.8	1195.6	0.021	158.8	5.6	0.7	273000000	3.9
13.1	8621.2	0.021	72.4	13.3	0.65	317000000	8.7	0.013	0.018	0.012	0.014
12.8	8473.5	0.021	72.9	13.2	0.65	317000000	8.6
13.1	8769	0.021	73.7	13.1	0.65	317000000	8.5
13.1	8867.4	0.021	74.4	13	0.65	317000000	8.4
12.8	8621.2	0.021	74.2	13	0.65	317000000	8.4
0.7	4534.2	0.021	683	1.5	0.6	372000000	0.9	0.022	0.029	0.014	0.022
0.7	4189.5	0.021	662.5	1.6	0.6	372000000	0.9
0.7	4386.5	0.021	665.1	1.6	0.6	372000000	0.9
0.7	4435.7	0.021	662.5	1.6	0.6	372000000	0.9
0.7	4435.7	0.021	677.8	1.5	0.6	372000000	0.9
1.9	7587.2	0.021	447.7	2.5	0.55	442000000	1.4	0.011	0.014	0.007	0.011
1.9	7685.7	0.021	447.7	2.5	0.55	442000000	1.4
1.9	7784.1	0.021	447.7	2.5	0.55	442000000	1.4
1.9	7833.4	0.021	455.4	2.5	0.55	442000000	1.4
1.9	7833.4	0.021	450.3	2.5	0.55	442000000	1.4
1.9	7685.7	0.021	452.8	2.8	0.5	535000000	1.4	0.015	0.009	0.008	0.01
1.9	7784.1	0.021	452.8	2.8	0.5	535000000	1.4
1.9	7784.1	0.021	447.7	2.8	0.5	535000000	1.4
1.9	7685.7	0.021	447.7	2.8	0.5	535000000	1.4
1.9	7833.4	0.021	445.2	2.8	0.5	535000000	1.4
1.2	9162.9	0.021	833.8	1.7	0.45	661000000	0.8	0.007	0.014	0.011	0.01
1.2	9458.3	0.021	851.7	1.6	0.45	661000000	0.7
1.2	9409.1	0.021	851.7	1.6	0.45	661000000	0.7
1.2	9458.3	0.021	844	1.7	0.45	661000000	0.7
1.2	9458.3	0.021	856.8	1.6	0.45	661000000	0.7
1.1	8867.4	0.021	887.5	1.8	0.4	836000000	0.7	0.008	0.005	0.008	0.007
1.1	8818.2	0.021	887.5	1.8	0.4	836000000	0.7
1.1	8916.7	0.021	887.5	1.8	0.4	836000000	0.7
1.1	8867.4	0.021	900.3	1.7	0.4	836000000	0.7
1.1	8916.7	0.021	900.3	1.7	0.4	836000000	0.7
1.2	9409.1	0.021	844	2.1	0.35	1090000000	0.7	0.004	0.006	0.006	0.005
1.2	9310.6	0.021	838.9	2.1	0.35	1090000000	0.7
1.2	9409.1	0.021	851.7	2.1	0.35	1090000000	0.7
1.2	9458.3	0.021	851.7	2.1	0.35	1090000000	0.7
1.2	9359.9	0.021	846.6	2.1	0.35	1090000000	0.7
1.1	7587.2	0.021	775	2.7	0.3	1490000000	0.8	0.014	0.017	0.01	0.014
1.1	7291.7	0.021	757.1	2.8	0.3	1490000000	0.8
1	7291.7	0.021	769.9	2.7	0.3	1490000000	0.8
1	7341	0.021	775	2.7	0.3	1490000000	0.8
1.1	7341	0.021	762.2	2.7	0.3	1490000000	0.8
1.3	9409.1	0.021	795.5	3.1	0.25	2140000000	0.8	0.009	0.01	0.005	0.008
1.3	9261.4	0.021	792.9	3.2	0.25	2140000000	0.8
1.3	9458.3	0.021	803.1	3.1	0.25	2140000000	0.8
1.3	9261.4	0.021	800.6	3.1	0.25	2140000000	0.8
1.3	9409.1	0.021	798	3.1	0.25	2140000000	0.8
0.5	4731.2	0.021	994.9	3.1	0.2	3340000000	0.6	0.026	0.024	0.001	0.017
0.5	4878.9	0.021	992.3	3.2	0.2	3340000000	0.6
0.6	5026.6	0.021	992.3	3.1	0.2	3340000000	0.6
0.5	4780.4	0.021	994.9	3.1	0.2	3340000000	0.6
0.5	4928.1	0.021	992.3	3.2	0.2	3340000000	0.6
6.3	1294.1	0.021	22.5	184.4	0.15	5950000000	27.7	0.028	0.019	0.02	0.022
5.9	1267.9	0.021	23.6	177.8	0.15	5950000000	26.7
6.2	1333.5	0.021	23.6	177.8	0.15	5950000000	26.7
6.3	1313.8	0.021	22.8	184.4	0.15	5950000000	27.7
6.1	1294.1	0.021	23.3	177.8	0.15	5950000000	26.7
2.5	168.2	0.021	7.5	827.9	0.1	13400000000	82.8	0.01	0.003	0.011	0.008
2.4	167.3	0.021	7.7	808.2	0.1	13400000000	80.8
2.4	168.2	0.021	7.7	808.2	0.1	13400000000	80.8
2.5	167.3	0.022	7.5	821.3	0.1	13400000000	82.1
2.4	167.3	0.021	7.6	827.9	0.1	13400000000	82.8
0.7	5962.2	0.021	974.4	12.9	0.05	53500000000	0.6	0.03	0.025	0.008	0.021
0.7	5863.7	0.021	992.3	12.6	0.05	53500000000	0.6
0.7	6011.5	0.021	974.4	12.9	0.05	53500000000	0.6
0.6	5716	0.021	984.7	12.7	0.05	53500000000	0.6
0.7	6109.9	0.021	982.1	12.7	0.05	53500000000	0.6
15.6	6405.4	0.021	45.3	1382.8	0.01	1340000000000	13.8	0.004	0.006	0.005	0.005
15.5	6356.1	0.021	45.3	1382.8	0.01	1340000000000	13.8
15.6	6356.1	0.021	45	1382.8	0.01	1340000000000	13.8
15.6	6454.6	0.021	45.5	1382.8	0.01	1340000000000	13.8
15.5	6405.4	0.021	45.5	1382.8	0.01	1340000000000	13.8

## Sheet: GPX1
k1	kF	k3	Ttotal	rho	rhoP	Q2	rhoM=rho*rhoP	CV-k1	CV-kF	CV-Ttotal	CV-mean
12.2	8521.3	0.026	60.5	177.8	1	2710000000	177.8	0	0	0	0
12.2	8519.2	0.026	60.5	177.8	1	2710000000	177.8
12.2	8523.4	0.026	60.5	177.8	1	2710000000	177.8
12.2	8521.3	0.026	60.5	177.8	1	2710000000	177.8
12.2	8523.4	0.026	60.5	177.8	1	2710000000	177.8
12.2	8523.4	0.026	60.6	177.8	0.95	3010000000	168.9	0	0	0	0
12.2	8521.3	0.026	60.6	177.8	0.95	3010000000	168.9
12.2	8523.4	0.026	60.6	177.8	0.95	3010000000	168.9
12.2	8519.2	0.026	60.6	177.8	0.95	3010000000	168.9
12.2	8521.3	0.026	60.6	177.8	0.95	3010000000	168.9
11.7906	8218.75	0.02591	60.6676	177.828	0.9	3350000000	160	0	0	0	0
11.8	8216.6	0.026	60.7	177.8	0.9	3350000000	160
11.8	8214.5	0.026	60.6	177.8	0.9	3350000000	160
11.8	8212.4	0.026	60.6	177.8	0.9	3350000000	160
11.8	8216.6	0.026	60.6	177.8	0.9	3350000000	160
12.2	8500	0.026	60.6	191	0.85	3750000000	162.3	0.004	0.001	0.001	0.002
12.1	8476.6	0.026	60.8	197.5	0.85	3750000000	167.9
12.2	8500	0.026	60.7	184.4	0.85	3750000000	156.7
12.2	8497.9	0.026	60.7	184.4	0.85	3750000000	156.7
12.2	8495.7	0.026	60.7	184.4	0.85	3750000000	156.7
12.2017	8476.56	0.02591	60.4119	204.094	0.8	4240000000	163.3	0	0	0	0
12.2	8474.4	0.026	60.4	204.1	0.8	4240000000	163.3
12.2	8472.3	0.026	60.4	204.1	0.8	4240000000	163.3
12.2	8470.2	0.026	60.4	204.1	0.8	4240000000	163.3
12.2	8468	0.026	60.4	204.1	0.8	4240000000	163.3
12.2	8429.7	0.026	60.1	217.2	0.75	4820000000	162.9	0	0	0.001	0
12.2	8427.6	0.026	60.1	217.2	0.75	4820000000	162.9
12.2	8425.4	0.026	60.1	217.2	0.75	4820000000	162.9
12.2	8423.3	0.026	60.1	217.2	0.75	4820000000	162.9
12.2	8427.6	0.026	60	223.8	0.75	4820000000	167.8
12.2	9128.6	0.026	65	217.2	0.7	5540000000	152.1	0	0	0	0
12.2	9126.4	0.026	65	217.2	0.7	5540000000	152.1
12.2	9130.7	0.026	65.1	217.2	0.7	5540000000	152.1
12.2	9124.3	0.026	65	217.2	0.7	5540000000	152.1
12.2	9132.8	0.026	65.1	217.2	0.7	5540000000	152.1
12.2	9835.9	0.026	70.1	217.2	0.65	6420000000	141.2	0	0	0	0
12.2	9833.8	0.026	70.1	217.2	0.65	6420000000	141.2
12.2	9831.7	0.026	70.1	217.2	0.65	6420000000	141.2
12.2	9829.5	0.026	70	217.2	0.65	6420000000	141.2
12.2	9827.4	0.026	70	217.2	0.65	6420000000	141.2
12.2	8491.5	0.026	60.5	276.3	0.6	7530000000	165.8	0	0	0	0
12.2	8493.6	0.026	60.5	276.3	0.6	7530000000	165.8
12.2	8495.7	0.026	60.5	276.3	0.6	7530000000	165.8
12.2	8497.9	0.026	60.5	276.3	0.6	7530000000	165.8
12.2	8500	0.026	60.5	276.3	0.6	7530000000	165.8
12.2	9179.7	0.026	65.4	276.3	0.55	8970000000	152	0	0	0	0
12.2	9177.6	0.026	65.4	276.3	0.55	8970000000	152
12.2	9175.4	0.026	65.4	276.3	0.55	8970000000	152
12.2	9173.3	0.026	65.4	276.3	0.55	8970000000	152
12.2	9171.2	0.026	65.3	276.3	0.55	8970000000	152
8.9	7703.1	0.026	75.2	263.2	0.5	10800000000	131.6	0	0	0	0
8.9	7703.1	0.026	75.2	263.2	0.5	10800000000	131.6
8.9	7701	0.026	75.2	263.2	0.5	10800000000	131.6
8.9	7703.1	0.026	75.2	263.2	0.5	10800000000	131.6
8.9	7703.1	0.026	75.2	256.6	0.5	10800000000	128.3
12.2	8446.7	0.026	60.2	368.3	0.45	13400000000	165.7	0	0	0	0
12.2	8444.6	0.026	60.2	368.3	0.45	13400000000	165.7
12.2	8448.9	0.026	60.2	368.3	0.45	13400000000	165.7
12.2	8451	0.026	60.2	368.3	0.45	13400000000	165.7
12.2	8453.1	0.026	60.2	368.3	0.45	13400000000	165.7
12.2	9452.4	0.026	67.3	368.3	0.4	17000000000	147.3	0	0	0	0
12.2	9454.5	0.026	67.4	368.3	0.4	17000000000	147.3
12.2	9456.7	0.026	67.4	368.3	0.4	17000000000	147.3
12.2	9458.8	0.026	67.4	368.3	0.4	17000000000	147.3
12.2	9460.9	0.026	67.4	368.3	0.4	17000000000	147.3
12.2	9906.3	0.026	70.6	401.1	0.35	22100000000	140.4	0	0	0	0
12.2	9904.1	0.026	70.6	401.1	0.35	22100000000	140.4
12.2	9902	0.026	70.6	401.1	0.35	22100000000	140.4
12.2	9899.9	0.026	70.5	401.1	0.35	22100000000	140.4
12.2	9897.7	0.026	70.5	401.1	0.35	22100000000	140.4
12.2	9848.7	0.026	70.2	473.3	0.3	30100000000	142	0	0	0	0
12.2	9850.9	0.026	70.2	473.3	0.3	30100000000	142
12.2	9853	0.026	70.2	473.3	0.3	30100000000	142
12.2	9855.1	0.026	70.2	473.3	0.3	30100000000	142
12.2	9857.2	0.026	70.2	473.3	0.3	30100000000	142
12.2	9085.9	0.026	64.7	611.2	0.25	43400000000	152.8	0	0	0	0
12.2	9083.8	0.026	64.7	611.2	0.25	43400000000	152.8
12.2	9081.7	0.026	64.7	611.2	0.25	43400000000	152.8
12.2	9079.5	0.026	64.7	611.2	0.25	43400000000	152.8
12.2	9077.4	0.026	64.7	611.2	0.25	43400000000	152.8
8.9	7726.6	0.026	75.4	657.2	0.2	67800000000	131.4	0	0	0	0
8.9	7720.2	0.026	75.3	657.2	0.2	67800000000	131.4
8.9	7722.3	0.026	75.3	657.2	0.2	67800000000	131.4
8.9	7724.4	0.026	75.4	657.2	0.2	67800000000	131.4
8.9	7724.4	0.026	75.3	657.2	0.2	67800000000	131.4
12.2	9929.7	0.026	70.8	926.4	0.15	121000000000	139	0	0	0	0
12.2	9929.7	0.026	70.8	919.8	0.15	121000000000	138
12.2	9929.7	0.026	70.8	926.4	0.15	121000000000	139
12.2	9927.6	0.026	70.8	919.8	0.15	121000000000	138
12.2	9927.6	0.026	70.8	926.4	0.15	121000000000	139
8.9	7750	0.026	75.6	1300.7	0.1	271000000000	130.1	0	0	0	0
8.9	7750	0.026	75.6	1300.7	0.1	271000000000	130.1
8.9	7750	0.026	75.6	1307.3	0.1	271000000000	130.7
8.9	7747.9	0.026	75.6	1294.1	0.1	271000000000	129.4
8.9	7750	0.026	75.6	1294.1	0.1	271000000000	129.4
12.2	8523.4	0.026	60.7	3253.9	0.05	1080000000000	162.7	0	0	0	0
12.2	8521.3	0.026	60.7	3253.9	0.05	1080000000000	162.7
12.2	8519.2	0.026	60.7	3253.9	0.05	1080000000000	162.7
12.2	8517	0.026	60.7	3253.9	0.05	1080000000000	162.7
12.2	8514.9	0.026	60.7	3253.9	0.05	1080000000000	162.7
9.3	7873.6	0.026	74.4	10000	0.01	27100000000000	100	0	0	0	0
9.3	7871.4	0.026	74.4	10000	0.01	27100000000000	100
9.3	7871.4	0.026	74.4	10000	0.01	27100000000000	100
9.3	7875.7	0.026	74.4	10000	0.01	27100000000000	100
9.3	7873.6	0.026	74.4	10000	0.01	27100000000000	100

## Sheet: SEPX1
k1	kF	k3	Ttotal	rho	rhoP	Q2	rhoM=rho*rhoP	CV-k1	CV-kF	CV-Ttotal	CV-mean
1.137	2022.9	0.04021	74.6875	10000	1	2670000000	10000	0.026	0.027	0.002	0.018
1.1	2022.9	0.04	74.7	9950.8	1	2670000000	9950.8
1.1	1924.4	0.04	74.4	10000	1	2670000000	10000
1.1	2022.9	0.04	74.7	9901.5	1	2670000000	9901.5
1.1	1924.4	0.04	74.4	9950.8	1	2670000000	9950.8
0.112	860.738	0.04021	322.443	10000	0.95	2960000000	9500	0	0.003	0.004	0.002
0.1	860.7	0.04	322.4	9950.8	0.95	2960000000	9453.2
0.1	860.7	0.04	322.4	9901.5	0.95	2960000000	9406.4
0.1	867.3	0.04	325	10000	0.95	2960000000	9500
0.1	860.7	0.04	322.4	9852.3	0.95	2960000000	9359.7
0.001	0.015	0.042	0.6	10000	0.9	3300000000	9000	0.008	0.008	0	0.006
0.001	0.015	0.042	0.6	9950.8	0.9	3300000000	8955.7
0.001	0.015	0.042	0.6	9901.5	0.9	3300000000	8911.4
0.001	0.015	0.042	0.6	9852.3	0.9	3300000000	8867
0.001	0.015	0.042	0.6	10000	0.9	3300000000	9000
0.001	0.015	0.042	0.6	10000	0.85	3700000000	8500	0.008	0.008	0	0.006
0.001	0.015	0.042	0.6	9950.8	0.85	3700000000	8458.1
0.001	0.015	0.042	0.6	9901.5	0.85	3700000000	8416.3
0.001	0.015	0.042	0.6	9852.3	0.85	3700000000	8374.4
0.001	0.015	0.042	0.6	10000	0.85	3700000000	8500
5.7262	9803.03	0.04021	71.875	10000	0.8	4170000000	8000	0.008	0.011	0.003	0.008
5.7	9803	0.04	71.9	9950.8	0.8	4170000000	7960.6
5.7	9803	0.04	71.9	9901.5	0.8	4170000000	7921.2
5.6	9556.8	0.04	71.4	10000	0.8	4170000000	8000
5.7	9803	0.04	71.9	9852.3	0.8	4170000000	7881.8
5.7	9803	0.04	71.9	10000	0.75	4750000000	7500	0.008	0.011	0.003	0.008
5.7	9803	0.04	71.9	9950.8	0.75	4750000000	7463.1
5.7	9803	0.04	71.9	9901.5	0.75	4750000000	7426.1
5.6	9556.8	0.04	71.4	10000	0.75	4750000000	7500
5.7	9803	0.04	71.9	9852.3	0.75	4750000000	7389.2
1.3	2416.8	0.04	76.7	10000	0.7	5450000000	7000	0.016	0.017	0.007	0.013
1.3	2367.6	0.04	77.2	10000	0.7	5450000000	7000
1.3	2367.6	0.04	77.2	9950.8	0.7	5450000000	6965.5
1.3	2416.8	0.04	76.7	9950.8	0.7	5450000000	6965.5
1.3	2318.3	0.04	76	10000	0.7	5450000000	7000
5.7	9803	0.04	71.9	10000	0.65	6320000000	6500	0.01	0.014	0.004	0.009
5.7	9803	0.04	71.9	9950.8	0.65	6320000000	6468
5.6	9556.8	0.04	71.4	10000	0.65	6320000000	6500
5.7	9803	0.04	71.9	9901.5	0.65	6320000000	6436
5.6	9556.8	0.04	71.4	9950.8	0.65	6320000000	6468
0.002	2.4	0.041	54.5	10000	0.6	7420000000	6000	0.008	0.016	0.008	0.011
0.002	2.4	0.041	54	10000	0.6	7420000000	6000
0.002	2.4	0.041	54.5	9950.8	0.6	7420000000	5970.5
0.002	2.4	0.041	54	9950.8	0.6	7420000000	5970.5
0.002	2.4	0.041	53.5	10000	0.6	7420000000	6000
1.3	2367.6	0.04	77.2	10000	0.55	8830000000	5500	0.013	0.015	0.007	0.012
1.3	2367.6	0.04	77.2	9950.8	0.55	8830000000	5472.9
1.3	2367.6	0.04	77.2	9901.5	0.55	8830000000	5445.8
1.3	2416.8	0.04	76.7	10000	0.55	8830000000	5500
1.3	2318.3	0.04	76	10000	0.55	8830000000	5500
1.3	2367.6	0.04	77.2	10000	0.5	10700000000	5000	0.006	0	0.006	0.004
1.3	2367.6	0.04	77.2	9950.8	0.5	10700000000	4975.4
1.3	2367.6	0.04	77.2	9901.5	0.5	10700000000	4950.8
1.3	2367.6	0.04	76.2	10000	0.5	10700000000	5000
1.3	2367.6	0.04	77.2	9852.3	0.5	10700000000	4926.1
0.1	867.3	0.04	325	10000	0.45	13200000000	4500	0	0.003	0.004	0.002
0.1	867.3	0.04	325	9950.8	0.45	13200000000	4477.8
0.1	867.3	0.04	325	9901.5	0.45	13200000000	4455.7
0.1	860.7	0.04	322.4	10000	0.45	13200000000	4500
0.1	867.3	0.04	325	9852.3	0.45	13200000000	4433.5
0.8	5617.5	0.04	309.7	10000	0.4	16700000000	4000	0	0	0	0
0.8	5617.5	0.04	309.7	9950.8	0.4	16700000000	3980.3
0.8	5617.5	0.04	309.7	9901.5	0.4	16700000000	3960.6
0.8	5617.5	0.04	309.7	9852.3	0.4	16700000000	3940.9
0.8	5617.5	0.04	309.7	9803	0.4	16700000000	3921.2
0	2.3	0.041	55	10000	0.35	21800000000	3500	0.014	0.012	0.002	0.009
0	2.3	0.041	55	9950.8	0.35	21800000000	3482.8
0	2.3	0.041	55	9901.5	0.35	21800000000	3465.5
0	2.4	0.041	54.7	10000	0.35	21800000000	3500
0	2.3	0.041	55	9852.3	0.35	21800000000	3448.3
0.1	867.3	0.04	325	10000	0.3	29700000000	3000	0	0.003	0.004	0.002
0.1	867.3	0.04	325	9950.8	0.3	29700000000	2985.2
0.1	867.3	0.04	325	9901.5	0.3	29700000000	2970.5
0.1	867.3	0.04	325	9852.3	0.3	29700000000	2955.7
0.1	860.7	0.04	322.4	10000	0.3	29700000000	3000
0.3	5420.6	0.04	856.8	10000	0.25	42700000000	2500	0.009	0.01	0.002	0.007
0.3	5322.1	0.04	854.3	10000	0.25	42700000000	2500
0.3	5420.6	0.04	856.8	9950.8	0.25	42700000000	2487.7
0.3	5322.1	0.04	854.3	9950.8	0.25	42700000000	2487.7
0.3	5420.6	0.04	856.8	9901.5	0.25	42700000000	2475.4
0.3	5420.6	0.04	856.8	10000	0.2	66800000000	2000	0.009	0.01	0.002	0.007
0.3	5420.6	0.04	856.8	9950.8	0.2	66800000000	1990.2
0.3	5322.1	0.04	854.3	10000	0.2	66800000000	2000
0.3	5420.6	0.04	856.8	9901.5	0.2	66800000000	1980.3
0.3	5322.1	0.04	854.3	9950.8	0.2	66800000000	1990.2
0.3	5420.6	0.04	856.8	10000	0.15	119000000000	1500	0.016	0.016	0.001	0.011
0.3	5420.6	0.04	856.8	9950.8	0.15	119000000000	1492.6
0.3	5420.6	0.04	856.8	9901.5	0.15	119000000000	1485.2
0.3	5223.6	0.04	856.8	10000	0.15	119000000000	1500
0.3	5322.1	0.04	854.3	10000	0.15	119000000000	1500
0.3	5962.2	0.04	887.5	10000	0.1	267000000000	1000	0.007	0.007	0.007	0.007
0.3	5962.2	0.04	887.5	9950.8	0.1	267000000000	995.1
0.3	5962.2	0.04	887.5	9901.5	0.1	267000000000	990.2
0.3	5863.7	0.04	877.3	10000	0.1	267000000000	1000
0.3	5962.2	0.04	874.7	10000	0.1	267000000000	1000
0.3	7390.2	0.04	989.8	10000	0.05	1070000000000	500	0.007	0.008	0.002	0.005
0.3	7291.7	0.04	989.8	10000	0.05	1070000000000	500
0.3	7439.4	0.04	992.3	10000	0.05	1070000000000	500
0.3	7390.2	0.04	989.8	9950.8	0.05	1070000000000	497.5
0.3	7341	0.04	987.2	10000	0.05	1070000000000	500
0.1	1202.2	0.04	1000	10000	0.01	26700000000000	100	0.019	0.019	0.001	0.013
0.1	1248.2	0.04	1000	10000	0.01	26700000000000	100
0.1	1241.6	0.04	1000	10000	0.01	26700000000000	100
0.1	1261.3	0.04	997.4	10000	0.01	26700000000000	100
0.1	1221.9	0.04	997.4	10000	0.01	26700000000000	100

## Sheet: SELK
k1	kF	k3	Ttotal	rho	rhoP	Q2	rhoM=rho*rhoP	CV-k1	CV-kF	CV-Ttotal	CV-mean
5.7262	8522.76	0.01632	65.7386	10000	1	1720000000	10000	0	0.006	0.006	0.004
5.7	8522.8	0.016	65.7	9950.8	1	1720000000	9950.8
5.7	8424.3	0.016	65	10000	1	1720000000	10000
5.7	8522.8	0.016	65.7	9901.5	1	1720000000	9901.5
5.7	8424.3	0.016	65	9950.8	1	1720000000	9950.8
1.30462	2909.24	0.01632	98.4659	10000	0.95	1900000000	9500	0.016	0.014	0.005	0.012
1.3	2860	0.016	99	10000	0.95	1900000000	9500
1.3	2909.2	0.016	98.5	9950.8	0.95	1900000000	9453.2
1.3	2958.5	0.016	99.2	10000	0.95	1900000000	9500
1.3	2958.5	0.016	98	10000	0.95	1900000000	9500
1.3	2909.2	0.016	98.5	10000	0.9	2120000000	9000	0.016	0.014	0.005	0.012
1.3	2909.2	0.016	98.5	9950.8	0.9	2120000000	8955.7
1.3	2860	0.016	99	10000	0.9	2120000000	9000
1.3	2958.5	0.016	98	10000	0.9	2120000000	9000
1.3	2958.5	0.016	99.2	10000	0.9	2120000000	9000
1.3	2909.2	0.016	98.5	10000	0.85	2380000000	8500	0.016	0.012	0.004	0.01
1.3	2909.2	0.016	98.5	9950.8	0.85	2380000000	8458.1
1.3	2860	0.016	99	10000	0.85	2380000000	8500
1.3	2909.2	0.016	98.5	9901.5	0.85	2380000000	8416.3
1.3	2958.5	0.016	98	10000	0.85	2380000000	8500
0.3	591.5	0.016	88.8	10000	0.8	2680000000	8000	0.008	0.006	0.002	0.005
0.3	598.1	0.016	88.5	10000	0.8	2680000000	8000
0.3	591.5	0.016	88.8	9950.8	0.8	2680000000	7960.6
0.3	598.1	0.016	88.5	9950.8	0.8	2680000000	7960.6
0.3	591.5	0.016	88.8	9901.5	0.8	2680000000	7921.2
0	0.4	0.017	15.1	10000	0.75	3050000000	7500	0	0.009	0.009	0.006
0	0.4	0.017	15.4	10000	0.75	3050000000	7500
0	0.4	0.017	15.1	9950.8	0.75	3050000000	7463.1
0	0.4	0.017	15.4	9950.8	0.75	3050000000	7463.1
0	0.4	0.017	15.1	9901.5	0.75	3050000000	7426.1
5.7	8522.8	0.016	65.7	10000	0.7	3510000000	7000	0.008	0.003	0.005	0.005
5.7	8522.8	0.016	65.7	9950.8	0.7	3510000000	6965.5
5.7	8522.8	0.016	65.7	9901.5	0.7	3510000000	6931.1
5.7	8522.8	0.016	65.7	9852.3	0.7	3510000000	6896.6
5.8	8572	0.016	65	10000	0.7	3510000000	7000
5.7	8522.8	0.016	65.7	10000	0.65	4070000000	6500	0.008	0.003	0.005	0.005
5.7	8522.8	0.016	65.7	9950.8	0.65	4070000000	6468
5.7	8522.8	0.016	65.7	9901.5	0.65	4070000000	6436
5.8	8572	0.016	65	10000	0.65	4070000000	6500
5.7	8522.8	0.016	65.7	9852.3	0.65	4070000000	6404
1.3	2860	0.016	99.5	10000	0.6	4770000000	6000	0.015	0.015	0.009	0.013
1.3	2860	0.016	99.5	9950.8	0.6	4770000000	5970.5
1.3	2909.2	0.016	98.5	10000	0.6	4770000000	6000
1.3	2958.5	0.016	99.7	10000	0.6	4770000000	6000
1.3	2860	0.016	97.7	10000	0.6	4770000000	6000
1	7685.7	0.016	348	10000	0.55	5680000000	5500	0.011	0.019	0.008	0.012
1	7685.7	0.016	348	9950.8	0.55	5680000000	5472.9
1	7439.4	0.016	342.9	10000	0.55	5680000000	5500
1	7833.4	0.016	350.6	10000	0.55	5680000000	5500
1	7685.7	0.016	348	9901.5	0.55	5680000000	5445.8
5.8	8670.5	0.016	65.7	10000	0.5	6870000000	5000	0.008	0.008	0.005	0.007
5.8	8670.5	0.016	65.7	9950.8	0.5	6870000000	4975.4
5.8	8572	0.016	65	10000	0.5	6870000000	5000
5.7	8522.8	0.016	65.7	10000	0.5	6870000000	5000
5.8	8670.5	0.016	65.7	9901.5	0.5	6870000000	4950.8
1.3	2860	0.016	99.5	10000	0.45	8480000000	4500	0.017	0.019	0.001	0.012
1.3	2958.5	0.016	99.7	10000	0.45	8480000000	4500
1.3	2860	0.016	99.5	9950.8	0.45	8480000000	4477.8
1.3	2958.5	0.016	99.7	9950.8	0.45	8480000000	4477.8
1.3	2860	0.016	99.5	9901.5	0.45	8480000000	4455.7
1.3	2958.5	0.016	99.7	10000	0.4	10700000000	4000	0.017	0.018	0.001	0.012
1.3	2860	0.016	99.5	10000	0.4	10700000000	4000
1.3	2958.5	0.016	99.7	9950.8	0.4	10700000000	3980.3
1.3	2860	0.016	99.5	9950.8	0.4	10700000000	3980.3
1.3	2958.5	0.016	99.7	9901.5	0.4	10700000000	3960.6
0.2	3352.4	0.016	826.1	10000	0.35	14000000000	3500	0.021	0.025	0.003	0.016
0.2	3204.7	0.016	821	10000	0.35	14000000000	3500
0.2	3352.4	0.016	826.1	9950.8	0.35	14000000000	3482.8
0.2	3204.7	0.016	821	9950.8	0.35	14000000000	3482.8
0.2	3352.4	0.016	826.1	9901.5	0.35	14000000000	3465.5
1.3	2958.5	0.016	99.7	10000	0.3	19100000000	3000	0.013	0.014	0.004	0.01
1.3	2909.2	0.016	99	10000	0.3	19100000000	3000
1.3	2958.5	0.016	99.7	9950.8	0.3	19100000000	2985.2
1.3	2860	0.016	99.5	10000	0.3	19100000000	3000
1.3	2909.2	0.016	99	9950.8	0.3	19100000000	2985.2
0.2	3352.4	0.016	826.1	10000	0.25	27500000000	2500	0.017	0.02	0.003	0.013
0.2	3352.4	0.016	826.1	9950.8	0.25	27500000000	2487.7
0.2	3352.4	0.016	826.1	9901.5	0.25	27500000000	2475.4
0.2	3204.7	0.016	821	10000	0.25	27500000000	2500
0.2	3352.4	0.016	826.1	9852.3	0.25	27500000000	2463.1
0.2	466.8	0.016	99.2	10000	0.2	43000000000	2000	0.004	0.008	0.004	0.005
0.2	473.3	0.016	100	10000	0.2	43000000000	2000
0.2	466.8	0.016	99.2	9950.8	0.2	43000000000	1990.2
0.2	473.3	0.016	100	9950.8	0.2	43000000000	1990.2
0.2	466.8	0.016	99.2	9901.5	0.2	43000000000	1980.3
5.6	9852.3	0.016	77.5	10000	0.15	76400000000	1500	0.008	0.009	0.004	0.007
5.6	9852.3	0.016	77.5	9950.8	0.15	76400000000	1492.6
5.6	9753.8	0.016	76.7	10000	0.15	76400000000	1500
5.7	10000	0.016	77.2	10000	0.15	76400000000	1500
5.6	9852.3	0.016	77.5	9901.5	0.15	76400000000	1485.2
0.2	3450.9	0.016	831.3	10000	0.1	172000000000	1000	0.012	0	0.012	0.008
0.2	3450.9	0.016	813.4	10000	0.1	172000000000	1000
0.2	3450.9	0.016	831.3	9950.8	0.1	172000000000	995.1
0.2	3450.9	0.016	813.4	9950.8	0.1	172000000000	995.1
0.2	3450.9	0.016	831.3	9901.5	0.1	172000000000	990.2
0.2	4386.5	0.016	997.4	10000	0.05	687000000000	500	0.024	0.025	0.001	0.017
0.2	4189.5	0.016	994.9	10000	0.05	687000000000	500
0.2	4386.5	0.016	997.4	9950.8	0.05	687000000000	497.5
0.2	4189.5	0.016	994.9	9950.8	0.05	687000000000	497.5
0.2	4386.5	0.016	997.4	9901.5	0.05	687000000000	495.1
0.1	1208.8	0.016	1000	10000	0.01	17200000000000	100	0.02	0.018	0.002	0.013
0.1	1235	0.016	997.4	10000	0.01	17200000000000	100
0.1	1261.3	0.016	994.9	10000	0.01	17200000000000	100
0.1	1228.5	0.016	997.4	10000	0.01	17200000000000	100
0.1	1208.8	0.016	1000	9950.8	0.01	17200000000000	99.5

## Sheet: SEPW1
k1	kF	k3	Ttotal	rho	rhoP	Q2	rhoM=rho*rhoP	CV-k1	CV-kF	CV-Ttotal	CV-mean
1.3	5272.8	0.003	938.6	3.1	1	828000000	3.1	0.009	0.012	0.01	0.011
1.3	5223.6	0.003	938.6	3.1	1	828000000	3.1
1.3	5174.3	0.003	920.7	3.2	1	828000000	3.2
1.3	5125.1	0.003	920.7	3.2	1	828000000	3.2
1.2	5125.1	0.003	933.5	3.1	1	828000000	3.1
1.3	5568.3	0.003	987.2	3.1	0.95	917000000	2.9	0.008	0.007	0.003	0.006
1.3	5666.8	0.003	982.1	3.1	0.95	917000000	3
1.3	5617.5	0.003	987.2	3.1	0.95	917000000	2.9
1.3	5617.5	0.003	982.1	3.1	0.95	917000000	3
1.3	5666.8	0.003	989.8	3.1	0.95	917000000	2.9
9.7	5863.7	0.003	135.8	23.7	0.9	1020000000	21.3	0.016	0.025	0.027	0.023
10.1	6109.9	0.003	135.8	23.7	0.9	1020000000	21.3
10	5814.5	0.003	130.7	24.6	0.9	1020000000	22.1
10	5716	0.003	128.1	25.5	0.9	1020000000	22.9
9.9	5962.2	0.003	135.8	23.7	0.9	1020000000	21.3
3.7	7193.2	0.003	437.5	7.8	0.85	1150000000	6.7	0.01	0.011	0	0.007
3.7	7144	0.003	437.5	7.8	0.85	1150000000	6.7
3.7	7242.5	0.003	437.5	7.8	0.85	1150000000	6.7
3.6	7094.8	0.003	437.5	7.8	0.85	1150000000	6.7
3.7	7291.7	0.003	437.5	7.8	0.85	1150000000	6.7
3.7	256.6	0.003	15.4	236.9	0.8	1290000000	189.5	0.018	0.014	0.009	0.014
3.6	250.1	0.003	15.4	236.9	0.8	1290000000	189.5
3.7	256.6	0.003	15.6	230.4	0.8	1290000000	184.3
3.6	250.1	0.003	15.6	230.4	0.8	1290000000	184.3
3.6	250.1	0.003	15.6	230.4	0.8	1290000000	184.3
96.5	9556.8	0.003	22.3	174.3	0.75	1470000000	130.7	0.013	0.016	0.014	0.014
100	9901.5	0.003	22.3	174.3	0.75	1470000000	130.7
98.7	9655.3	0.003	22	176.1	0.75	1470000000	132.1
97.4	9852.3	0.003	22.8	169.9	0.75	1470000000	127.5
98.3	9606.1	0.003	22	176.1	0.75	1470000000	132.1
18.8	322.3	0.003	3.9	1070.9	0.7	1690000000	749.6	0.02	0.017	0.012	0.016
18.3	315.7	0.003	3.9	1064.3	0.7	1690000000	745
18.3	309.2	0.003	3.8	1084	0.7	1690000000	758.8
18.2	315.7	0.003	3.9	1057.7	0.7	1690000000	740.4
19	322.3	0.003	3.8	1090.6	0.7	1690000000	763.4
23	3795.6	0.003	37.1	120.9	0.65	1960000000	78.6	0.011	0.017	0.018	0.015
23.3	3844.8	0.003	37.1	120.9	0.65	1960000000	78.6
23.5	3746.3	0.003	35.8	125.3	0.65	1960000000	81.4
23.2	3697.1	0.003	35.8	125.3	0.65	1960000000	81.4
23.6	3844.8	0.003	36.6	122.7	0.65	1960000000	79.7
84.4	3549.4	0.003	9.5	512.7	0.6	2300000000	307.6	0.006	0.016	0.012	0.011
84.4	3598.6	0.003	9.6	506.1	0.6	2300000000	303.7
83.5	3500.1	0.003	9.4	512.7	0.6	2300000000	307.6
84.4	3647.9	0.003	9.7	499.6	0.6	2300000000	299.8
83.5	3549.4	0.003	9.6	506.1	0.6	2300000000	303.7
18	1307.3	0.003	16.4	322.3	0.55	2740000000	177.3	0.031	0.004	0.03	0.022
17.9	1300.7	0.003	16.4	322.3	0.55	2740000000	177.3
17	1300.7	0.003	17.2	309.2	0.55	2740000000	170
16.9	1307.3	0.003	17.4	302.6	0.55	2740000000	166.4
18.1	1313.8	0.003	16.4	322.3	0.55	2740000000	177.3
7.3	177	0.003	5.5	1057.7	0.5	3310000000	528.9	0.017	0.011	0.017	0.015
7.4	176.1	0.003	5.4	1077.4	0.5	3310000000	538.7
7.3	174.3	0.003	5.4	1070.9	0.5	3310000000	535.4
7.1	172.6	0.003	5.5	1051.2	0.5	3310000000	525.6
7.4	172.6	0.003	5.3	1097.1	0.5	3310000000	548.6
13.1	5814.5	0.003	100	64.9	0.45	4090000000	29.2	0.009	0.01	0.014	0.011
12.9	5863.7	0.003	102.6	63.1	0.45	4090000000	28.4
13	5913	0.003	102.6	63.1	0.45	4090000000	28.4
12.8	5814.5	0.003	102.6	63.1	0.45	4090000000	28.4
13	5765.2	0.003	100	64.9	0.45	4090000000	29.2
0.5	749.1	0.003	365.9	19.9	0.4	5170000000	7.9	0.019	0.021	0.014	0.018
0.5	722.8	0.003	353.1	20.6	0.4	5170000000	8.2
0.5	755.7	0.003	355.7	20.4	0.4	5170000000	8.2
0.5	722.8	0.003	358.2	20.2	0.4	5170000000	8.1
0.5	749.1	0.003	360.8	20.2	0.4	5170000000	8.1
66.2	3992.6	0.003	13.6	611.2	0.35	6760000000	213.9	0.03	0.024	0.024	0.026
64.5	4041.8	0.003	14.1	591.5	0.35	6760000000	207
62.7	3992.6	0.003	14.3	578.4	0.35	6760000000	202.4
61.9	3943.3	0.003	14.3	578.4	0.35	6760000000	202.4
61.9	3795.6	0.003	13.8	598.1	0.35	6760000000	209.3
17.4	6602.3	0.003	85.2	113.9	0.3	9200000000	34.2	0.018	0.014	0.011	0.014
17.4	6503.9	0.003	83.9	115.7	0.3	9200000000	34.7
17.8	6553.1	0.003	83.1	116.5	0.3	9200000000	35
16.9	6405.4	0.003	85.2	113.9	0.3	9200000000	34.2
17.6	6651.6	0.003	84.9	113.9	0.3	9200000000	34.2
0.8	1038	0.003	281.5	41.2	0.25	13200000000	10.3	0.021	0.005	0.02	0.016
0.8	1031.5	0.003	281.5	41.2	0.25	13200000000	10.3
0.9	1044.6	0.003	271.3	43	0.25	13200000000	10.7
0.9	1038	0.003	271.3	43	0.25	13200000000	10.7
0.8	1044.6	0.003	281.5	41.2	0.25	13200000000	10.3
88.3	2269.1	0.003	5.8	2515.3	0.2	20700000000	503.1	0.011	0.024	0.016	0.017
88.7	2318.3	0.003	5.9	2466.1	0.2	20700000000	493.2
88.7	2367.6	0.003	6	2416.8	0.2	20700000000	483.4
90.5	2416.8	0.003	6	2416.8	0.2	20700000000	483.4
90	2367.6	0.003	5.9	2466.1	0.2	20700000000	493.2
16.1	3697.1	0.003	51.7	374.8	0.15	36800000000	56.2	0.009	0.021	0.014	0.015
15.9	3598.6	0.003	50.9	381.4	0.15	36800000000	57.2
15.9	3647.9	0.003	51.7	374.8	0.15	36800000000	56.2
15.8	3500.1	0.003	49.9	388	0.15	36800000000	58.2
16.1	3647.9	0.003	50.9	381.4	0.15	36800000000	57.2
7.5	4091	0.003	123	236.9	0.1	82800000000	23.7	0.029	0.033	0.011	0.024
7.9	4386.5	0.003	125.6	230.4	0.1	82800000000	23
7.6	4140.3	0.003	123	236.9	0.1	82800000000	23.7
7.6	4238.8	0.003	125.6	230.4	0.1	82800000000	23
7.3	4041.8	0.003	125.6	230.4	0.1	82800000000	23
44.5	1254.7	0.003	6.3	9162.9	0.05	331000000000	458.1	0.02	0.02	0.014	0.018
45	1241.6	0.003	6.2	9359.9	0.05	331000000000	468
46.3	1261.3	0.003	6.1	9458.3	0.05	331000000000	472.9
45.8	1261.3	0.003	6.2	9409.1	0.05	331000000000	470.5
44.1	1202.2	0.003	6.1	9458.3	0.05	331000000000	472.9
1.9	6306.9	0.003	749.4	388	0.01	8280000000000	3.9	0.019	0.024	0.015	0.019
1.9	6602.3	0.003	775	374.8	0.01	8280000000000	3.7
2	6553.1	0.003	749.4	388	0.01	8280000000000	3.9
1.9	6257.7	0.003	752	388	0.01	8280000000000	3.9
1.9	6356.1	0.003	746.9	388	0.01	8280000000000	3.9
